# Supplementary material for: Genome wide identification and characterization of fertility associated novel CircRNAs as ceRNA reveal their regulatory roles in sheep fecundity
Source: J Ovarian Res. 2023 Jun 20;16:115. doi: 10.1186/s13048-023-01178-2 (PMC10280924; doi:10.1186/s13048-023-01178-2)
Supplement: Supplementary file 2 — Additional file 2: Supplementary Table 1. Correlation and Target Found between miRNA and mRNA. [file 13048_2023_1178_MOESM2_ESM.xlsx]

## Sheet: Suplementary_Table 1
miRNA	mRNA	r	pvalue	Total Score	Total Energy	Max Score	Max Energy	Target Length	Positions	MRE
novel43_star	LOC101103644	-0.825521	0.0430084	1450	-202.12	154	-26.83	19601	13642 18912 9899 17404 10044 11049 11715 12048 8351 10712	10
novel43_star	LOC105616285	-0.88117	0.0203419	1321	-213.45	155	-30.56	4855	448 1241 2373 4101 3163 3962 328 1295 2877	9
novel43_star	DLGAP3	-0.838245	0.0371308	1197	-178.96	164	-27.84	10744	3531 249 3440 2674 9471 2937 5132 6385	8
novel43_star	TNS4	-0.90071	0.0142984	882	-135.68	159	-25.28	4612	1694 596 1242 3698 1345 2111	6
oar-miR-22-3p	TTYH2	-0.82554	0.0429994	864	-106.48	149	-22.86	10452	265 2177 5712 5109 8483 3844	6
oar-miR-22-3p	ASPM	-0.826141	0.0427128	737	-79.35	150	-20.95	11503	5549 1843 6615 7032 7735	5
oar-miR-22-3p	DUOX2	-0.816593	0.0473722	721	-88.64	155	-21.46	6385	4152 1538 583 706 5491	5
novel457_mature	LOC101122560	-0.828961	0.0413798	736	-95.92	159	-25.83	11611	1632 7840 3053 1083 2229	5
novel579_mature	SLA	-0.883182	0.0196727	752	-55.16	158	-12.5	19534	12951 3012 16475 36 9899	5
novel43_star	TIMELESS	-0.875771	0.0221908	748	-121.34	158	-26.65	3689	1904 1647 2454 1751 2975	5
novel676_star	TNS4	-0.923188	0.00862357	586	-91.89	149	-33.86	4612	2643 1904 2786 3718	4
novel130_mature	RAPGEF4	-0.861664	0.0273816	583	-77.88	149	-22.12	32411	26284 28756 7191 11831	4
oar-miR-22-3p	POLE	-0.876874	0.0218068	596	-81.15	159	-22.33	11840	10878 6671 8483 8382	4
novel130_mature	POLE	-0.8986	0.0149015	612	-114.51	169	-33.97	11840	9670 8058 2544 8011	4
novel43_star	GLI1	-0.930105	0.00715725	578	-88.58	147	-25.36	4074	648 3106 3874 380	4
novel676_star	FOXM1	-0.833046	0.0394838	605	-92.42	169	-29	2510	362 1737 2121 2054	4
novel43_star	EPHA4	-0.83938	0.0366264	576	-89.83	150	-28.19	13375	10834 516 11565 12558	4
novel579_mature	MGAM	-0.857251	0.0291115	589	-52.03	159	-16.59	7148	1914 5531 6386 4303	4
oar-miR-22-3p	GFRA3	-0.824306	0.043591	606	-68.31	160	-19.57	8462	3065 6952 3951 4555	4
novel14_mature	TTYH2	-0.935855	0.00603988	582	-80.61	161	-27.8	10452	5573 798 2418 4126	4
novel14_mature	DUOX2	-0.851286	0.0315291	588	-94.23	159	-27.15	6385	2870 1446 4236 5088	4
novel339_mature	MGAM	-0.887458	0.0182859	575	-78.22	149	-25.14	7148	4526 2921 4137 5869	4
novel339_mature	MEGF10	-0.889301	0.0177031	589	-78.8	156	-22.27	8841	3516 1952 4343 5590	4
novel339_mature	SLA	-0.815287	0.0480275	586	-68.37	158	-22.08	19534	11325 13601 11617 4370	4
novel43_star	OPALIN	-0.833668	0.0391985	444	-81.89	153	-32.38	5459	11 573 920	3
novel339_mature	SLC6A17	-0.814279	0.0485356	426	-68.18	143	-26.61	7120	4885 4073 5922	3
novel676_star	LHX9	-0.920836	0.00915228	424	-74.42	142	-28.24	3993	1289 1233 2680	3
novel457_mature	TRAIP	-0.870779	0.0239682	436	-55.29	149	-21.01	7158	2825 5011 2247	3
novel43_star	TTYH2	-0.813119	0.0491234	454	-72.95	158	-26.27	10452	2568 6733 1813	3
novel43_star	GFRA3	-0.87689	0.0218012	441	-68.2	157	-24.36	8462	6152 2225 1460	3
novel339_mature	SLC7A2	-0.917795	0.0098587	448	-63.8	155	-22.03	7285	3423 6665 2147	3
novel339_mature	LOC101114077	-0.972097	0.00115699	445	-54.55	163	-19.02	3974	1310 1175 2971	3
novel676_star	TRAIP	-0.913508	0.0108977	441	-59.83	151	-21.22	7158	5984 6315 1684	3
novel43_star	C11H17orf53	-0.916263	0.0102243	460	-69.26	156	-24.93	4662	3966 472 2007	3
novel676_star	GLI1	-0.83934	0.0366439	463	-70.42	163	-24.22	4074	2862 2998 3471	3
novel457_mature	ARHGAP20	-0.837875	0.0372962	434	-38.59	149	-16.08	11833	365 5322 5818	3
novel43_star	ARHGAP20	-0.842044	0.0354544	455	-60.89	155	-23.55	11833	7863 1559 2943	3
novel43_star	BTG2	-0.872078	0.0234993	441	-58.51	151	-22.23	2696	2491 91 1867	3
novel644_mature	LOC101116896	-0.8272	0.0422097	444	-45.02	149	-19.89	3408	805 1408 3088	3
novel14_mature	IGDCC3	-0.81672	0.0473092	439	-60.98	158	-23.29	6195	5991 3958 22	3
novel43_star	ZSCAN9	-0.825921	0.0428176	436	-64.13	149	-22.58	5341	4779 2253 2610	3
novel43_star	PTCH2	-0.881877	0.0201053	444	-63.08	151	-25.72	4048	792 3347 292	3
novel43_star	RAD54L	-0.930834	0.00701048	435	-63.62	148	-27.98	7946	687 1323 5370	3
novel676_star	BTG2	-0.862103	0.0272124	427	-66.5	147	-28.46	2696	2361 959 1561	3
novel457_mature	LOC101121810	-0.890321	0.0173847	437	-43.88	152	-18.34	4993	530 3422 1682	3
novel339_mature	LOC105605049	-0.824551	0.0434731	438	-53.66	147	-22.74	7514	2977 3827 6908	3
novel130_mature	LOC101116391	-0.846059	0.0337228	440	-76.01	149	-26.71	14159	3080 1270 10309	3
novel14_mature	GLI1	-0.824224	0.0436302	443	-53.53	151	-21.68	4074	2926 1248 1386	3
novel43_star	CHGA	-0.851774	0.0313282	435	-71.07	149	-27.14	1998	664 1450 788	3
novel339_mature	ITIH3	-0.855768	0.0297042	318	-46.53	161	-26.09	3022	1638 2884	2
novel14_mature	PTCH2	-0.859778	0.028115	297	-37.61	156	-22.85	4048	1991 3285	2
novel339_mature	SPTBN5	-0.858116	0.0287685	283	-48.05	143	-25.54	12019	6669 4262	2
novel43_star	LOC101105258	-0.8518	0.0313173	313	-51.5	161	-29.28	953	11 681	2
novel457_mature	TTYH2	-0.984971	0.000337111	296	-42.25	156	-22.08	10452	3425 3884	2
novel676_star	RAD54L	-0.862612	0.0270165	289	-41.61	146	-20.83	7946	92 402	2
oar-miR-22-3p	CDH2	-0.865113	0.0260647	292	-38.48	152	-21.93	7217	4269 3893	2
novel130_mature	LOC105607318	-0.865343	0.0259779	287	-49.06	145	-29.56	5947	1835 3240	2
novel91_mature	GFRA3	-0.867224	0.0252738	300	-27.36	155	-15.17	8462	156 7985	2
novel676_star	C11H17orf53	-0.867566	0.0251469	282	-42.15	142	-21.12	4662	3127 1937	2
novel43_star	CKAP2L	-0.868037	0.0249722	311	-49.16	156	-26.31	3837	3686 911	2
novel339_mature	FSIP1	-0.871341	0.0237648	283	-28.37	143	-14.26	5221	1297 2883	2
novel579_mature	MEGF10	-0.851346	0.0315046	283	-24.71	143	-12.88	8841	6563 961	2
novel676_star	CACNA2D3	-0.874119	0.0227718	308	-48.66	164	-25.32	18636	10513 14396	2
novel579_mature	SAMD3	-0.874153	0.0227597	292	-33.86	146	-21.94	2608	95 1105	2
novel339_mature	NRXN1	-0.87516	0.0224048	296	-50.58	153	-25.36	6679	5910 4867	2
novel339_mature	LOC101106291	-0.877204	0.0216925	285	-35.41	144	-18.13	959	353 421	2
novel43_star	PHGDH	-0.877682	0.0215276	297	-50.37	155	-27.49	2325	1423 259	2
novel43_star	GEN1	-0.881582	0.0202041	298	-37.13	158	-19.15	4252	3376 4060	2
novel130_mature	TNS4	-0.882258	0.0199786	295	-52.08	151	-31.17	4612	4334 835	2
novel676_star	CKAP2L	-0.873367	0.0230385	285	-45.5	145	-23.26	3837	2655 1459	2
novel34_mature>novel661_mature	KCNK9	-0.839114	0.0367442	294	-28.18	154	-15.45	4096	1299 3759	2
novel351_mature	PTCH2	-0.851325	0.0315132	314	-49.66	157	-33.26	4048	1403 3182	2
novel43_star	FOXM1	-0.827729	0.0419595	294	-44.38	154	-26.05	2510	1194 1972	2
novel676_star	CHGA	-0.825423	0.0430556	285	-46.49	145	-23.71	1998	1795 85	2
novel62_star	LOC101109732	-0.823901	0.0437857	293	-42.54	151	-22.18	9404	1571 9264	2
novel62_star	SLC6A16	-0.823758	0.0438545	300	-52.9	153	-27.98	4266	455 3247	2
novel130_mature	KIF4A	-0.822159	0.0446286	287	-54.14	146	-28.69	4557	123 1834	2
novel62_star	ZSCAN9	-0.822149	0.0446338	289	-46.61	147	-24.4	5341	3035 4802	2
novel91_mature	EPHA4	-0.820743	0.0453196	290	-23.86	147	-14.53	13375	2546 7655	2
novel71_star	LHX9	-0.819804	0.0457805	288	-33.48	148	-17.5	3993	1011 454	2
oar-miR-22-3p	LOC105616285	-0.818942	0.0462054	301	-40.15	151	-20.43	4855	2074 2136	2
novel130_mature	EMILIN3	-0.818673	0.046338	287	-40.37	145	-23.58	3231	1338 391	2
novel62_star	LMNB1	-0.817572	0.0468842	295	-38.25	153	-21.93	2807	1502 1980	2
novel579_mature	CHMP4C	-0.817244	0.0470476	340	-30.09	171	-16.01	1701	1334 1360	2
novel130_mature	CENPF	-0.816898	0.0472202	293	-31.94	153	-19.72	10735	5054 3626	2
novel43_star	TDRD9	-0.815152	0.0480952	296	-50.77	153	-31.98	3852	276 40	2
novel91_mature	ARHGAP20	-0.813287	0.0490381	317	-37.12	159	-20.03	11833	9914 1867	2
novel351_mature	GFRA3	-0.813044	0.0491613	283	-35.06	142	-20.08	8462	6558 5917	2
novel351_mature	ARHGAP20	-0.826597	0.0424958	298	-41.16	154	-22.35	11833	8374 10040	2
novel91_mature	DUOX2	-0.828343	0.0416703	294	-37.17	148	-19.08	6385	3986 4029	2
novel130_mature	SCN1A	-0.849137	0.0324229	292	-41.69	147	-23.67	8725	2951 4068	2
novel579_mature	EPHA3	-0.828835	0.0414387	318	-35.37	165	-19.53	6500	2738 2472	2
novel339_mature	GPX3	-0.847171	0.0332504	286	-37.02	145	-19.08	1560	558 1349	2
novel130_mature	LOC101122314	-0.845999	0.0337482	290	-43.47	145	-25.83	4055	591 3932	2
oar-miR-22-3p	TNS4	-0.845807	0.0338301	299	-30.46	152	-16.14	4612	3919 4491	2
novel62_star	SCN1A	-0.845432	0.0339904	301	-45.36	159	-23.89	8725	637 402	2
novel351_mature	KNTC1	-0.844705	0.0343021	301	-38.85	160	-21.41	7159	4705 4291	2
novel676_star	LMNB1	-0.844363	0.0344494	282	-55.57	142	-29.32	2807	1001 1445	2
novel130_mature	KIFC1	-0.844133	0.0345485	298	-62.65	154	-35.37	3089	359 1891	2
novel43_star	CDC25C	-0.884562	0.0192199	283	-34.3	143	-17.28	4585	1227 3969	2
novel339_mature	OGDHL	-0.838458	0.037036	298	-49	154	-28.9	3701	3105 262	2
novel43_star	SGOL1	-0.837567	0.037434	291	-43.05	146	-22.1	2532	438 894	2
novel130_mature	DSG2	-0.836918	0.037725	295	-48.14	154	-24.99	5106	3306 1939	2
novel676_star	IGFBP3	-0.835359	0.0384285	289	-49.59	145	-25.85	890	806 360	2
novel457_mature	CCNB1	-0.834424	0.0388534	281	-38.03	141	-20.28	4379	1036 801	2
novel43_star	TLL2	-0.832316	0.0398193	313	-45	164	-22.52	3404	1499 3083	2
novel34_mature>novel661_mature	MEGF10	-0.830265	0.04077	287	-29.25	144	-17.95	8841	1445 6729	2
novel14_mature	OPALIN	-0.88445	0.0192564	295	-34.83	155	-18.23	5459	4882 106	2
novel43_star	IL17RB	-0.812955	0.0492068	299	-50.44	157	-28.1	3578	103 644	2
novel351_mature	TRAIP	-0.936579	0.00590585	304	-39.37	153	-20.72	7158	556 4746	2
novel62_star	RAPGEF4	-0.926793	0.00784275	312	-48.62	170	-26.35	32411	22248 20582	2
novel579_mature	SCML4	-0.95487	0.00300907	303	-21.24	153	-11.19	18528	7968 17315	2
novel43_star	PSRC1	-0.920868	0.00914494	290	-43.62	147	-25.05	2595	124 2100	2
novel339_mature	MCMDC2	-0.917685	0.00988482	281	-25.78	141	-13.22	5416	4518 4294	2
novel130_mature	CKAP2L	-0.896368	0.0155529	288	-41.83	147	-23.52	3837	713 107	2
novel43_star	DSG2	-0.905243	0.0130431	286	-50.21	145	-29.31	5106	3245 2851	2
novel339_mature	SVIP	-0.923193	0.00862231	290	-31.45	150	-15.79	1745	324 752	2
novel43_star	LOC101114265	-0.892957	0.0165739	290	-44.54	149	-24.71	3629	461 3204	2
novel351_mature	SPAG5	-0.917634	0.00989694	307	-34.35	160	-18.47	3753	887 3665	2
novel730_mature	TTYH2	-0.925213	0.00818042	297	-31.21	152	-15.69	10452	3530 6014	2
oar-miR-22-3p	CKAP2L	-0.890237	0.0174108	295	-39.66	154	-22.23	3837	1795 554	2
novel130_mature	GEN1	-0.91617	0.0102468	291	-37.71	146	-18.99	4252	2703 2924	2
novel43_star	SPAG5	-0.890886	0.0172094	282	-33.16	141	-17.19	3753	2324 2839	2
novel644_mature	MCMDC2	-0.918893	0.00960082	287	-31.59	146	-18	5416	3331 5200	2
novel130_mature	BTG2	-0.927209	0.00775497	286	-38.73	145	-22.01	2696	1872 202	2
oar-miR-22-3p	HJURP	-0.898635	0.0148916	296	-37.51	156	-20.08	3236	3062 1051	2
novel34_mature>novel661_mature	IL16	-0.887591	0.0182434	290	-26.81	149	-16.59	5584	326 4304	2
novel91_mature	LHX9	-0.914663	0.0106129	283	-31.54	143	-17.32	3993	1337 2816	2
novel130_mature	SPAG5	-0.928199	0.00754795	284	-44.92	142	-26.56	3753	1258 1282	2
novel351_mature	CDC25C	-0.914547	0.0106414	292	-38.42	148	-21.15	4585	3643 1074	2
novel644_mature	IL16	-0.971916	0.001172	282	-38.97	141	-19.85	5584	1989 5086	2
novel43_star	CDH2	-0.928226	0.0075423	159	-17.88	159	-17.88	7217	2315	1
novel351_mature	CDC20	-0.831614	0.0401434	143	-22.47	143	-22.47	1689	950	1
novel130_mature	DNAJB1	-0.831334	0.040273	149	-33.83	149	-33.83	5287	2107	1
novel14_mature	TRAIP	-0.831113	0.0403759	147	-22.27	147	-22.27	7158	6516	1
novel457_mature	IGFBPL1	-0.830551	0.0406369	143	-12.6	143	-12.6	2542	1024	1
novel339_mature	LOC105605961	-0.91985	0.00937855	150	-13.05	150	-13.05	3078	1911	1
oar-miR-22-3p	LOC101109732	-0.829658	0.041053	141	-19.03	141	-19.03	9404	1889	1
novel339_mature	HEY1	-0.826927	0.0423392	141	-21.01	141	-21.01	2315	1091	1
novel676_star	PSRC1	-0.828875	0.0414201	145	-19.86	145	-19.86	2595	1082	1
novel615_mature	TRAIP	-0.826814	0.0423927	149	-19.3	149	-19.3	7158	5380	1
novel777_mature	NLRC4	-0.825746	0.042901	146	-15.73	146	-15.73	3973	1718	1
novel339_mature	ATP6V0A4	-0.924063	0.00843065	143	-13.92	143	-13.92	3350	1402	1
novel43_star	HJURP	-0.832083	0.039927	145	-19.77	145	-19.77	3236	1929	1
novel339_mature	CD2	-0.927259	0.00774442	143	-20.41	143	-20.41	1792	862	1
novel14_mature	DNAJB1	-0.827467	0.0420833	142	-18.36	142	-18.36	5287	2900	1
novel620_mature	LOC101123417	-0.828863	0.0414257	158	-27.91	158	-27.91	478	260	1
novel579_mature	MSH4	-0.885873	0.0187941	160	-13.4	160	-13.4	5301	1703	1
novel43_star	BAALC	-0.918051	0.00979819	148	-20.19	148	-20.19	1671	303	1
novel130_mature	KRT8	-0.833313	0.0393613	144	-24.22	144	-24.22	1773	1184	1
novel644_mature	ALDOB	-0.839815	0.0364339	149	-15.05	149	-15.05	1773	528	1
novel91_mature	DSG2	-0.91281	0.0110718	142	-9.6	142	-9.6	5106	3694	1
novel62_star	LOC101103023	-0.913843	0.0108149	150	-16.88	150	-16.88	1554	699	1
novel62_star	RAD54L	-0.838477	0.0370275	158	-32.31	158	-32.31	7946	5538	1
novel91_mature	CDH2	-0.914684	0.0106077	144	-14.59	144	-14.59	7217	6790	1
novel351_mature	IGDCC3	-0.838159	0.0371691	142	-15.51	142	-15.51	6195	699	1
novel130_mature	PCDH18	-0.837956	0.0372601	141	-24.04	141	-24.04	5214	853	1
novel457_mature	LMNB1	-0.91485	0.0105671	160	-17.88	160	-17.88	2807	2084	1
novel34_mature>novel661_mature	SLC6A12	-0.837719	0.037366	149	-18.64	149	-18.64	4772	4163	1
novel14_mature	IGF2	-0.837214	0.0375919	140	-27.29	140	-27.29	2671	236	1
novel130_mature	CLEC19A	-0.83707	0.0376569	152	-19.84	152	-19.84	1370	1220	1
novel71_star	LOC101123417	-0.836994	0.0376908	152	-18.07	152	-18.07	478	413	1
novel457_mature	ZSCAN9	-0.836383	0.0379656	144	-16.83	144	-16.83	5341	2007	1
novel351_mature	TLL2	-0.836045	0.0381183	142	-15.57	142	-15.57	3404	360	1
novel130_mature	CCNB1	-0.835936	0.0381676	143	-19.48	143	-19.48	4379	1258	1
novel676_star	HJURP	-0.83571	0.0382698	144	-23.78	144	-23.78	3236	1311	1
oar-miR-22-3p	KNTC1	-0.835195	0.038503	140	-25.6	140	-25.6	7159	2264	1
novel91_mature	PPP2R2B	-0.83448	0.0388277	150	-15.39	150	-15.39	11784	11315	1
novel579_mature	LOC105614852	-0.93261	0.00665908	141	-13.46	141	-13.46	756	679	1
novel43_star	IGFBP3	-0.833898	0.0390935	145	-18.51	145	-18.51	890	690	1
novel579_mature	LOC106991756	-0.91787	0.00984112	151	-13.71	151	-13.71	6080	487	1
novel43_star	TRAIP	-0.9177	0.00988119	145	-23.65	145	-23.65	7158	5956	1
novel457_mature	RAD54L	-0.937095	0.00581107	151	-15.05	151	-15.05	7946	3937	1
oar-miR-22-3p	LOC101121810	-0.825267	0.04313	144	-15.29	144	-15.29	4993	914	1
novel339_mature	PARM1	-0.817014	0.047162	149	-18.8	149	-18.8	4842	3972	1
novel106_star	RAD54L	-0.816765	0.0472868	140	-16.14	140	-16.14	7946	1791	1
novel130_mature	LOC101114311	-0.816742	0.0472982	147	-24.02	147	-24.02	3276	51	1
novel579_mature	LOC101120875	-0.958205	0.00258369	155	-15.67	155	-15.67	5296	735	1
novel676_star	BUB1	-0.8167	0.047319	152	-18.54	152	-18.54	3896	2716	1
novel62_star	OPALIN	-0.962394	0.00209472	151	-29.21	151	-29.21	5459	617	1
novel71_star	LOC101113108	-0.816138	0.0476003	144	-16.08	144	-16.08	535	425	1
novel71_mature	TRAIP	-0.815611	0.0478642	141	-10.28	141	-10.28	7158	3254	1
novel43_star	LOC101123417	-0.963018	0.00202616	140	-21.09	140	-21.09	478	345	1
novel339_mature	LIPG	-0.965391	0.00177596	150	-20.5	150	-20.5	4730	213	1
novel339_mature	MRC1	-0.815116	0.0481134	149	-16.71	149	-16.71	4368	3332	1
oar-miR-22-3p	LRAT	-0.814977	0.0481832	140	-15.01	140	-15.01	3357	718	1
novel62_star	LOC101122560	-0.81462	0.0483633	143	-24.49	143	-24.49	11611	11331	1
novel457_mature	OPALIN	-0.965596	0.00175509	144	-15.3	144	-15.3	5459	3783	1
novel62_star	PLA2G2D	-0.814277	0.0485365	142	-26.69	142	-26.69	8368	1552	1
novel676_star	COLQ	-0.814249	0.0485506	145	-24.26	145	-24.26	2898	860	1
novel130_mature	ASPRV1	-0.814229	0.0485607	140	-19.92	140	-19.92	4888	4119	1
novel62_star	EMILIN3	-0.81411	0.048621	140	-15.09	140	-15.09	3231	2064	1
novel130_mature	LOC494436	-0.814052	0.0486503	155	-22.77	155	-22.77	2457	1127	1
novel130_mature	QRFPR	-0.813867	0.0487437	140	-21.31	140	-21.31	2934	801	1
novel62_star	LOC101123290	-0.971811	0.0011807	140	-20.62	140	-20.62	1732	266	1
novel676_star	LOC101114265	-0.813142	0.0491118	142	-28.38	142	-28.38	3629	882	1
novel730_mature	GPR149	-0.813116	0.049125	142	-18.96	142	-18.96	5289	5174	1
oar-miR-22-3p	RAD54L	-0.973206	0.00106725	145	-18.11	145	-18.11	7946	2808	1
novel579_mature	HOXA11	-0.956553	0.00279051	156	-12.64	156	-12.64	5570	2084	1
novel339_mature	TRIB3	-0.817097	0.0471211	143	-22.78	143	-22.78	2873	2608	1
novel76_star	PARM1	-0.825103	0.0432084	155	-16.92	155	-16.92	4842	2524	1
novel91_mature	LOC101114146	-0.956008	0.00286038	157	-20.37	157	-20.37	812	364	1
novel62_star	ASPRV1	-0.840504	0.0361296	147	-23.58	147	-23.58	4888	955	1
novel579_mature	RGS5	-0.937786	0.00568555	152	-13.9	152	-13.9	2222	1148	1
novel339_mature	CLDN11	-0.938778	0.00550752	142	-14.13	142	-14.13	1928	1552	1
novel130_mature	GGT7	-0.824084	0.0436974	140	-26.31	140	-26.31	2525	63	1
novel62_star	IGF2	-0.940801	0.005153	148	-17.77	148	-17.77	2671	2606	1
novel76_star	NMUR2	-0.82385	0.0438106	143	-22.53	143	-22.53	2519	327	1
novel339_mature	NEFL	-0.941703	0.00499873	141	-11.06	141	-11.06	3496	1633	1
novel730_mature	DLGAP3	-0.823709	0.0438782	149	-14.84	149	-14.84	10744	10406	1
oar-miR-22-3p	CDC25C	-0.945044	0.00444725	142	-14.07	142	-14.07	4585	2073	1
novel130_mature	TRAIP	-0.94693	0.00414988	143	-23.9	143	-23.9	7158	5781	1
novel71_mature	LOC101113108	-0.822144	0.0446361	162	-23.27	162	-23.27	535	18	1
novel71_mature	GAS2L3	-0.821456	0.044971	141	-12.16	141	-12.16	8663	410	1
novel351_mature	FANCD2	-0.821159	0.0451162	140	-14.82	140	-14.82	5009	3980	1
novel615_mature	FOXM1	-0.82091	0.0452381	146	-17.92	146	-17.92	2510	2079	1
novel43_star	LOC101110457	-0.947466	0.00406723	147	-26.67	147	-26.67	489	105	1
novel339_mature	KIAA1024	-0.820006	0.0456809	155	-28.7	155	-28.7	7588	6369	1
novel62_star	GGT7	-0.819847	0.0457593	140	-20.01	140	-20.01	2525	1219	1
novel351_mature	TTYH2	-0.948061	0.0039765	151	-17.99	151	-17.99	10452	6637	1
novel43_star	LOC101114311	-0.81955	0.0459054	144	-20.99	144	-20.99	3276	637	1
novel37_star	EFHD1	-0.819204	0.0460757	140	-16.86	140	-16.86	1706	1125	1
novel130_mature	LOC101121810	-0.95039	0.00363063	144	-22.51	144	-22.51	4993	2079	1
novel62_star	LOC101121810	-0.951042	0.0035367	146	-21.87	146	-21.87	4993	4254	1
oar-miR-22-3p	LOC101114265	-0.817498	0.0469211	140	-15.69	140	-15.69	3629	1066	1
oar-miR-22-3p	DSG2	-0.840148	0.0362868	162	-21.97	162	-21.97	5106	2631	1
novel62_star	RAD51	-0.842475	0.0352667	145	-22.04	145	-22.04	2563	883	1
novel351_mature	LOC105616285	-0.841591	0.0356527	154	-19.05	154	-19.05	4855	4250	1
novel130_mature	PRSS35	-0.868446	0.0248213	170	-27.45	170	-27.45	3292	591	1
novel43_star	CATSPER4	-0.894541	0.0160959	159	-27.49	159	-27.49	2535	2283	1
novel676_star	CDC25C	-0.894788	0.016022	145	-18.56	145	-18.56	4585	2615	1
novel62_star	PHGDH	-0.870901	0.0239241	147	-24.9	147	-24.9	2325	1087	1
oar-miR-22-3p	C11H17orf53	-0.870839	0.0239465	141	-20.63	141	-20.63	4662	2671	1
novel676_star	SPAG5	-0.895019	0.0159531	144	-21.44	144	-21.44	3753	655	1
novel62_star	LOC101122314	-0.870214	0.0241736	142	-23.43	142	-23.43	4055	692	1
oar-miR-22-3p	BTG2	-0.870139	0.0242008	141	-15.28	141	-15.28	2696	1455	1
oar-miR-22-3p	BUB1	-0.870091	0.0242185	142	-13.52	142	-13.52	3896	806	1
novel339_mature	IL16	-0.86994	0.0242735	140	-15.44	140	-15.44	5584	1623	1
novel351_mature	TOP2A	-0.869357	0.0244866	141	-14.29	141	-14.29	5640	2649	1
novel339_mature	CLEC4A	-0.869247	0.0245269	148	-21.11	148	-21.11	2517	562	1
novel339_mature	ADAM28	-0.895184	0.0159038	147	-27.25	147	-27.25	4702	697	1
oar-miR-22-3p	GINS2	-0.872782	0.0232471	142	-12.99	142	-12.99	1970	1447	1
novel579_mature	SVIP	-0.895521	0.0158037	155	-10.43	155	-10.43	1745	1283	1
novel130_mature	BAALC	-0.866578	0.0255146	143	-26.15	143	-26.15	1671	615	1
novel351_mature	DNAJB1	-0.865922	0.0257602	151	-21.11	151	-21.11	5287	4531	1
novel457_mature	SDR16C5	-0.865409	0.0259532	140	-13.48	140	-13.48	1283	859	1
novel730_mature	IGDCC3	-0.896371	0.0155522	158	-21.77	158	-21.77	6195	169	1
novel62_star	QRFPR	-0.865311	0.0259899	150	-20.59	150	-20.59	2934	897	1
novel43_star	QRFPR	-0.896521	0.0155077	144	-17.24	144	-17.24	2934	381	1
novel351_mature	KIF23	-0.864977	0.0261159	143	-20.28	143	-20.28	4747	473	1
oar-miR-22-3p	PSRC1	-0.864168	0.0264223	157	-21.81	157	-21.81	2595	1216	1
novel351_mature	LOC101104790	-0.896834	0.0154159	142	-16.91	142	-16.91	596	454	1
novel339_mature	LPL	-0.862539	0.0270446	155	-18.59	155	-18.59	1626	983	1
novel91_mature	CATSPER4	-0.872695	0.0232783	142	-14.98	142	-14.98	2535	1778	1
novel730_mature	SCN1A	-0.873257	0.0230779	150	-14.39	150	-14.39	8725	8471	1
novel351_mature	KIF4A	-0.842039	0.035457	141	-13.46	141	-13.46	4557	1239	1
novel351_mature	BTG2	-0.880127	0.0206932	145	-16.03	145	-16.03	2696	1514	1
novel730_mature	C2H2orf88	-0.88455	0.0192236	141	-10.89	141	-10.89	4443	1430	1
novel91_mature	GAS2L3	-0.886875	0.0184721	145	-13.63	145	-13.63	8663	4809	1
novel676_star	CAPN6	-0.884216	0.0193327	140	-20.74	140	-20.74	3531	660	1
novel130_mature	ZSCAN9	-0.883751	0.0194852	144	-26	144	-26	5341	3143	1
oar-miR-22-3p	RAD51	-0.887317	0.0183308	150	-15.99	150	-15.99	2563	519	1
novel14_mature	LOC101113632	-0.883132	0.019689	140	-18.73	140	-18.73	484	47	1
novel676_star	LOC101110185	-0.887553	0.0182555	140	-15.57	140	-15.57	485	228	1
novel457_mature	IGDCC3	-0.888101	0.0180815	145	-20.33	145	-20.33	6195	2231	1
novel130_mature	TLL2	-0.888181	0.0180561	143	-25.11	143	-25.11	3404	3147	1
novel351_mature	LOC101121810	-0.881078	0.0203729	157	-19.25	157	-19.25	4993	2907	1
novel34_mature>novel661_mature	NRXN1	-0.880594	0.0205354	156	-15.48	156	-15.48	6679	3504	1
novel457_mature	PHGDH	-0.879438	0.0209267	152	-16.43	152	-16.43	2325	1039	1
novel130_mature	AURKB	-0.87334	0.023048	145	-18.41	145	-18.41	1317	477	1
novel730_mature	RAPGEF4	-0.878385	0.0212859	150	-20.25	150	-20.25	32411	2430	1
novel130_mature	LMNB1	-0.890629	0.0172888	140	-20.43	140	-20.43	2807	604	1
novel676_star	MOG	-0.891399	0.0170508	149	-20.11	149	-20.11	4015	3861	1
novel91_mature	CDC25C	-0.876617	0.021896	145	-15.97	145	-15.97	4585	3702	1
novel43_star	GAS2L3	-0.875511	0.0222818	142	-18.44	142	-18.44	8663	4156	1
novel676_star	DSG2	-0.893021	0.0165547	145	-23.73	145	-23.73	5106	3064	1
novel351_mature	GAS2L3	-0.874771	0.0225417	140	-15.64	140	-15.64	8663	3888	1
novel339_mature	LOC101110545	-0.894156	0.0162115	148	-32.8	148	-32.8	3716	3052	1
oar-miR-22-3p	KIF23	-0.894348	0.0161537	140	-19.33	140	-19.33	4747	3161	1
novel579_mature	SLC45A1	-0.87406	0.0227924	149	-13.3	149	-13.3	6457	1242	1
novel579_mature	STPG1	-0.894402	0.0161378	140	-10.63	140	-10.63	6076	3158	1
novel339_mature	ITIH4	-0.982158	0.000474651	141	-22.44	141	-22.44	5411	588	1
novel676_star	GEN1	-0.898301	0.014988	142	-34.77	142	-34.77	4252	3442	1
novel579_mature	IL16	-0.861345	0.0275051	140	-7.85	140	-7.85	5584	308	1
novel62_star	DNAJB1	-0.906191	0.0127875	143	-24.16	143	-24.16	5287	4179	1
novel339_mature	ALDOB	-0.850334	0.0319234	146	-22.63	146	-22.63	1773	1698	1
novel34_mature>novel661_mature	MCMDC2	-0.849849	0.0321254	141	-15.99	141	-15.99	5416	1316	1
novel62_star	POLE	-0.849833	0.0321321	141	-19.7	141	-19.7	11840	3584	1
novel43_star	CAPN6	-0.904118	0.0133494	154	-21.14	154	-21.14	3531	2547	1
novel351_mature	BUB1	-0.848989	0.0324848	146	-13.9	146	-13.9	3896	3767	1
novel62_star	PRSS35	-0.848069	0.0328709	158	-29.73	158	-29.73	3292	383	1
novel579_mature	C6H4orf32	-0.847244	0.0332195	142	-13.04	142	-13.04	2700	2175	1
novel457_mature	SPAG5	-0.846322	0.0336108	140	-18.18	140	-18.18	3753	2544	1
novel130_mature	OPALIN	-0.90544	0.0129896	142	-32.49	142	-32.49	5459	386	1
novel62_star	TTYH2	-0.905645	0.0129343	143	-23.18	143	-23.18	10452	8980	1
novel91_mature	CACNA2D3	-0.845816	0.0338265	140	-12.31	140	-12.31	18636	12962	1
novel339_mature	SLC6A12	-0.845478	0.033971	149	-15.72	149	-15.72	4772	676	1
novel14_mature	LRAT	-0.860426	0.0278617	146	-21.45	146	-21.45	3357	909	1
novel676_star	GAS2L3	-0.906342	0.0127468	142	-20.59	142	-20.59	8663	7025	1
novel351_mature	CAPN6	-0.908507	0.0121736	146	-17.78	146	-17.78	3531	1879	1
novel579_mature	MCMDC2	-0.910283	0.0117127	146	-7.45	146	-7.45	5416	1725	1
novel457_mature	LRAT	-0.911591	0.0113787	142	-15.47	142	-15.47	3357	560	1
novel62_star	IGDCC3	-0.844053	0.0345829	159	-27.76	159	-27.76	6195	2889	1
novel62_star	ARHGAP20	-0.843449	0.034844	140	-16.69	140	-16.69	11833	5757	1
novel130_mature	HSPA1A	-0.843162	0.0349681	155	-22.77	155	-22.77	2460	1130	1
novel130_mature	MOG	-0.842631	0.0351989	142	-23.83	142	-23.83	4015	2815	1
novel676_star	LOC101110457	-0.84257	0.0352255	140	-15.57	140	-15.57	489	229	1
novel339_mature	STPG1	-0.88648	0.0185987	140	-24.02	140	-24.02	6076	5280	1
novel14_mature	LOC101122637	-0.91189	0.011303	142	-19.57	142	-19.57	504	24	1
oar-miR-22-3p	IGF2	-0.85108	0.0316143	150	-18.99	150	-18.99	2671	1136	1
novel71_star	LOC101114146	-0.903562	0.0135019	155	-17.76	155	-17.76	812	613	1
oar-miR-22-3p	KIFC1	-0.851292	0.0315267	140	-14.3	140	-14.3	3089	1429	1
novel351_mature	POLE	-0.903183	0.0136066	156	-21.55	156	-21.55	11840	10863	1
novel351_mature	LOC101105258	-0.860268	0.0279236	144	-17.54	144	-17.54	953	406	1
novel43_star	CACNG7	-0.859795	0.0281082	147	-23.66	147	-23.66	1156	843	1
novel62_star	LOC101120815	-0.898703	0.0148719	140	-20.62	140	-20.62	2100	636	1
novel339_mature	LOC101120395	-0.859093	0.0283834	143	-14.83	143	-14.83	2354	297	1
novel339_mature	ZPBP	-0.858678	0.0285466	142	-22.15	142	-22.15	1591	1	1
oar-miR-22-3p	OPALIN	-0.858358	0.0286729	141	-14.55	141	-14.55	5459	3301	1
novel91_mature	RAD54L	-0.899087	0.0147614	142	-15.68	142	-15.68	7946	5265	1
oar-miR-22-3p	CCNB1	-0.900113	0.0144678	147	-16.54	147	-16.54	4379	4009	1
novel676_star	PHGDH	-0.856948	0.0292319	140	-20.93	140	-20.93	2325	1939	1
novel130_mature	LHX9	-0.856813	0.0292858	143	-19.75	143	-19.75	3993	3894	1
novel339_mature	LANCL3	-0.856492	0.029414	153	-13.56	153	-13.56	5549	2805	1
novel579_mature	LOC101104325	-0.855799	0.0296916	145	-12.64	145	-12.64	2217	1708	1
novel579_mature	KLF9	-0.900144	0.014459	156	-15.77	156	-15.77	8099	6389	1
novel339_mature	SDHD	-0.855405	0.02985	140	-13.56	140	-13.56	1388	1328	1
novel457_mature	TLL2	-0.854908	0.0300502	140	-25.49	140	-25.49	3404	3248	1
novel457_mature	C11H17orf53	-0.85309	0.0307886	142	-17.78	142	-17.78	4662	2126	1
novel457_mature	KRT8	-0.85307	0.0307968	150	-16.19	150	-16.19	1773	764	1
novel130_mature	LOC101105036	-0.853068	0.0307976	152	-25.93	152	-25.93	527	193	1
novel579_mature	PDK4	-0.852636	0.0309741	149	-7.74	149	-7.74	3708	1449	1
novel457_mature	LOC105616285	-0.852366	0.0310848	146	-20.34	146	-20.34	4855	1312	1
novel339_mature	NLRP3	-0.901043	0.0142042	152	-20.39	152	-20.39	7788	3440	1
novel130_mature	LOC101102473	-0.901562	0.0140581	143	-19.48	143	-19.48	944	487	1
novel91_mature	TRAIP	-0.902454	0.0138087	144	-10.65	144	-10.65	7158	202	1
novel676_star	PPP2R2B	-0.862465	0.0270729	149	-19.09	149	-19.09	11784	6684	1

## Sheet: Suplementary_Table 2
mRNA	circRNA	r	pvalue
TNNC2	circRNA_4097|NC_019463.2:49992718_50019504_+	0.999286	7.65e-07
LOC101118441	circRNA_6456|NC_019469.2:75158294_75166524_+	0.997622	8.47e-06
CDR1	circRNA_9760|NC_019484.2:89397931_89399231_-	0.997272	1.12e-05
MYL1	circRNA_3124|NC_019461.2:8987199_9024758_-	0.996788	1.55e-05
C6H4orf32	circRNA_3459|NC_019461.2:100497927_100504605_+	0.996604	1.73e-05
WNT2B	circRNA_4097|NC_019463.2:49992718_50019504_+	0.996578	1.75e-05
SLC45A1	circRNA_3659|NC_019462.2:22987092_23053510_+	0.996378	1.97e-05
GPR149	circRNA_6456|NC_019469.2:75158294_75166524_+	0.996282	2.07e-05
LOC101110710	circRNA_6968|NC_019471.2:56916669_56925765_+	0.99626	2.1e-05
SLCO4C1	circRNA_5528|NC_019466.2:93206617_93218330_+	0.996246	2.11e-05
EFNA5	circRNA_9760|NC_019484.2:89397931_89399231_-	0.995988	2.41e-05
LOC101119517	circRNA_8800|NC_019479.2:42567634_42575425_-	0.995732	2.73e-05
SLC36A2	circRNA_1335|NC_019459.2:34781793_34816803_-	0.995663	2.82e-05
LOC101108292	circRNA_3138|NC_019461.2:9687375_9691365_-	0.995263	3.36e-05
DNTT	circRNA_3124|NC_019461.2:8987199_9024758_-	0.994884	3.92e-05
OTOS	circRNA_0213|NC_019458.2:39679981_39695775_+	0.994754	4.12e-05
SLCO4C1	circRNA_6456|NC_019469.2:75158294_75166524_+	0.994655	4.28e-05
LOC101111910	circRNA_7957|NC_019475.2:53774466_53776377_+	0.994652	4.28e-05
LOC101106291	circRNA_8312|NC_019477.2:3206957_3240924_-	0.994297	4.87e-05
LOC101109425	circRNA_3138|NC_019461.2:9687375_9691365_-	0.994039	5.32e-05
GGT7	circRNA_9690|NC_019484.2:62838118_62839910_-	0.993954	5.47e-05
TRIM50	circRNA_0213|NC_019458.2:39679981_39695775_+	0.993934	5.51e-05
WDR64	circRNA_8384|NC_019477.2:24801872_24861312_-	0.993905	5.56e-05
LOC101118990	circRNA_9760|NC_019484.2:89397931_89399231_-	0.993636	6.06e-05
LOC442994	circRNA_1335|NC_019459.2:34781793_34816803_-	0.993616	6.1e-05
IL17RB	circRNA_9760|NC_019484.2:89397931_89399231_-	0.993266	6.79e-05
FAM205A	circRNA_4097|NC_019463.2:49992718_50019504_+	0.992935	7.47e-05
LOC101114861	circRNA_5149|NC_019465.2:68691753_68694185_+	0.992921	7.5e-05
FAM181B	circRNA_3124|NC_019461.2:8987199_9024758_-	0.99261	8.17e-05
LOC101122314	circRNA_9690|NC_019484.2:62838118_62839910_-	0.992531	8.35e-05
REN	circRNA_6777|NC_019471.2:1122605_1145530_-	0.99227	8.94e-05
LOC105608236	circRNA_9760|NC_019484.2:89397931_89399231_-	0.99225	8.99e-05
PPFIA4	circRNA_9760|NC_019484.2:89397931_89399231_-	0.992211	9.08e-05
LOC101108554	circRNA_5528|NC_019466.2:93206617_93218330_+	0.991778	0.000101122
OLA-I	circRNA_4140|NC_019463.2:66446753_66449897_-	0.991515	0.000107689
LOC105604166	circRNA_9690|NC_019484.2:62838118_62839910_-	0.991298	0.000113247
C6H4orf32	circRNA_5648|NC_019467.2:24904131_24912709_+	0.99129	0.000113454
GPC5	circRNA_9760|NC_019484.2:89397931_89399231_-	0.991013	0.000120788
PCDH10	circRNA_3357|NC_019461.2:68441616_68460412_+	0.990971	0.000121924
LOC101117107	circRNA_0655|NC_019458.2:155761610_155762784_+	0.990916	0.000123403
EPHA3	circRNA_6968|NC_019471.2:56916669_56925765_+	0.990841	0.000125446
LOC101111980	circRNA_1335|NC_019459.2:34781793_34816803_-	0.990803	0.000126502
LOC101117708	circRNA_3124|NC_019461.2:8987199_9024758_-	0.990612	0.000131787
FAT2	circRNA_0213|NC_019458.2:39679981_39695775_+	0.990605	0.000131972
APOBEC4	circRNA_9690|NC_019484.2:62838118_62839910_-	0.990595	0.000132271
CXXC4	circRNA_5528|NC_019466.2:93206617_93218330_+	0.990593	0.000132308
MYLPF	circRNA_3124|NC_019461.2:8987199_9024758_-	0.990559	0.00013328
FAM181B	circRNA_4097|NC_019463.2:49992718_50019504_+	0.990499	0.000134972
LOC105604166	circRNA_5528|NC_019466.2:93206617_93218330_+	0.990457	0.000136161
LOC101119335	circRNA_3124|NC_019461.2:8987199_9024758_-	0.990407	0.000137611
EIF2S2	circRNA_9690|NC_019484.2:62838118_62839910_-	0.990222	0.000142938
TPD52L1	circRNA_9690|NC_019484.2:62838118_62839910_-	0.989972	0.000150332
NRXN1	circRNA_3664|NC_019462.2:23303468_23312750_-	0.98991	0.000152191
RGSL1	circRNA_9212|NC_019482.2:4608940_4627877_+	0.989887	0.000152893
LOC101117107	circRNA_4714|NC_019464.2:64918819_64925853_+	0.989581	0.000162258
HTR4	circRNA_5528|NC_019466.2:93206617_93218330_+	0.989467	0.000165832
LOC105609307	circRNA_6456|NC_019469.2:75158294_75166524_+	0.989203	0.000174227
COLQ	circRNA_9760|NC_019484.2:89397931_89399231_-	0.989085	0.000178041
EPHA3	circRNA_3257|NC_019461.2:43513890_43521973_-	0.98896	0.000182165
LOC101121810	circRNA_3071|NC_019460.2:212775141_212780473_+	0.988528	0.000196653
LOC101110710	circRNA_3459|NC_019461.2:100497927_100504605_+	0.988396	0.000201207
ATP6V0A4	circRNA_0013|NC_019458.2:3178612_3180244_-	0.988194	0.000208266
TPD52L1	circRNA_5528|NC_019466.2:93206617_93218330_+	0.988121	0.000210841
REPS2	circRNA_9760|NC_019484.2:89397931_89399231_-	0.988104	0.000211438
GRIK1	circRNA_6456|NC_019469.2:75158294_75166524_+	0.987943	0.000217176
GPR149	circRNA_5528|NC_019466.2:93206617_93218330_+	0.987886	0.000219242
WNT2B	circRNA_3124|NC_019461.2:8987199_9024758_-	0.987792	0.000222652
ZFR2	circRNA_4097|NC_019463.2:49992718_50019504_+	0.98767	0.000227102
LOC101114852	circRNA_3497|NC_019461.2:112412678_112413592_-	0.987398	0.0002372
KCNK9	circRNA_3664|NC_019462.2:23303468_23312750_-	0.987121	0.000247718
TARSL2	circRNA_3124|NC_019461.2:8987199_9024758_-	0.987117	0.000247904
LOC101123290	circRNA_3497|NC_019461.2:112412678_112413592_-	0.987073	0.000249567
LOC101102231	circRNA_3124|NC_019461.2:8987199_9024758_-	0.987066	0.000249839
MDM1	circRNA_3124|NC_019461.2:8987199_9024758_-	0.987034	0.000251073
LOC101104222	circRNA_3659|NC_019462.2:22987092_23053510_+	0.986989	0.00025284
LOC105609307	circRNA_5528|NC_019466.2:93206617_93218330_+	0.986985	0.000252987
CTRC	circRNA_6456|NC_019469.2:75158294_75166524_+	0.98696	0.000253953
LOC101119773	circRNA_9564|NC_019484.2:13132782_13213394_+	0.986652	0.000266057
BEX5	circRNA_6456|NC_019469.2:75158294_75166524_+	0.986634	0.000266776
MMRN1	circRNA_6777|NC_019471.2:1122605_1145530_-	0.986513	0.00027162
FGFR3	circRNA_5149|NC_019465.2:68691753_68694185_+	0.986476	0.000273101
MAP6	circRNA_5149|NC_019465.2:68691753_68694185_+	0.986267	0.000281588
APOBEC4	circRNA_6456|NC_019469.2:75158294_75166524_+	0.986137	0.000286924
OPALIN	circRNA_3497|NC_019461.2:112412678_112413592_-	0.986132	0.000287143
HPCAL4	circRNA_3357|NC_019461.2:68441616_68460412_+	0.986084	0.000289147
FAM205A	circRNA_5528|NC_019466.2:93206617_93218330_+	0.986023	0.000291674
EIF2S2	circRNA_3124|NC_019461.2:8987199_9024758_-	0.986009	0.000292262
CA12	circRNA_0213|NC_019458.2:39679981_39695775_+	0.98597	0.000293865
LOC105605961	circRNA_0013|NC_019458.2:3178612_3180244_-	0.985956	0.000294475
LOC101119335	circRNA_4097|NC_019463.2:49992718_50019504_+	0.985931	0.000295507
PCDH10	circRNA_1335|NC_019459.2:34781793_34816803_-	0.985876	0.000297834
LOC101110710	circRNA_3257|NC_019461.2:43513890_43521973_-	0.985755	0.000302919
MESP2	circRNA_1395|NC_019459.2:42089119_42092143_+	0.985691	0.000305668
SH2D6	circRNA_3659|NC_019462.2:22987092_23053510_+	0.985671	0.000306522
ABCA12	circRNA_0213|NC_019458.2:39679981_39695775_+	0.985434	0.000316712
ARHGAP20	circRNA_9690|NC_019484.2:62838118_62839910_-	0.985428	0.000316962
IGF2	circRNA_3497|NC_019461.2:112412678_112413592_-	0.985337	0.000320945
LOC101112856	circRNA_1335|NC_019459.2:34781793_34816803_-	0.985152	0.000329074
LOC101117600	circRNA_8396|NC_019477.2:26838353_26929260_+	0.985101	0.000331304
TRIM63	circRNA_3659|NC_019462.2:22987092_23053510_+	0.985075	0.000332463
TTN	circRNA_3124|NC_019461.2:8987199_9024758_-	0.984931	0.00033891
CD2	circRNA_8296|NC_019476.2:59714616_59715032_-	0.984806	0.000344555
LOC101110212	circRNA_3124|NC_019461.2:8987199_9024758_-	0.984735	0.000347773
DOCK3	circRNA_9760|NC_019484.2:89397931_89399231_-	0.984685	0.000350019
LOC105613870	circRNA_3124|NC_019461.2:8987199_9024758_-	0.984529	0.000357184
PRSS35	circRNA_1679|NC_019459.2:119239095_119241274_-	0.98452	0.000357577
CXXC4	circRNA_4097|NC_019463.2:49992718_50019504_+	0.984476	0.00035964
LOC101122062	circRNA_9690|NC_019484.2:62838118_62839910_-	0.984456	0.000360538
LOC101114077	circRNA_8296|NC_019476.2:59714616_59715032_-	0.984301	0.000367755
EFCAB6	circRNA_9690|NC_019484.2:62838118_62839910_-	0.984284	0.000368568
SERGEF	circRNA_9690|NC_019484.2:62838118_62839910_-	0.984271	0.000369161
RGS5	circRNA_8401|NC_019477.2:26902794_26929260_+	0.984206	0.000372185
LOC105606818	circRNA_0213|NC_019458.2:39679981_39695775_+	0.984115	0.000376475
LOC101112856	circRNA_0213|NC_019458.2:39679981_39695775_+	0.98397	0.000383389
LOC101118441	circRNA_5528|NC_019466.2:93206617_93218330_+	0.983912	0.000386132
ZPBP	circRNA_8800|NC_019479.2:42567634_42575425_-	0.98387	0.000388185
DDIT4	circRNA_8800|NC_019479.2:42567634_42575425_-	0.98384	0.000389585
FLT3	circRNA_5149|NC_019465.2:68691753_68694185_+	0.983734	0.00039473
LOC443475	circRNA_5149|NC_019465.2:68691753_68694185_+	0.983449	0.000408621
SLPI	circRNA_3257|NC_019461.2:43513890_43521973_-	0.983405	0.000410807
CXCL13	circRNA_8800|NC_019479.2:42567634_42575425_-	0.983368	0.000412647
KIAA1549L	circRNA_8800|NC_019479.2:42567634_42575425_-	0.983227	0.000419626
LOC105611819	circRNA_9212|NC_019482.2:4608940_4627877_+	0.983104	0.000425788
LOC101111573	circRNA_6777|NC_019471.2:1122605_1145530_-	0.983088	0.00042662
EPHA3	circRNA_3459|NC_019461.2:100497927_100504605_+	0.983082	0.000426898
EFCAB6	circRNA_5528|NC_019466.2:93206617_93218330_+	0.982984	0.000431846
TPD52L1	circRNA_6456|NC_019469.2:75158294_75166524_+	0.982841	0.000439117
NKAIN2	circRNA_6968|NC_019471.2:56916669_56925765_+	0.982838	0.000439273
KLF13	circRNA_5149|NC_019465.2:68691753_68694185_+	0.982799	0.00044125
MDM1	circRNA_4097|NC_019463.2:49992718_50019504_+	0.982784	0.000442055
CYB561	circRNA_3659|NC_019462.2:22987092_23053510_+	0.982615	0.000450742
TDRD9	circRNA_3124|NC_019461.2:8987199_9024758_-	0.982563	0.000453445
SHMT1	circRNA_3357|NC_019461.2:68441616_68460412_+	0.982398	0.000462017
ABCA12	circRNA_1335|NC_019459.2:34781793_34816803_-	0.982259	0.000469299
NRG2	circRNA_3357|NC_019461.2:68441616_68460412_+	0.982013	0.000482382
LOC105605961	circRNA_4140|NC_019463.2:66446753_66449897_-	0.981841	0.000491607
TCAP	circRNA_3659|NC_019462.2:22987092_23053510_+	0.981644	0.0005023
DLGAP3	circRNA_9690|NC_019484.2:62838118_62839910_-	0.98164	0.000502557
KIAA1024	circRNA_8800|NC_019479.2:42567634_42575425_-	0.981619	0.000503673
TARSL2	circRNA_4097|NC_019463.2:49992718_50019504_+	0.981559	0.000506971
ATP6V0A4	circRNA_4140|NC_019463.2:66446753_66449897_-	0.981423	0.000514459
C6H4orf32	circRNA_3257|NC_019461.2:43513890_43521973_-	0.981309	0.000520756
TNNC2	circRNA_3124|NC_019461.2:8987199_9024758_-	0.981294	0.000521594
LOC101112856	circRNA_3357|NC_019461.2:68441616_68460412_+	0.981279	0.000522455
APOBEC4	circRNA_5528|NC_019466.2:93206617_93218330_+	0.981248	0.000524167
GPR149	circRNA_9690|NC_019484.2:62838118_62839910_-	0.981122	0.00053121
LOC101108554	circRNA_6456|NC_019469.2:75158294_75166524_+	0.980973	0.000539587
LOC105609307	circRNA_9690|NC_019484.2:62838118_62839910_-	0.980934	0.000541785
RGS2	circRNA_9564|NC_019484.2:13132782_13213394_+	0.980852	0.000546484
SERGEF	circRNA_5528|NC_019466.2:93206617_93218330_+	0.980817	0.000548461
LOC105605927	circRNA_5149|NC_019465.2:68691753_68694185_+	0.98076	0.000551732
CA12	circRNA_1335|NC_019459.2:34781793_34816803_-	0.98069	0.000555714
MGAM	circRNA_1423|NC_019459.2:48527132_48531500_-	0.980628	0.000559267
LOC101102473	circRNA_8396|NC_019477.2:26838353_26929260_+	0.980539	0.000564383
LOC105612099	circRNA_9690|NC_019484.2:62838118_62839910_-	0.980364	0.000574548
LOC105604166	circRNA_6456|NC_019469.2:75158294_75166524_+	0.979969	0.000597826
NKAIN2	circRNA_3257|NC_019461.2:43513890_43521973_-	0.979918	0.000600865
LOC105605961	circRNA_3664|NC_019462.2:23303468_23312750_-	0.979738	0.00061165
DNTT	circRNA_4097|NC_019463.2:49992718_50019504_+	0.979722	0.000612622
LOC101109220	circRNA_6968|NC_019471.2:56916669_56925765_+	0.979611	0.000619355
LOC101114852	circRNA_3071|NC_019460.2:212775141_212780473_+	0.979569	0.000621864
DAPL1	circRNA_3124|NC_019461.2:8987199_9024758_-	0.979433	0.000630169
LOC101120395	circRNA_0013|NC_019458.2:3178612_3180244_-	0.979428	0.000630437
ZFR2	circRNA_3124|NC_019461.2:8987199_9024758_-	0.979305	0.000637969
ZFR2	circRNA_9760|NC_019484.2:89397931_89399231_-	0.979164	0.000646673
EFCAB6	circRNA_3124|NC_019461.2:8987199_9024758_-	0.979119	0.000649451
SH2D1A	circRNA_3257|NC_019461.2:43513890_43521973_-	0.979057	0.000653304
FAM205A	circRNA_3124|NC_019461.2:8987199_9024758_-	0.979021	0.00065555
AMN	circRNA_0003|NC_019458.2:146997_148082_-	0.978998	0.000656971
WDR64	circRNA_3138|NC_019461.2:9687375_9691365_-	0.978981	0.000658042
B3GNT7	circRNA_6777|NC_019471.2:1122605_1145530_-	0.978894	0.000663493
MYLPF	circRNA_4097|NC_019463.2:49992718_50019504_+	0.97888	0.000664402
LOC101104222	circRNA_3459|NC_019461.2:100497927_100504605_+	0.978795	0.000669724
HSPA6	circRNA_0213|NC_019458.2:39679981_39695775_+	0.978762	0.000671811
ITIH4	circRNA_9564|NC_019484.2:13132782_13213394_+	0.978719	0.000674506
LANCL3	circRNA_8800|NC_019479.2:42567634_42575425_-	0.978711	0.000675016
SLA	circRNA_8401|NC_019477.2:26902794_26929260_+	0.978686	0.000676615
SCML4	circRNA_8401|NC_019477.2:26902794_26929260_+	0.978655	0.000678562
SLC7A11	circRNA_5528|NC_019466.2:93206617_93218330_+	0.978598	0.000682172
LOC101111082	circRNA_6456|NC_019469.2:75158294_75166524_+	0.978551	0.000685148
EMILIN3	circRNA_6456|NC_019469.2:75158294_75166524_+	0.978426	0.000693157
TLL2	circRNA_9690|NC_019484.2:62838118_62839910_-	0.978208	0.000707156
DOCK3	circRNA_4097|NC_019463.2:49992718_50019504_+	0.978178	0.000709106
LOC101122062	circRNA_3124|NC_019461.2:8987199_9024758_-	0.978135	0.000711893
LOC443471	circRNA_5528|NC_019466.2:93206617_93218330_+	0.977758	0.000736544
LOC101113817	circRNA_8800|NC_019479.2:42567634_42575425_-	0.977734	0.00073816
DOCK3	circRNA_3124|NC_019461.2:8987199_9024758_-	0.977715	0.000739413
SLC7A2	circRNA_4140|NC_019463.2:66446753_66449897_-	0.977638	0.000744531
LOC101119335	circRNA_5528|NC_019466.2:93206617_93218330_+	0.977608	0.000746504
LOC101104325	circRNA_3138|NC_019461.2:9687375_9691365_-	0.977601	0.000746932
LOC443471	circRNA_6456|NC_019469.2:75158294_75166524_+	0.977314	0.000766111
FUOM	circRNA_8396|NC_019477.2:26838353_26929260_+	0.977299	0.000767169
EFHD1	circRNA_3459|NC_019461.2:100497927_100504605_+	0.977294	0.000767523
RGS2	circRNA_0655|NC_019458.2:155761610_155762784_+	0.977215	0.000772804
LOC105611819	circRNA_0213|NC_019458.2:39679981_39695775_+	0.977169	0.000775941
FAT2	circRNA_1335|NC_019459.2:34781793_34816803_-	0.977085	0.000781634
CNTN1	circRNA_6777|NC_019471.2:1122605_1145530_-	0.977011	0.000786643
STPG1	circRNA_9564|NC_019484.2:13132782_13213394_+	0.976925	0.000792553
LOC101114311	circRNA_3124|NC_019461.2:8987199_9024758_-	0.976835	0.000798679
KCTD19	circRNA_4097|NC_019463.2:49992718_50019504_+	0.976737	0.000805457
PLA2G2D	circRNA_0213|NC_019458.2:39679981_39695775_+	0.976718	0.000806759
LOC101123290	circRNA_3071|NC_019460.2:212775141_212780473_+	0.976601	0.00081483
LOC105606818	circRNA_9212|NC_019482.2:4608940_4627877_+	0.9766	0.000814966
LOC101102057	circRNA_8800|NC_019479.2:42567634_42575425_-	0.976495	0.000822239
LOC101114311	circRNA_9690|NC_019484.2:62838118_62839910_-	0.976418	0.000827618
LOC101117107	circRNA_6247|NC_019469.2:35676295_35728103_-	0.97635	0.000832357
CCDC148	circRNA_9760|NC_019484.2:89397931_89399231_-	0.976292	0.000836462
LOC101110710	circRNA_5648|NC_019467.2:24904131_24912709_+	0.976256	0.000838999
CXHXorf57	circRNA_9760|NC_019484.2:89397931_89399231_-	0.976229	0.000840909
OTOS	circRNA_1335|NC_019459.2:34781793_34816803_-	0.976198	0.00084305
HTR4	circRNA_6456|NC_019469.2:75158294_75166524_+	0.976067	0.000852306
FLRT1	circRNA_5528|NC_019466.2:93206617_93218330_+	0.976042	0.000854135
CLDN11	circRNA_8800|NC_019479.2:42567634_42575425_-	0.976006	0.000856643
SH3RF2	circRNA_1335|NC_019459.2:34781793_34816803_-	0.975954	0.000860376
CTSL	circRNA_0213|NC_019458.2:39679981_39695775_+	0.975798	0.000871505
ZFR2	circRNA_5528|NC_019466.2:93206617_93218330_+	0.975777	0.000873059
LOC101122560	circRNA_9690|NC_019484.2:62838118_62839910_-	0.975741	0.000875641
SLC36A2	circRNA_3357|NC_019461.2:68441616_68460412_+	0.975737	0.00087593
GABRA1	circRNA_5528|NC_019466.2:93206617_93218330_+	0.975695	0.000878943
MYL1	circRNA_4097|NC_019463.2:49992718_50019504_+	0.97567	0.000880721
ADORA2B	circRNA_1395|NC_019459.2:42089119_42092143_+	0.975566	0.000888224
PARM1	circRNA_0003|NC_019458.2:146997_148082_-	0.975513	0.000892075
LOC101114077	circRNA_9564|NC_019484.2:13132782_13213394_+	0.975398	0.000900424
KCTD19	circRNA_3124|NC_019461.2:8987199_9024758_-	0.975306	0.000907189
MGAM	circRNA_0003|NC_019458.2:146997_148082_-	0.975278	0.000909177
LOC106991756	circRNA_8401|NC_019477.2:26902794_26929260_+	0.975131	0.000919994
LOC101123292	circRNA_9690|NC_019484.2:62838118_62839910_-	0.975001	0.000929624
CHGA	circRNA_9760|NC_019484.2:89397931_89399231_-	0.974689	0.000952839
LOC101111980	circRNA_3357|NC_019461.2:68441616_68460412_+	0.974654	0.000955499
LOC101110545	circRNA_8296|NC_019476.2:59714616_59715032_-	0.974643	0.000956337
LOC101114077	circRNA_0013|NC_019458.2:3178612_3180244_-	0.97464	0.000956548
TTN	circRNA_4097|NC_019463.2:49992718_50019504_+	0.974585	0.000960662
MDM1	circRNA_9760|NC_019484.2:89397931_89399231_-	0.974506	0.000966656
PCNXL2	circRNA_6456|NC_019469.2:75158294_75166524_+	0.974487	0.000968095
MESP2	circRNA_8401|NC_019477.2:26902794_26929260_+	0.974422	0.000972964
F2	circRNA_2566|NC_019460.2:91354980_91371552_-	0.974304	0.000981959
LOC101110212	circRNA_4097|NC_019463.2:49992718_50019504_+	0.974278	0.000983933
PARM1	circRNA_1423|NC_019459.2:48527132_48531500_-	0.97427	0.000984527
SH2D6	circRNA_3459|NC_019461.2:100497927_100504605_+	0.974219	0.000988441
LOC101120815	circRNA_9690|NC_019484.2:62838118_62839910_-	0.973982	0.00100664
WNT2B	circRNA_5528|NC_019466.2:93206617_93218330_+	0.973963	0.00100809
C3	circRNA_5149|NC_019465.2:68691753_68694185_+	0.973829	0.00101845
LOC101114973	circRNA_8296|NC_019476.2:59714616_59715032_-	0.973766	0.00102331
SERGEF	circRNA_6456|NC_019469.2:75158294_75166524_+	0.973756	0.00102406
RGS2	circRNA_6247|NC_019469.2:35676295_35728103_-	0.97374	0.00102533
LOC101109425	circRNA_1395|NC_019459.2:42089119_42092143_+	0.973665	0.00103113
FAM181B	circRNA_5528|NC_019466.2:93206617_93218330_+	0.973615	0.0010351
C2H2orf72	circRNA_3124|NC_019461.2:8987199_9024758_-	0.973604	0.00103594
KLF9	circRNA_1395|NC_019459.2:42089119_42092143_+	0.973448	0.00104816
LOC105612099	circRNA_5528|NC_019466.2:93206617_93218330_+	0.973369	0.00105439
LOC101111946	circRNA_5149|NC_019465.2:68691753_68694185_+	0.973317	0.00105851
TNNC2	circRNA_5528|NC_019466.2:93206617_93218330_+	0.973196	0.00106803
LOC101120408	circRNA_6456|NC_019469.2:75158294_75166524_+	0.97302	0.00108202
ADORA2B	circRNA_8401|NC_019477.2:26902794_26929260_+	0.972976	0.00108556
CXXC4	circRNA_3124|NC_019461.2:8987199_9024758_-	0.972885	0.00109285
FKBP5	circRNA_5149|NC_019465.2:68691753_68694185_+	0.972856	0.00109523
LOC105613870	circRNA_4097|NC_019463.2:49992718_50019504_+	0.972849	0.00109577
EMILIN3	circRNA_9690|NC_019484.2:62838118_62839910_-	0.972781	0.00110125
CATSPER4	circRNA_9760|NC_019484.2:89397931_89399231_-	0.972705	0.00110739
DAPL1	circRNA_5528|NC_019466.2:93206617_93218330_+	0.97266	0.00111098
GABRA1	circRNA_6456|NC_019469.2:75158294_75166524_+	0.97258	0.00111749
CYB561	circRNA_2566|NC_019460.2:91354980_91371552_-	0.972411	0.00113125
LOC101117708	circRNA_4097|NC_019463.2:49992718_50019504_+	0.97238	0.00113374
CRB1	circRNA_9690|NC_019484.2:62838118_62839910_-	0.972356	0.00113569
LOC101109425	circRNA_8401|NC_019477.2:26902794_26929260_+	0.972329	0.00113793
KLF9	circRNA_2566|NC_019460.2:91354980_91371552_-	0.972256	0.00114393
SH2D6	circRNA_3257|NC_019461.2:43513890_43521973_-	0.972242	0.00114509
OGDHL	circRNA_3664|NC_019462.2:23303468_23312750_-	0.972057	0.00116028
LOC494436	circRNA_0213|NC_019458.2:39679981_39695775_+	0.971998	0.00116522
FHAD1	circRNA_5528|NC_019466.2:93206617_93218330_+	0.971935	0.00117039
LOC101122560	circRNA_6456|NC_019469.2:75158294_75166524_+	0.971928	0.00117101
RGS2	circRNA_4714|NC_019464.2:64918819_64925853_+	0.971924	0.00117133
LOC105604166	circRNA_3124|NC_019461.2:8987199_9024758_-	0.97182	0.00118002
SLC45A1	circRNA_3459|NC_019461.2:100497927_100504605_+	0.971704	0.00118966
CRB1	circRNA_5528|NC_019466.2:93206617_93218330_+	0.971517	0.00120535
DAPL1	circRNA_4097|NC_019463.2:49992718_50019504_+	0.971487	0.00120792
FLRT1	circRNA_9760|NC_019484.2:89397931_89399231_-	0.971486	0.00120796
OLA-I	circRNA_3664|NC_019462.2:23303468_23312750_-	0.971465	0.00120972
FSHR	circRNA_9760|NC_019484.2:89397931_89399231_-	0.971431	0.00121259
LOC101108292	circRNA_1395|NC_019459.2:42089119_42092143_+	0.971425	0.00121312
ATP6V0A4	circRNA_3664|NC_019462.2:23303468_23312750_-	0.971398	0.00121541
CD2	circRNA_0013|NC_019458.2:3178612_3180244_-	0.971356	0.00121894
LOC101119773	circRNA_0655|NC_019458.2:155761610_155762784_+	0.971334	0.00122085
DAPL1	circRNA_9690|NC_019484.2:62838118_62839910_-	0.971317	0.00122226
SHMT1	circRNA_0213|NC_019458.2:39679981_39695775_+	0.971275	0.00122587
EPHA4	circRNA_9760|NC_019484.2:89397931_89399231_-	0.971233	0.00122938
SLC7A11	circRNA_6456|NC_019469.2:75158294_75166524_+	0.971142	0.00123712
NKAIN2	circRNA_3459|NC_019461.2:100497927_100504605_+	0.971096	0.0012411
FHAD1	circRNA_6456|NC_019469.2:75158294_75166524_+	0.97096	0.0012527
LOC101104222	circRNA_3257|NC_019461.2:43513890_43521973_-	0.970954	0.00125323
ADORA2B	circRNA_2566|NC_019460.2:91354980_91371552_-	0.970848	0.00126237
RGSL1	circRNA_0213|NC_019458.2:39679981_39695775_+	0.970717	0.00127371
MYL1	circRNA_9212|NC_019482.2:4608940_4627877_+	0.970661	0.00127856
AMN	circRNA_1423|NC_019459.2:48527132_48531500_-	0.97059	0.0012847
LOC101113831	circRNA_5149|NC_019465.2:68691753_68694185_+	0.970557	0.00128755
EFCAB6	circRNA_4097|NC_019463.2:49992718_50019504_+	0.970548	0.00128834
FSHR	circRNA_5528|NC_019466.2:93206617_93218330_+	0.970393	0.00130186
LOC101104325	circRNA_8401|NC_019477.2:26902794_26929260_+	0.970343	0.00130624
PGFS	circRNA_4140|NC_019463.2:66446753_66449897_-	0.970176	0.00132094
TDRD9	circRNA_9760|NC_019484.2:89397931_89399231_-	0.97008	0.00132939
MSH4	circRNA_8401|NC_019477.2:26902794_26929260_+	0.970065	0.0013307
LOC101119335	circRNA_9690|NC_019484.2:62838118_62839910_-	0.970064	0.00133083
FSIP1	circRNA_3664|NC_019462.2:23303468_23312750_-	0.970048	0.00133226
LPL	circRNA_0013|NC_019458.2:3178612_3180244_-	0.969945	0.00134137
CRB1	circRNA_9760|NC_019484.2:89397931_89399231_-	0.969893	0.00134598
ITIH3	circRNA_8800|NC_019479.2:42567634_42575425_-	0.969882	0.00134701
FAT2	circRNA_3357|NC_019461.2:68441616_68460412_+	0.969845	0.00135029
EFHD1	circRNA_3659|NC_019462.2:22987092_23053510_+	0.969574	0.00137448
SLC6A17	circRNA_8296|NC_019476.2:59714616_59715032_-	0.96954	0.00137763
LOC105612099	circRNA_6456|NC_019469.2:75158294_75166524_+	0.969504	0.00138085
KRT7	circRNA_9760|NC_019484.2:89397931_89399231_-	0.969489	0.0013822
HPCAL4	circRNA_0213|NC_019458.2:39679981_39695775_+	0.969448	0.00138589
HPCAL4	circRNA_1335|NC_019459.2:34781793_34816803_-	0.969344	0.00139532
C6H4orf32	circRNA_3659|NC_019462.2:22987092_23053510_+	0.9693	0.0013993
LOC106990092	circRNA_3664|NC_019462.2:23303468_23312750_-	0.969291	0.00140005
NEFL	circRNA_4140|NC_019463.2:66446753_66449897_-	0.969282	0.00140092
LOC442994	circRNA_3357|NC_019461.2:68441616_68460412_+	0.969275	0.00140149
EDN3	circRNA_6456|NC_019469.2:75158294_75166524_+	0.969213	0.00140717
LOC101122560	circRNA_5528|NC_019466.2:93206617_93218330_+	0.969206	0.00140784
LOC101102231	circRNA_4097|NC_019463.2:49992718_50019504_+	0.969149	0.00141303
LOC101115436	circRNA_9555|NC_019484.2:8740419_8740675_-	0.969121	0.00141554
PPFIA4	circRNA_4097|NC_019463.2:49992718_50019504_+	0.969069	0.00142031
DNAJB1	circRNA_3497|NC_019461.2:112412678_112413592_-	0.968993	0.00142722
ABCA12	circRNA_3357|NC_019461.2:68441616_68460412_+	0.968959	0.0014304
HSPA1A	circRNA_0213|NC_019458.2:39679981_39695775_+	0.968921	0.00143389
LOC105606818	circRNA_3124|NC_019461.2:8987199_9024758_-	0.968898	0.00143594
LOC101119773	circRNA_8296|NC_019476.2:59714616_59715032_-	0.968809	0.00144411
OSR2	circRNA_5528|NC_019466.2:93206617_93218330_+	0.968711	0.00145315
DAPL1	circRNA_9760|NC_019484.2:89397931_89399231_-	0.968592	0.00146424
GGT7	circRNA_3124|NC_019461.2:8987199_9024758_-	0.968548	0.00146832
SLC45A1	circRNA_3257|NC_019461.2:43513890_43521973_-	0.9685	0.00147278
LOC106991756	circRNA_1395|NC_019459.2:42089119_42092143_+	0.968477	0.00147488
TRIM50	circRNA_1335|NC_019459.2:34781793_34816803_-	0.968458	0.00147662
GGT7	circRNA_5528|NC_019466.2:93206617_93218330_+	0.968444	0.00147794
C2H2orf72	circRNA_4097|NC_019463.2:49992718_50019504_+	0.968438	0.0014785
LOC101111082	circRNA_5528|NC_019466.2:93206617_93218330_+	0.968406	0.00148154
LOC101110974	circRNA_3497|NC_019461.2:112412678_112413592_-	0.968364	0.00148545
DOCK3	circRNA_5528|NC_019466.2:93206617_93218330_+	0.968346	0.00148712
DLGAP3	circRNA_3124|NC_019461.2:8987199_9024758_-	0.968341	0.00148755
TARSL2	circRNA_9760|NC_019484.2:89397931_89399231_-	0.968315	0.00148998
EPHA4	circRNA_9690|NC_019484.2:62838118_62839910_-	0.968294	0.00149194
PLAG1	circRNA_9760|NC_019484.2:89397931_89399231_-	0.968292	0.00149211
LOC101123292	circRNA_5528|NC_019466.2:93206617_93218330_+	0.967632	0.00155461
LOC101104222	circRNA_6968|NC_019471.2:56916669_56925765_+	0.967627	0.00155505
GRIK1	circRNA_5528|NC_019466.2:93206617_93218330_+	0.967627	0.00155507
KLF13	circRNA_0003|NC_019458.2:146997_148082_-	0.967544	0.00156295
AMN	circRNA_5149|NC_019465.2:68691753_68694185_+	0.967452	0.00157182
LOC101120408	circRNA_5528|NC_019466.2:93206617_93218330_+	0.967384	0.00157832
CRB1	circRNA_3124|NC_019461.2:8987199_9024758_-	0.967335	0.00158306
LOC101121643	circRNA_9690|NC_019484.2:62838118_62839910_-	0.967171	0.00159891
NEFL	circRNA_0013|NC_019458.2:3178612_3180244_-	0.967165	0.00159952
MMRN1	circRNA_8384|NC_019477.2:24801872_24861312_-	0.967151	0.00160085
EPHA3	circRNA_5648|NC_019467.2:24904131_24912709_+	0.967137	0.00160223
LOC101120395	circRNA_8296|NC_019476.2:59714616_59715032_-	0.966995	0.00161605
KCTD19	circRNA_9555|NC_019484.2:8740419_8740675_-	0.966987	0.00161678
HTR4	circRNA_4097|NC_019463.2:49992718_50019504_+	0.966953	0.00162015
KLF13	circRNA_1423|NC_019459.2:48527132_48531500_-	0.966838	0.00163131
LOC105606818	circRNA_1335|NC_019459.2:34781793_34816803_-	0.966807	0.00163436
CCR4	circRNA_8419|NC_019477.2:31911957_31943600_+	0.966663	0.00164849
CACNG7	circRNA_0213|NC_019458.2:39679981_39695775_+	0.966614	0.00165338
CTRC	circRNA_5528|NC_019466.2:93206617_93218330_+	0.966556	0.00165907
RGS5	circRNA_3257|NC_019461.2:43513890_43521973_-	0.966546	0.00166
CHMP4C	circRNA_8419|NC_019477.2:31911957_31943600_+	0.966502	0.00166433
CXXC4	circRNA_6456|NC_019469.2:75158294_75166524_+	0.966438	0.00167072
LOC442994	circRNA_0213|NC_019458.2:39679981_39695775_+	0.966305	0.00168393
LOC105611819	circRNA_3124|NC_019461.2:8987199_9024758_-	0.966286	0.00168575
CA12	circRNA_3357|NC_019461.2:68441616_68460412_+	0.966278	0.00168661
FAM181B	circRNA_9212|NC_019482.2:4608940_4627877_+	0.9657	0.00174453
MYL1	circRNA_9555|NC_019484.2:8740419_8740675_-	0.965694	0.00174516
LOC101114265	circRNA_9760|NC_019484.2:89397931_89399231_-	0.965679	0.00174671
COL4A3	circRNA_3138|NC_019461.2:9687375_9691365_-	0.965617	0.00175298
LOC105613870	circRNA_9760|NC_019484.2:89397931_89399231_-	0.965547	0.00176001
LOC101108554	circRNA_4097|NC_019463.2:49992718_50019504_+	0.965544	0.00176037
ASPRV1	circRNA_1679|NC_019459.2:119239095_119241274_-	0.965412	0.00177379
SLC6A12	circRNA_8296|NC_019476.2:59714616_59715032_-	0.96531	0.00178425
LOC101121810	circRNA_3497|NC_019461.2:112412678_112413592_-	0.965266	0.00178877
LOC105604166	circRNA_4097|NC_019463.2:49992718_50019504_+	0.965251	0.00179028
ADAM28	circRNA_3664|NC_019462.2:23303468_23312750_-	0.965171	0.00179849
DNTT	circRNA_9690|NC_019484.2:62838118_62839910_-	0.965015	0.0018145
EMILIN3	circRNA_5528|NC_019466.2:93206617_93218330_+	0.965012	0.00181485
LOC101108292	circRNA_8384|NC_019477.2:24801872_24861312_-	0.964889	0.00182756
MESP2	circRNA_3659|NC_019462.2:22987092_23053510_+	0.964801	0.00183669
CXXC4	circRNA_9760|NC_019484.2:89397931_89399231_-	0.964714	0.0018457
NLRC4	circRNA_1423|NC_019459.2:48527132_48531500_-	0.964669	0.00185032
LOC101103644	circRNA_5528|NC_019466.2:93206617_93218330_+	0.964651	0.00185229
CXXC4	circRNA_9690|NC_019484.2:62838118_62839910_-	0.964628	0.00185459
FABP4	circRNA_2566|NC_019460.2:91354980_91371552_-	0.964475	0.00187063
LOC101123292	circRNA_6456|NC_019469.2:75158294_75166524_+	0.964463	0.00187186
LOC105615131	circRNA_3659|NC_019462.2:22987092_23053510_+	0.964335	0.00188536
FLRT1	circRNA_6456|NC_019469.2:75158294_75166524_+	0.964316	0.00188734
LOC105608236	circRNA_4097|NC_019463.2:49992718_50019504_+	0.964219	0.00189754
RGS20	circRNA_3257|NC_019461.2:43513890_43521973_-	0.964073	0.00191293
LOC101118990	circRNA_3124|NC_019461.2:8987199_9024758_-	0.96405	0.0019154
EFHD1	circRNA_5648|NC_019467.2:24904131_24912709_+	0.963958	0.0019251
REPS2	circRNA_4097|NC_019463.2:49992718_50019504_+	0.963876	0.00193381
EFCAB6	circRNA_6456|NC_019469.2:75158294_75166524_+	0.963874	0.00193407
GNG4	circRNA_8800|NC_019479.2:42567634_42575425_-	0.963862	0.00193539
C6H4orf32	circRNA_6968|NC_019471.2:56916669_56925765_+	0.963831	0.00193868
PLAG1	circRNA_5528|NC_019466.2:93206617_93218330_+	0.963812	0.00194067
MESP2	circRNA_2566|NC_019460.2:91354980_91371552_-	0.963793	0.00194266
OSR2	circRNA_9555|NC_019484.2:8740419_8740675_-	0.963782	0.00194389
RGSL1	circRNA_3124|NC_019461.2:8987199_9024758_-	0.963762	0.00194596
CCR4	circRNA_0655|NC_019458.2:155761610_155762784_+	0.963652	0.00195772
CDR1	circRNA_4097|NC_019463.2:49992718_50019504_+	0.963527	0.00197119
OSR2	circRNA_9690|NC_019484.2:62838118_62839910_-	0.963435	0.00198108
LOC101111245	circRNA_0213|NC_019458.2:39679981_39695775_+	0.963411	0.00198367
TRPA1	circRNA_0655|NC_019458.2:155761610_155762784_+	0.963401	0.00198471
PPFIA4	circRNA_3124|NC_019461.2:8987199_9024758_-	0.963365	0.00198856
MYL1	circRNA_9690|NC_019484.2:62838118_62839910_-	0.963276	0.00199824
LPXN	circRNA_1423|NC_019459.2:48527132_48531500_-	0.963182	0.00200841
LOC101111980	circRNA_0213|NC_019458.2:39679981_39695775_+	0.963128	0.00201429
SPTBN5	circRNA_3664|NC_019462.2:23303468_23312750_-	0.962829	0.00204688
LOC101121387	circRNA_0213|NC_019458.2:39679981_39695775_+	0.962819	0.00204798
KANK3	circRNA_5149|NC_019465.2:68691753_68694185_+	0.962801	0.00204987
CYB561	circRNA_1395|NC_019459.2:42089119_42092143_+	0.962754	0.00205507
RMI2	circRNA_3071|NC_019460.2:212775141_212780473_+	0.962699	0.00206109
MGP	circRNA_9874|NW_014643155.1:5788_12370_-	0.962691	0.002062
LOC105608236	circRNA_3124|NC_019461.2:8987199_9024758_-	0.962686	0.00206249
RGS20	circRNA_1395|NC_019459.2:42089119_42092143_+	0.962677	0.0020635
HSPA1A	circRNA_9690|NC_019484.2:62838118_62839910_-	0.962584	0.00207374
WNT16	circRNA_3124|NC_019461.2:8987199_9024758_-	0.962494	0.00208369
LOC101103644	circRNA_9760|NC_019484.2:89397931_89399231_-	0.962405	0.00209356
POU3F4	circRNA_6456|NC_019469.2:75158294_75166524_+	0.962388	0.00209534
IGFBP3	circRNA_3357|NC_019461.2:68441616_68460412_+	0.962345	0.00210015
GGT5	circRNA_4140|NC_019463.2:66446753_66449897_-	0.962307	0.00210432
CD2	circRNA_9564|NC_019484.2:13132782_13213394_+	0.962265	0.002109
LOC106991756	circRNA_3138|NC_019461.2:9687375_9691365_-	0.962224	0.00211356
MDM1	circRNA_5528|NC_019466.2:93206617_93218330_+	0.962172	0.00211932
SCN1A	circRNA_0213|NC_019458.2:39679981_39695775_+	0.962134	0.00212359
MAP6	circRNA_1423|NC_019459.2:48527132_48531500_-	0.961995	0.00213909
LOC101120875	circRNA_3257|NC_019461.2:43513890_43521973_-	0.961955	0.00214365
GGT5	circRNA_3664|NC_019462.2:23303468_23312750_-	0.961949	0.00214432
TPD52L1	circRNA_3124|NC_019461.2:8987199_9024758_-	0.961842	0.00215625
MESP2	circRNA_3138|NC_019461.2:9687375_9691365_-	0.961732	0.00216859
LOC101116896	circRNA_8419|NC_019477.2:31911957_31943600_+	0.961695	0.00217281
WNT16	circRNA_1335|NC_019459.2:34781793_34816803_-	0.961695	0.00217281
LOC105608320	circRNA_8800|NC_019479.2:42567634_42575425_-	0.961684	0.00217409
FAM181B	circRNA_9690|NC_019484.2:62838118_62839910_-	0.961573	0.00218663
C2H2orf72	circRNA_1335|NC_019459.2:34781793_34816803_-	0.961434	0.00220237
TRIM50	circRNA_3357|NC_019461.2:68441616_68460412_+	0.961421	0.00220377
LOC101102231	circRNA_9690|NC_019484.2:62838118_62839910_-	0.961376	0.00220895
TIMELESS	circRNA_9760|NC_019484.2:89397931_89399231_-	0.961226	0.00222594
RGS20	circRNA_3459|NC_019461.2:100497927_100504605_+	0.961168	0.0022326
LOC101120815	circRNA_3497|NC_019461.2:112412678_112413592_-	0.961043	0.00224694
LOC101107031	circRNA_8396|NC_019477.2:26838353_26929260_+	0.960952	0.00225735
TRPA1	circRNA_8419|NC_019477.2:31911957_31943600_+	0.960764	0.00227904
LOC105611819	circRNA_9555|NC_019484.2:8740419_8740675_-	0.960708	0.00228544
TARSL2	circRNA_5528|NC_019466.2:93206617_93218330_+	0.96069	0.00228751
EPHA4	circRNA_5528|NC_019466.2:93206617_93218330_+	0.96067	0.00228984
DNTT	circRNA_5528|NC_019466.2:93206617_93218330_+	0.960437	0.00231686
LPXN	circRNA_0003|NC_019458.2:146997_148082_-	0.960327	0.00232975
RGS20	circRNA_5648|NC_019467.2:24904131_24912709_+	0.960296	0.00233328
LOC101118990	circRNA_4097|NC_019463.2:49992718_50019504_+	0.960219	0.00234229
C2H2orf72	circRNA_9212|NC_019482.2:4608940_4627877_+	0.960139	0.00235164
LOC101106291	circRNA_8419|NC_019477.2:31911957_31943600_+	0.959846	0.00238616
MYLPF	circRNA_9212|NC_019482.2:4608940_4627877_+	0.95979	0.00239281
LOC101103023	circRNA_3497|NC_019461.2:112412678_112413592_-	0.959763	0.00239592
LOC105614852	circRNA_8401|NC_019477.2:26902794_26929260_+	0.959692	0.00240435
SCML4	circRNA_2566|NC_019460.2:91354980_91371552_-	0.959544	0.00242197
MAP6	circRNA_0003|NC_019458.2:146997_148082_-	0.959522	0.00242459
KANK3	circRNA_8800|NC_019479.2:42567634_42575425_-	0.959486	0.00242888
OLA-I	circRNA_0013|NC_019458.2:3178612_3180244_-	0.959392	0.00244005
LPL	circRNA_3664|NC_019462.2:23303468_23312750_-	0.95939	0.00244025
LOC101120877	circRNA_3357|NC_019461.2:68441616_68460412_+	0.959339	0.00244637
KCTD19	circRNA_9212|NC_019482.2:4608940_4627877_+	0.959253	0.00245664
CRB1	circRNA_4097|NC_019463.2:49992718_50019504_+	0.95921	0.00246175
B3GNT7	circRNA_5149|NC_019465.2:68691753_68694185_+	0.959161	0.00246765
PPFIA4	circRNA_5528|NC_019466.2:93206617_93218330_+	0.959126	0.00247185
GGT7	circRNA_6456|NC_019469.2:75158294_75166524_+	0.959068	0.0024788
LOC105611819	circRNA_1335|NC_019459.2:34781793_34816803_-	0.959055	0.00248039
SERGEF	circRNA_3124|NC_019461.2:8987199_9024758_-	0.959009	0.0024859
DSG2	circRNA_9760|NC_019484.2:89397931_89399231_-	0.958985	0.00248889
SH2D1A	circRNA_1395|NC_019459.2:42089119_42092143_+	0.95892	0.0024967
EPHA4	circRNA_3124|NC_019461.2:8987199_9024758_-	0.958916	0.00249716
NEFL	circRNA_3664|NC_019462.2:23303468_23312750_-	0.958819	0.00250885
NRG2	circRNA_3124|NC_019461.2:8987199_9024758_-	0.958706	0.00252253
SLCO4C1	circRNA_9690|NC_019484.2:62838118_62839910_-	0.958636	0.00253107
TRPA1	circRNA_4714|NC_019464.2:64918819_64925853_+	0.958578	0.00253818
EIF2S2	circRNA_9212|NC_019482.2:4608940_4627877_+	0.958542	0.00254253
STPG1	circRNA_0655|NC_019458.2:155761610_155762784_+	0.9585	0.00254763
RGS20	circRNA_3138|NC_019461.2:9687375_9691365_-	0.958484	0.00254961
BEX5	circRNA_5528|NC_019466.2:93206617_93218330_+	0.9584	0.0025598
ANK3	circRNA_9760|NC_019484.2:89397931_89399231_-	0.95835	0.00256601
HSPA1A	circRNA_3124|NC_019461.2:8987199_9024758_-	0.958324	0.00256912
TRIM50	circRNA_3124|NC_019461.2:8987199_9024758_-	0.958318	0.0025699
ATP2A1	circRNA_3124|NC_019461.2:8987199_9024758_-	0.958279	0.00257462
WNT2B	circRNA_9212|NC_019482.2:4608940_4627877_+	0.95824	0.00257944
SCML4	circRNA_1395|NC_019459.2:42089119_42092143_+	0.958238	0.00257971
PLK5	circRNA_7754|NC_019475.2:1053243_1058892_+	0.958164	0.00258876
SH2D6	circRNA_6968|NC_019471.2:56916669_56925765_+	0.95813	0.00259293
KLF9	circRNA_3138|NC_019461.2:9687375_9691365_-	0.957986	0.00261069
LOC101106395	circRNA_0213|NC_019458.2:39679981_39695775_+	0.95791	0.00262003
NKAIN2	circRNA_3659|NC_019462.2:22987092_23053510_+	0.957854	0.00262704
SAMD3	circRNA_8296|NC_019476.2:59714616_59715032_-	0.957817	0.00263161
TDRD9	circRNA_4097|NC_019463.2:49992718_50019504_+	0.957772	0.0026372
LOC101105036	circRNA_9690|NC_019484.2:62838118_62839910_-	0.957763	0.00263826
LIPG	circRNA_4140|NC_019463.2:66446753_66449897_-	0.957737	0.00264148
NLRP3	circRNA_8800|NC_019479.2:42567634_42575425_-	0.95754	0.00266603
LOC101115436	circRNA_0213|NC_019458.2:39679981_39695775_+	0.957504	0.00267055
WNT16	circRNA_4097|NC_019463.2:49992718_50019504_+	0.957472	0.00267451
PARVG	circRNA_8296|NC_019476.2:59714616_59715032_-	0.957442	0.00267829
FSHR	circRNA_6456|NC_019469.2:75158294_75166524_+	0.957421	0.00268088
FGFR3	circRNA_0003|NC_019458.2:146997_148082_-	0.957311	0.00269464
PLA2G2D	circRNA_9212|NC_019482.2:4608940_4627877_+	0.957249	0.00270241
OGDHL	circRNA_0013|NC_019458.2:3178612_3180244_-	0.957204	0.0027081
SLCO4C1	circRNA_4097|NC_019463.2:49992718_50019504_+	0.957022	0.00273097
FSHR	circRNA_9690|NC_019484.2:62838118_62839910_-	0.956985	0.00273567
MS4A7	circRNA_3664|NC_019462.2:23303468_23312750_-	0.956961	0.00273863
LOC101111245	circRNA_9690|NC_019484.2:62838118_62839910_-	0.956799	0.00275921
LOC101103644	circRNA_9690|NC_019484.2:62838118_62839910_-	0.95679	0.00276027
TNFSF13B	circRNA_8800|NC_019479.2:42567634_42575425_-	0.956769	0.00276293
WNT16	circRNA_3357|NC_019461.2:68441616_68460412_+	0.956731	0.00276786
OSR2	circRNA_3124|NC_019461.2:8987199_9024758_-	0.956727	0.00276837
LOC101109732	circRNA_1679|NC_019459.2:119239095_119241274_-	0.956673	0.00277515
LOC101117107	circRNA_8419|NC_019477.2:31911957_31943600_+	0.956653	0.00277767
EPHA3	circRNA_3659|NC_019462.2:22987092_23053510_+	0.956636	0.00277991
LOC105605049	circRNA_8800|NC_019479.2:42567634_42575425_-	0.956587	0.00278611
FABP4	circRNA_1395|NC_019459.2:42089119_42092143_+	0.956551	0.00279068
CHI3L1	circRNA_7957|NC_019475.2:53774466_53776377_+	0.956404	0.00280948
LOC101117600	circRNA_7754|NC_019475.2:1053243_1058892_+	0.956242	0.00283029
HHIPL2	circRNA_6247|NC_019469.2:35676295_35728103_-	0.956195	0.00283625
CCDC148	circRNA_4097|NC_019463.2:49992718_50019504_+	0.955937	0.0028695
LOC101106395	circRNA_3357|NC_019461.2:68441616_68460412_+	0.955908	0.00287329
GINS2	circRNA_3497|NC_019461.2:112412678_112413592_-	0.955764	0.00289193
LPXN	circRNA_8800|NC_019479.2:42567634_42575425_-	0.955703	0.00289983
FSIP1	circRNA_4140|NC_019463.2:66446753_66449897_-	0.955691	0.00290146
SH2D1A	circRNA_3659|NC_019462.2:22987092_23053510_+	0.955671	0.00290401
LOC105616285	circRNA_9690|NC_019484.2:62838118_62839910_-	0.955588	0.00291486
COL8A1	circRNA_5149|NC_019465.2:68691753_68694185_+	0.955556	0.00291898
NMUR2	circRNA_5149|NC_019465.2:68691753_68694185_+	0.955527	0.00292284
TPD52L1	circRNA_4097|NC_019463.2:49992718_50019504_+	0.95551	0.00292498
CLHC1	circRNA_0013|NC_019458.2:3178612_3180244_-	0.955485	0.00292827
MESP2	circRNA_3257|NC_019461.2:43513890_43521973_-	0.955454	0.00293226
CCR4	circRNA_8312|NC_019477.2:3206957_3240924_-	0.955181	0.00296808
LOC101104325	circRNA_1395|NC_019459.2:42089119_42092143_+	0.955129	0.00297487
SH2D1A	circRNA_8401|NC_019477.2:26902794_26929260_+	0.955104	0.00297825
LOC101115436	circRNA_9212|NC_019482.2:4608940_4627877_+	0.955089	0.00298025
SLC7A2	circRNA_3664|NC_019462.2:23303468_23312750_-	0.955023	0.00298886
SH3RF2	circRNA_3357|NC_019461.2:68441616_68460412_+	0.954986	0.00299381
LOC101102231	circRNA_9760|NC_019484.2:89397931_89399231_-	0.954894	0.00300588
LOC101111082	circRNA_9690|NC_019484.2:62838118_62839910_-	0.954875	0.0030084
FAM205A	circRNA_9690|NC_019484.2:62838118_62839910_-	0.954841	0.00301295
LOC494436	circRNA_3124|NC_019461.2:8987199_9024758_-	0.954667	0.00303605
SLC36A2	circRNA_0213|NC_019458.2:39679981_39695775_+	0.954628	0.00304119
LOC101117708	circRNA_9690|NC_019484.2:62838118_62839910_-	0.954334	0.00308051
DOCK3	circRNA_9690|NC_019484.2:62838118_62839910_-	0.954266	0.00308963
ATP6V0A4	circRNA_8296|NC_019476.2:59714616_59715032_-	0.954176	0.00310167
REPS2	circRNA_3124|NC_019461.2:8987199_9024758_-	0.954145	0.00310581
SV2C	circRNA_5149|NC_019465.2:68691753_68694185_+	0.954116	0.00310968
PLA2G2D	circRNA_3124|NC_019461.2:8987199_9024758_-	0.953997	0.00312577
DNAJB1	circRNA_9690|NC_019484.2:62838118_62839910_-	0.953959	0.00313081
SNX20	circRNA_2566|NC_019460.2:91354980_91371552_-	0.953858	0.00314451
HOXA11	circRNA_3257|NC_019461.2:43513890_43521973_-	0.953736	0.00316103
TTN	circRNA_9760|NC_019484.2:89397931_89399231_-	0.953734	0.00316134
OSR2	circRNA_4097|NC_019463.2:49992718_50019504_+	0.953719	0.00316337
LOC494436	circRNA_9690|NC_019484.2:62838118_62839910_-	0.953602	0.00317922
TDRD9	circRNA_9690|NC_019484.2:62838118_62839910_-	0.953575	0.00318291
TTN	circRNA_9212|NC_019482.2:4608940_4627877_+	0.953534	0.00318853
EPHA5	circRNA_3357|NC_019461.2:68441616_68460412_+	0.953514	0.00319114
COL4A3	circRNA_8384|NC_019477.2:24801872_24861312_-	0.953466	0.00319774
TRIM50	circRNA_9212|NC_019482.2:4608940_4627877_+	0.953414	0.00320482
RAP1GAP	circRNA_4097|NC_019463.2:49992718_50019504_+	0.953286	0.00322233
OSR2	circRNA_9760|NC_019484.2:89397931_89399231_-	0.953219	0.00323153
EIF2S2	circRNA_5528|NC_019466.2:93206617_93218330_+	0.953195	0.00323475
TCAP	circRNA_7957|NC_019475.2:53774466_53776377_+	0.953185	0.00323619
ITIH4	circRNA_4140|NC_019463.2:66446753_66449897_-	0.953078	0.00325092
LOC101119773	circRNA_4714|NC_019464.2:64918819_64925853_+	0.952938	0.00327007
FAM205A	circRNA_6456|NC_019469.2:75158294_75166524_+	0.952888	0.00327699
SHMT1	circRNA_1335|NC_019459.2:34781793_34816803_-	0.952833	0.00328467
LOC101108086	circRNA_9760|NC_019484.2:89397931_89399231_-	0.952817	0.00328687
PLAG1	circRNA_6456|NC_019469.2:75158294_75166524_+	0.952794	0.00328999
LOC101110710	circRNA_3659|NC_019462.2:22987092_23053510_+	0.952782	0.00329167
RGS20	circRNA_7957|NC_019475.2:53774466_53776377_+	0.952743	0.00329704
LOC101114077	circRNA_4140|NC_019463.2:66446753_66449897_-	0.952705	0.00330239
LOC101102231	circRNA_5528|NC_019466.2:93206617_93218330_+	0.952654	0.00330935
LOC101119335	circRNA_9760|NC_019484.2:89397931_89399231_-	0.952635	0.00331201
CRB1	circRNA_6456|NC_019469.2:75158294_75166524_+	0.952634	0.00331223
TARSL2	circRNA_9690|NC_019484.2:62838118_62839910_-	0.952569	0.00332123
HPCAL4	circRNA_3124|NC_019461.2:8987199_9024758_-	0.952562	0.00332213
RGS20	circRNA_3659|NC_019462.2:22987092_23053510_+	0.952475	0.00333426
TLL2	circRNA_6456|NC_019469.2:75158294_75166524_+	0.952451	0.00333754
DNTT	circRNA_9212|NC_019482.2:4608940_4627877_+	0.9524	0.00334476
TNNC2	circRNA_9760|NC_019484.2:89397931_89399231_-	0.952391	0.00334597
MDM1	circRNA_9690|NC_019484.2:62838118_62839910_-	0.952388	0.00334642
FLRT1	circRNA_4097|NC_019463.2:49992718_50019504_+	0.952332	0.00335423
STPG1	circRNA_4714|NC_019464.2:64918819_64925853_+	0.952239	0.00336723
RIMS2	circRNA_8800|NC_019479.2:42567634_42575425_-	0.952124	0.00338336
RGS20	circRNA_8401|NC_019477.2:26902794_26929260_+	0.952109	0.00338535
NRG2	circRNA_9760|NC_019484.2:89397931_89399231_-	0.952029	0.00339658
LOC442994	circRNA_9212|NC_019482.2:4608940_4627877_+	0.951963	0.00340589
ATP2A1	circRNA_9212|NC_019482.2:4608940_4627877_+	0.951888	0.00341647
IGF2	circRNA_3071|NC_019460.2:212775141_212780473_+	0.95188	0.00341756
PCDH10	circRNA_0213|NC_019458.2:39679981_39695775_+	0.951764	0.00343397
MYL1	circRNA_5528|NC_019466.2:93206617_93218330_+	0.951705	0.00344233
NLRC4	circRNA_0003|NC_019458.2:146997_148082_-	0.951697	0.00344338
OSR2	circRNA_6456|NC_019469.2:75158294_75166524_+	0.951664	0.00344812
LOC442994	circRNA_3124|NC_019461.2:8987199_9024758_-	0.95153	0.00346709
AMH	circRNA_6456|NC_019469.2:75158294_75166524_+	0.951145	0.00352184
IL17RB	circRNA_5528|NC_019466.2:93206617_93218330_+	0.951125	0.00352472
SERGEF	circRNA_4097|NC_019463.2:49992718_50019504_+	0.951116	0.00352612
SLPI	circRNA_6247|NC_019469.2:35676295_35728103_-	0.951087	0.00353025
ZFR2	circRNA_9690|NC_019484.2:62838118_62839910_-	0.951029	0.00353851
ABCA12	circRNA_3124|NC_019461.2:8987199_9024758_-	0.951021	0.00353964
LOC101103644	circRNA_6456|NC_019469.2:75158294_75166524_+	0.951009	0.00354136
RAP1GAP	circRNA_5528|NC_019466.2:93206617_93218330_+	0.950933	0.00355236
CXHXorf57	circRNA_3124|NC_019461.2:8987199_9024758_-	0.9509	0.00355707
CHGA	circRNA_3357|NC_019461.2:68441616_68460412_+	0.950865	0.00356206
HHIPL2	circRNA_0655|NC_019458.2:155761610_155762784_+	0.950755	0.00357791
CD96	circRNA_6247|NC_019469.2:35676295_35728103_-	0.950754	0.00357803
CCDC148	circRNA_5528|NC_019466.2:93206617_93218330_+	0.950691	0.00358706
PTAFR	circRNA_9564|NC_019484.2:13132782_13213394_+	0.950685	0.00358804
TTN	circRNA_3357|NC_019461.2:68441616_68460412_+	0.950654	0.00359241
CTSL	circRNA_3357|NC_019461.2:68441616_68460412_+	0.950558	0.0036064
CCR4	circRNA_4714|NC_019464.2:64918819_64925853_+	0.950545	0.00360829
LOC105613870	circRNA_9555|NC_019484.2:8740419_8740675_-	0.950521	0.00361167
C6H4orf32	circRNA_7957|NC_019475.2:53774466_53776377_+	0.950505	0.00361402
LOC105613870	circRNA_3357|NC_019461.2:68441616_68460412_+	0.9504	0.0036292
LOC101110212	circRNA_9212|NC_019482.2:4608940_4627877_+	0.950289	0.00364528
RGS5	circRNA_1395|NC_019459.2:42089119_42092143_+	0.950213	0.00365635
CD14	circRNA_5149|NC_019465.2:68691753_68694185_+	0.950189	0.00365994
CXHXorf57	circRNA_9690|NC_019484.2:62838118_62839910_-	0.950161	0.00366397
LPL	circRNA_4140|NC_019463.2:66446753_66449897_-	0.950034	0.00368254
LOC101122314	circRNA_3124|NC_019461.2:8987199_9024758_-	0.949907	0.0037011
KNG1	circRNA_3664|NC_019462.2:23303468_23312750_-	0.949898	0.00370248
CDR1	circRNA_3124|NC_019461.2:8987199_9024758_-	0.949773	0.00372079
TCAP	circRNA_3459|NC_019461.2:100497927_100504605_+	0.949683	0.00373397
MS4A7	circRNA_4140|NC_019463.2:66446753_66449897_-	0.949654	0.00373834
ATP2A1	circRNA_0213|NC_019458.2:39679981_39695775_+	0.949559	0.0037523
SH2D6	circRNA_7957|NC_019475.2:53774466_53776377_+	0.949549	0.0037538
HOXA11	circRNA_6247|NC_019469.2:35676295_35728103_-	0.949508	0.00375985
IL17RB	circRNA_4097|NC_019463.2:49992718_50019504_+	0.94948	0.00376398
BEX5	circRNA_9690|NC_019484.2:62838118_62839910_-	0.949468	0.00376572
LOC101118441	circRNA_9690|NC_019484.2:62838118_62839910_-	0.949463	0.00376652
LOC105612099	circRNA_3124|NC_019461.2:8987199_9024758_-	0.949435	0.00377061
FSHR	circRNA_4097|NC_019463.2:49992718_50019504_+	0.949249	0.00379817
ZSCAN9	circRNA_0213|NC_019458.2:39679981_39695775_+	0.949179	0.00380847
TTN	circRNA_9555|NC_019484.2:8740419_8740675_-	0.949055	0.00382694
ZFR2	circRNA_9555|NC_019484.2:8740419_8740675_-	0.949027	0.00383119
EIF2S2	circRNA_4097|NC_019463.2:49992718_50019504_+	0.948984	0.00383761
CXHXorf57	circRNA_5528|NC_019466.2:93206617_93218330_+	0.948951	0.00384249
LOC101122062	circRNA_5528|NC_019466.2:93206617_93218330_+	0.948894	0.00385102
LOC105616285	circRNA_3124|NC_019461.2:8987199_9024758_-	0.948526	0.00390623
KNG1	circRNA_8800|NC_019479.2:42567634_42575425_-	0.94847	0.00391457
CA12	circRNA_9212|NC_019482.2:4608940_4627877_+	0.948456	0.00391671
FLT3	circRNA_1423|NC_019459.2:48527132_48531500_-	0.948363	0.00393077
KLF13	circRNA_6777|NC_019471.2:1122605_1145530_-	0.948355	0.00393201
SAMD3	circRNA_9564|NC_019484.2:13132782_13213394_+	0.94835	0.00393275
LOC101111910	circRNA_3659|NC_019462.2:22987092_23053510_+	0.948297	0.00394068
SLC7A11	circRNA_4097|NC_019463.2:49992718_50019504_+	0.948162	0.00396111
LOC101107031	circRNA_0213|NC_019458.2:39679981_39695775_+	0.948103	0.00397005
CHI3L1	circRNA_5648|NC_019467.2:24904131_24912709_+	0.948054	0.00397756
LOC101120875	circRNA_3659|NC_019462.2:22987092_23053510_+	0.948007	0.00398463
LOC101114861	circRNA_0003|NC_019458.2:146997_148082_-	0.947955	0.00399247
LOC106990745	circRNA_9874|NW_014643155.1:5788_12370_-	0.947896	0.00400156
SLC6A12	circRNA_0013|NC_019458.2:3178612_3180244_-	0.947789	0.00401786
NPVF	circRNA_9690|NC_019484.2:62838118_62839910_-	0.947677	0.00403489
TTN	circRNA_1335|NC_019459.2:34781793_34816803_-	0.947669	0.00403613
LOC101108292	circRNA_8401|NC_019477.2:26902794_26929260_+	0.94761	0.00404519
LOC101121643	circRNA_3497|NC_019461.2:112412678_112413592_-	0.947566	0.0040519
LOC101111573	circRNA_3138|NC_019461.2:9687375_9691365_-	0.947503	0.00406156
TNFSF13B	circRNA_1423|NC_019459.2:48527132_48531500_-	0.947493	0.00406304
LOC105605961	circRNA_8296|NC_019476.2:59714616_59715032_-	0.94745	0.00406971
NRXN1	circRNA_4140|NC_019463.2:66446753_66449897_-	0.947372	0.00408162
LOC101108292	circRNA_6777|NC_019471.2:1122605_1145530_-	0.947048	0.00413158
GLI1	circRNA_9760|NC_019484.2:89397931_89399231_-	0.947045	0.00413207
FSIP1	circRNA_0013|NC_019458.2:3178612_3180244_-	0.947017	0.00413642
MS4A7	circRNA_8800|NC_019479.2:42567634_42575425_-	0.946857	0.00416118
WNT2B	circRNA_9690|NC_019484.2:62838118_62839910_-	0.946826	0.00416601
MYL1	circRNA_9760|NC_019484.2:89397931_89399231_-	0.946805	0.0041693
LOC101117708	circRNA_5528|NC_019466.2:93206617_93218330_+	0.946728	0.00418132
MMRN1	circRNA_3138|NC_019461.2:9687375_9691365_-	0.946721	0.00418233
OTOS	circRNA_9212|NC_019482.2:4608940_4627877_+	0.94665	0.00419343
SPTBN5	circRNA_4140|NC_019463.2:66446753_66449897_-	0.946635	0.00419572
CHRNB3	circRNA_7754|NC_019475.2:1053243_1058892_+	0.946547	0.00420952
LOC101119773	circRNA_6247|NC_019469.2:35676295_35728103_-	0.946421	0.00422914
LOC101104325	circRNA_7957|NC_019475.2:53774466_53776377_+	0.946397	0.00423293
LOC101111245	circRNA_3124|NC_019461.2:8987199_9024758_-	0.946306	0.0042472
LOC105606080	circRNA_9690|NC_019484.2:62838118_62839910_-	0.94628	0.00425125
MAP6	circRNA_8800|NC_019479.2:42567634_42575425_-	0.946273	0.00425239
LOC105603814	circRNA_3071|NC_019460.2:212775141_212780473_+	0.946232	0.00425879
LOC105613870	circRNA_9212|NC_019482.2:4608940_4627877_+	0.946118	0.00427674
ABCA12	circRNA_9212|NC_019482.2:4608940_4627877_+	0.946023	0.00429166
DAPL1	circRNA_6456|NC_019469.2:75158294_75166524_+	0.946	0.00429522
EPHA4	circRNA_4097|NC_019463.2:49992718_50019504_+	0.945969	0.00430021
PROX2	circRNA_7957|NC_019475.2:53774466_53776377_+	0.945947	0.00430365
LOC105616285	circRNA_9760|NC_019484.2:89397931_89399231_-	0.945947	0.0043037
LOC443475	circRNA_8800|NC_019479.2:42567634_42575425_-	0.945832	0.00432174
EFNA5	circRNA_4097|NC_019463.2:49992718_50019504_+	0.945611	0.00435683
LOC101110545	circRNA_0013|NC_019458.2:3178612_3180244_-	0.945596	0.00435918
LOC101115436	circRNA_3124|NC_019461.2:8987199_9024758_-	0.945524	0.00437055
NKAIN2	circRNA_5648|NC_019467.2:24904131_24912709_+	0.945322	0.00440277
SH3RF2	circRNA_0213|NC_019458.2:39679981_39695775_+	0.945273	0.00441065
STPG1	circRNA_6247|NC_019469.2:35676295_35728103_-	0.945207	0.00442113
LOC101103644	circRNA_3124|NC_019461.2:8987199_9024758_-	0.945164	0.00442801
FSHR	circRNA_3124|NC_019461.2:8987199_9024758_-	0.945156	0.00442925
REPS2	circRNA_5528|NC_019466.2:93206617_93218330_+	0.944946	0.00446297
DNTT	circRNA_9760|NC_019484.2:89397931_89399231_-	0.944918	0.00446746
NRG2	circRNA_0213|NC_019458.2:39679981_39695775_+	0.944846	0.00447906
LOC101103644	circRNA_4097|NC_019463.2:49992718_50019504_+	0.94484	0.00447994
APOBEC4	circRNA_3124|NC_019461.2:8987199_9024758_-	0.944559	0.00452539
LOC443162	circRNA_3071|NC_019460.2:212775141_212780473_+	0.944533	0.00452956
LOC101111910	circRNA_3459|NC_019461.2:100497927_100504605_+	0.944496	0.00453547
COL4A3	circRNA_6777|NC_019471.2:1122605_1145530_-	0.944476	0.00453873
CHMP4C	circRNA_8312|NC_019477.2:3206957_3240924_-	0.944467	0.00454026
CA12	circRNA_3124|NC_019461.2:8987199_9024758_-	0.94446	0.0045414
KRT8	circRNA_0213|NC_019458.2:39679981_39695775_+	0.944295	0.00456814
LOC101117708	circRNA_9760|NC_019484.2:89397931_89399231_-	0.944288	0.00456928
SH2D1A	circRNA_2566|NC_019460.2:91354980_91371552_-	0.94426	0.00457386
LOC101119335	circRNA_6456|NC_019469.2:75158294_75166524_+	0.94413	0.00459501
LOC101117708	circRNA_9212|NC_019482.2:4608940_4627877_+	0.944107	0.00459877
GYLTL1B	circRNA_9760|NC_019484.2:89397931_89399231_-	0.944078	0.00460352
TIMELESS	circRNA_3124|NC_019461.2:8987199_9024758_-	0.944058	0.00460673
SLPI	circRNA_8401|NC_019477.2:26902794_26929260_+	0.943993	0.00461737
FAM205A	circRNA_9760|NC_019484.2:89397931_89399231_-	0.943912	0.00463062
LOC101109220	circRNA_3257|NC_019461.2:43513890_43521973_-	0.943869	0.00463763
EPHA4	circRNA_6456|NC_019469.2:75158294_75166524_+	0.943864	0.00463843
LOC101114265	circRNA_3124|NC_019461.2:8987199_9024758_-	0.943771	0.00465373
LOC101122314	circRNA_5528|NC_019466.2:93206617_93218330_+	0.943716	0.00466261
LOC101109220	circRNA_8419|NC_019477.2:31911957_31943600_+	0.943714	0.00466308
LOC105609307	circRNA_4097|NC_019463.2:49992718_50019504_+	0.943399	0.00471486
ZSCAN9	circRNA_8396|NC_019477.2:26838353_26929260_+	0.94329	0.00473278
LOC101109425	circRNA_8384|NC_019477.2:24801872_24861312_-	0.943224	0.0047437
LOC101111245	circRNA_3497|NC_019461.2:112412678_112413592_-	0.943184	0.00475043
GGT7	circRNA_4097|NC_019463.2:49992718_50019504_+	0.943125	0.0047601
NPTXR	circRNA_8396|NC_019477.2:26838353_26929260_+	0.943091	0.00476583
LOC494436	circRNA_9212|NC_019482.2:4608940_4627877_+	0.943076	0.00476827
LOC101123292	circRNA_3124|NC_019461.2:8987199_9024758_-	0.943067	0.00476984
TNFSF13B	circRNA_0003|NC_019458.2:146997_148082_-	0.943003	0.00478048
LOC106990092	circRNA_4140|NC_019463.2:66446753_66449897_-	0.942996	0.0047816
KRT7	circRNA_3357|NC_019461.2:68441616_68460412_+	0.942975	0.00478508
LOC105612099	circRNA_9760|NC_019484.2:89397931_89399231_-	0.942907	0.00479642
EIF2S2	circRNA_0213|NC_019458.2:39679981_39695775_+	0.942742	0.00482388
LOC101104222	circRNA_5648|NC_019467.2:24904131_24912709_+	0.942732	0.00482558
CXHXorf57	circRNA_9555|NC_019484.2:8740419_8740675_-	0.94271	0.00482918
CCDC148	circRNA_3124|NC_019461.2:8987199_9024758_-	0.942657	0.00483802
KLF9	circRNA_8401|NC_019477.2:26902794_26929260_+	0.942582	0.00485063
LOC101122314	circRNA_6456|NC_019469.2:75158294_75166524_+	0.942569	0.00485275
LOC101122062	circRNA_4097|NC_019463.2:49992718_50019504_+	0.942567	0.00485303
SLC45A1	circRNA_6968|NC_019471.2:56916669_56925765_+	0.942551	0.00485574
LOC101111980	circRNA_3124|NC_019461.2:8987199_9024758_-	0.942433	0.0048756
TTYH2	circRNA_3497|NC_019461.2:112412678_112413592_-	0.942406	0.0048801
LOC101116896	circRNA_0655|NC_019458.2:155761610_155762784_+	0.942184	0.00491745
KCNK9	circRNA_4140|NC_019463.2:66446753_66449897_-	0.942168	0.00492011
LOC101103260	circRNA_7754|NC_019475.2:1053243_1058892_+	0.942146	0.00492375
TRPA1	circRNA_6247|NC_019469.2:35676295_35728103_-	0.942133	0.00492593
LOC105609307	circRNA_3124|NC_019461.2:8987199_9024758_-	0.942133	0.00492602
LOC101114861	circRNA_1423|NC_019459.2:48527132_48531500_-	0.942071	0.00493645
WDR64	circRNA_1395|NC_019459.2:42089119_42092143_+	0.942043	0.00494123
CXHXorf57	circRNA_4097|NC_019463.2:49992718_50019504_+	0.941982	0.00495149
LOC101121643	circRNA_9212|NC_019482.2:4608940_4627877_+	0.941935	0.00495938
KCNE3	circRNA_0013|NC_019458.2:3178612_3180244_-	0.941929	0.00496036
GABRA1	circRNA_9760|NC_019484.2:89397931_89399231_-	0.941824	0.00497815
LOC101108086	circRNA_3124|NC_019461.2:8987199_9024758_-	0.941787	0.00498456
SLC7A13	circRNA_8296|NC_019476.2:59714616_59715032_-	0.941783	0.00498525
EFCAB6	circRNA_9760|NC_019484.2:89397931_89399231_-	0.94178	0.00498573
PHGDH	circRNA_3497|NC_019461.2:112412678_112413592_-	0.94161	0.00501461
OTOS	circRNA_3357|NC_019461.2:68441616_68460412_+	0.941565	0.00502213
KCTD19	circRNA_1335|NC_019459.2:34781793_34816803_-	0.941557	0.00502358
SH2D1A	circRNA_3459|NC_019461.2:100497927_100504605_+	0.941536	0.00502717
GPC5	circRNA_5528|NC_019466.2:93206617_93218330_+	0.941525	0.00502899
PARVG	circRNA_0013|NC_019458.2:3178612_3180244_-	0.941406	0.00504929
HHIPL2	circRNA_4714|NC_019464.2:64918819_64925853_+	0.941389	0.00505223
NRG2	circRNA_1335|NC_019459.2:34781793_34816803_-	0.941176	0.00508854
SERGEF	circRNA_9760|NC_019484.2:89397931_89399231_-	0.941143	0.00509425
LOC101121643	circRNA_3124|NC_019461.2:8987199_9024758_-	0.941119	0.00509835
MCMDC2	circRNA_9564|NC_019484.2:13132782_13213394_+	0.94106	0.00510849
MYL1	circRNA_0213|NC_019458.2:39679981_39695775_+	0.940906	0.00513505
SLC6A17	circRNA_0013|NC_019458.2:3178612_3180244_-	0.940903	0.00513555
LOC101120875	circRNA_2566|NC_019460.2:91354980_91371552_-	0.9409	0.00513596
LOC105604166	circRNA_9555|NC_019484.2:8740419_8740675_-	0.940874	0.00514055
IL17RB	circRNA_3124|NC_019461.2:8987199_9024758_-	0.940751	0.00516172
EFHD1	circRNA_3257|NC_019461.2:43513890_43521973_-	0.940709	0.00516886
LOC101119335	circRNA_9212|NC_019482.2:4608940_4627877_+	0.940709	0.00516899
AQP3	circRNA_4140|NC_019463.2:66446753_66449897_-	0.940706	0.00516952
CNTN1	circRNA_5149|NC_019465.2:68691753_68694185_+	0.940622	0.00518394
EDIL3	circRNA_1423|NC_019459.2:48527132_48531500_-	0.940556	0.0051954
FLRT1	circRNA_9690|NC_019484.2:62838118_62839910_-	0.940553	0.0051958
LOC101114311	circRNA_0213|NC_019458.2:39679981_39695775_+	0.940523	0.0052011
FHAD1	circRNA_9760|NC_019484.2:89397931_89399231_-	0.940328	0.00523489
FLT3	circRNA_0003|NC_019458.2:146997_148082_-	0.940317	0.00523682
KIAA1024	circRNA_5149|NC_019465.2:68691753_68694185_+	0.940293	0.00524101
LOC101117482	circRNA_6456|NC_019469.2:75158294_75166524_+	0.940156	0.00526478
GPC5	circRNA_4097|NC_019463.2:49992718_50019504_+	0.940131	0.00526914
LOC101122087	circRNA_8296|NC_019476.2:59714616_59715032_-	0.940093	0.00527579
SLPI	circRNA_5648|NC_019467.2:24904131_24912709_+	0.940024	0.00528779
OGDHL	circRNA_4140|NC_019463.2:66446753_66449897_-	0.939916	0.00530675
CRB1	circRNA_9555|NC_019484.2:8740419_8740675_-	0.939888	0.00531157
DLGAP3	circRNA_5528|NC_019466.2:93206617_93218330_+	0.939887	0.00531172
WNT16	circRNA_9555|NC_019484.2:8740419_8740675_-	0.939738	0.00533785
ZFR2	circRNA_6456|NC_019469.2:75158294_75166524_+	0.93959	0.00536374
PLA2G5	circRNA_7754|NC_019475.2:1053243_1058892_+	0.939582	0.00536529
LOC106990092	circRNA_8800|NC_019479.2:42567634_42575425_-	0.93945	0.00538844
LOC105612099	circRNA_4097|NC_019463.2:49992718_50019504_+	0.939441	0.00539003
PCDH10	circRNA_3124|NC_019461.2:8987199_9024758_-	0.939433	0.00539143
ADAM28	circRNA_4140|NC_019463.2:66446753_66449897_-	0.939433	0.00539147
EFNA5	circRNA_3124|NC_019461.2:8987199_9024758_-	0.939278	0.00541881
PLAG1	circRNA_4097|NC_019463.2:49992718_50019504_+	0.939228	0.00542763
ANK3	circRNA_5528|NC_019466.2:93206617_93218330_+	0.939215	0.00542998
SCN1A	circRNA_8396|NC_019477.2:26838353_26929260_+	0.939163	0.00543916
MYLPF	circRNA_1335|NC_019459.2:34781793_34816803_-	0.939142	0.0054429
GYLTL1B	circRNA_6456|NC_019469.2:75158294_75166524_+	0.939058	0.00545769
GABRA1	circRNA_4097|NC_019463.2:49992718_50019504_+	0.939057	0.00545795
SH2D6	circRNA_5648|NC_019467.2:24904131_24912709_+	0.939002	0.00546762
SERGEF	circRNA_9555|NC_019484.2:8740419_8740675_-	0.938945	0.00547774
TRIM63	circRNA_2566|NC_019460.2:91354980_91371552_-	0.938851	0.00549454
WNT16	circRNA_9212|NC_019482.2:4608940_4627877_+	0.938822	0.00549965
CCDC70	circRNA_1335|NC_019459.2:34781793_34816803_-	0.938799	0.00550364
LOC101122314	circRNA_9212|NC_019482.2:4608940_4627877_+	0.938773	0.00550839
IGDCC3	circRNA_3124|NC_019461.2:8987199_9024758_-	0.938737	0.00551482
SLPI	circRNA_0655|NC_019458.2:155761610_155762784_+	0.938678	0.00552531
ANK3	circRNA_6456|NC_019469.2:75158294_75166524_+	0.938658	0.00552886
LOC101106291	circRNA_0655|NC_019458.2:155761610_155762784_+	0.938608	0.00553782
EPHA5	circRNA_1335|NC_019459.2:34781793_34816803_-	0.938433	0.00556906
CD2	circRNA_4140|NC_019463.2:66446753_66449897_-	0.938423	0.00557089
PPFIA4	circRNA_9690|NC_019484.2:62838118_62839910_-	0.938362	0.00558173
IGDCC3	circRNA_9690|NC_019484.2:62838118_62839910_-	0.938278	0.00559676
LOC101113817	circRNA_5149|NC_019465.2:68691753_68694185_+	0.938238	0.005604
LOC101120875	circRNA_6247|NC_019469.2:35676295_35728103_-	0.938152	0.00561948
ARHGAP20	circRNA_3124|NC_019461.2:8987199_9024758_-	0.938071	0.00563403
LOC101122087	circRNA_0013|NC_019458.2:3178612_3180244_-	0.938053	0.00563725
CDH2	circRNA_9760|NC_019484.2:89397931_89399231_-	0.938039	0.00563987
LOC105615131	circRNA_3257|NC_019461.2:43513890_43521973_-	0.938023	0.00564264
CKAP2L	circRNA_8396|NC_019477.2:26838353_26929260_+	0.937916	0.00566202
LOC101114311	circRNA_4097|NC_019463.2:49992718_50019504_+	0.937868	0.00567073
EFHD1	circRNA_1395|NC_019459.2:42089119_42092143_+	0.937744	0.00569301
PLA2G5	circRNA_8396|NC_019477.2:26838353_26929260_+	0.937742	0.00569348
CNTN1	circRNA_3138|NC_019461.2:9687375_9691365_-	0.937667	0.00570692
SLC7A2	circRNA_0013|NC_019458.2:3178612_3180244_-	0.937664	0.00570756
LOC101114311	circRNA_5528|NC_019466.2:93206617_93218330_+	0.937487	0.00573974
ATP2A1	circRNA_1335|NC_019459.2:34781793_34816803_-	0.9373	0.0057737
EDN3	circRNA_5528|NC_019466.2:93206617_93218330_+	0.937237	0.00578524
FGFR3	circRNA_1423|NC_019459.2:48527132_48531500_-	0.937219	0.00578843
TNNC2	circRNA_9212|NC_019482.2:4608940_4627877_+	0.937162	0.00579884
LOC443471	circRNA_4097|NC_019463.2:49992718_50019504_+	0.937155	0.0058001
PGFS	circRNA_0013|NC_019458.2:3178612_3180244_-	0.937133	0.00580416
LOC105604166	circRNA_9212|NC_019482.2:4608940_4627877_+	0.937129	0.0058048
LOC101104790	circRNA_9690|NC_019484.2:62838118_62839910_-	0.937125	0.0058057
C2H2orf72	circRNA_3357|NC_019461.2:68441616_68460412_+	0.937081	0.00581364
CLHC1	circRNA_8296|NC_019476.2:59714616_59715032_-	0.936835	0.00585877
LOC105613870	circRNA_1335|NC_019459.2:34781793_34816803_-	0.936821	0.00586124
LOC106991756	circRNA_3257|NC_019461.2:43513890_43521973_-	0.936801	0.00586491
LOC101115436	circRNA_1335|NC_019459.2:34781793_34816803_-	0.936725	0.00587896
TLL2	circRNA_5528|NC_019466.2:93206617_93218330_+	0.936703	0.00588301
EDN3	circRNA_9690|NC_019484.2:62838118_62839910_-	0.93659	0.00590372
TDRD9	circRNA_5528|NC_019466.2:93206617_93218330_+	0.936586	0.00590448
LOC105614852	circRNA_0003|NC_019458.2:146997_148082_-	0.936563	0.0059088
RGSL1	circRNA_9690|NC_019484.2:62838118_62839910_-	0.936477	0.00592452
MGAM	circRNA_8401|NC_019477.2:26902794_26929260_+	0.936399	0.00593901
CLEC19A	circRNA_0213|NC_019458.2:39679981_39695775_+	0.936383	0.00594196
GYLTL1B	circRNA_5528|NC_019466.2:93206617_93218330_+	0.936378	0.00594287
KRT8	circRNA_8396|NC_019477.2:26838353_26929260_+	0.93634	0.00594998
CHI3L1	circRNA_3138|NC_019461.2:9687375_9691365_-	0.936322	0.00595317
CCDC70	circRNA_0213|NC_019458.2:39679981_39695775_+	0.936251	0.00596642
LOC101111980	circRNA_9212|NC_019482.2:4608940_4627877_+	0.936163	0.00598264
SLA	circRNA_3138|NC_019461.2:9687375_9691365_-	0.936144	0.00598613
LOC101108086	circRNA_9690|NC_019484.2:62838118_62839910_-	0.936077	0.00599862
LOC101103023	circRNA_0213|NC_019458.2:39679981_39695775_+	0.936064	0.00600102
LOC101111573	circRNA_8384|NC_019477.2:24801872_24861312_-	0.93606	0.00600174
DLGAP3	circRNA_9760|NC_019484.2:89397931_89399231_-	0.936013	0.00601056
EPHA3	circRNA_7957|NC_019475.2:53774466_53776377_+	0.936011	0.00601085
CAPN6	circRNA_3497|NC_019461.2:112412678_112413592_-	0.93596	0.00602031
SVIP	circRNA_9564|NC_019484.2:13132782_13213394_+	0.935893	0.00603277
TRIM63	circRNA_1395|NC_019459.2:42089119_42092143_+	0.935859	0.00603925
OPALIN	circRNA_3071|NC_019460.2:212775141_212780473_+	0.935612	0.00608527
KCTD19	circRNA_9760|NC_019484.2:89397931_89399231_-	0.93558	0.00609132
CDR1	circRNA_5528|NC_019466.2:93206617_93218330_+	0.935572	0.00609277
TRIB3	circRNA_8800|NC_019479.2:42567634_42575425_-	0.935558	0.00609533
PPFIA4	circRNA_9555|NC_019484.2:8740419_8740675_-	0.935551	0.0060967
PROX2	circRNA_5648|NC_019467.2:24904131_24912709_+	0.935491	0.00610791
WNT16	circRNA_9760|NC_019484.2:89397931_89399231_-	0.935487	0.00610871
LOC443162	circRNA_1679|NC_019459.2:119239095_119241274_-	0.935348	0.00613463
GPR149	circRNA_4097|NC_019463.2:49992718_50019504_+	0.935322	0.00613953
LOC105612575	circRNA_0003|NC_019458.2:146997_148082_-	0.935322	0.00613954
PROX2	circRNA_3138|NC_019461.2:9687375_9691365_-	0.935316	0.00614072
SLA	circRNA_1423|NC_019459.2:48527132_48531500_-	0.935258	0.0061517
KRT7	circRNA_3124|NC_019461.2:8987199_9024758_-	0.93522	0.00615867
BTG2	circRNA_8396|NC_019477.2:26838353_26929260_+	0.935139	0.00617398
LPL	circRNA_8296|NC_019476.2:59714616_59715032_-	0.935123	0.006177
LOC101108292	circRNA_2566|NC_019460.2:91354980_91371552_-	0.935008	0.00619859
C5AR1	circRNA_9564|NC_019484.2:13132782_13213394_+	0.934967	0.0062064
LOC101121643	circRNA_0213|NC_019458.2:39679981_39695775_+	0.934869	0.00622486
MYLPF	circRNA_3357|NC_019461.2:68441616_68460412_+	0.934858	0.00622706
C11H17orf53	circRNA_0213|NC_019458.2:39679981_39695775_+	0.934836	0.00623108
MYLPF	circRNA_9760|NC_019484.2:89397931_89399231_-	0.934808	0.0062364
SH2D1A	circRNA_6247|NC_019469.2:35676295_35728103_-	0.934785	0.00624088
CHRNB3	circRNA_8396|NC_019477.2:26838353_26929260_+	0.934775	0.00624263
HEY1	circRNA_8312|NC_019477.2:3206957_3240924_-	0.934686	0.00625957
LOC101110212	circRNA_1335|NC_019459.2:34781793_34816803_-	0.934501	0.00629458
APOBEC4	circRNA_4097|NC_019463.2:49992718_50019504_+	0.93441	0.00631204
LOC101122062	circRNA_9212|NC_019482.2:4608940_4627877_+	0.934391	0.00631565
C2H2orf72	circRNA_9555|NC_019484.2:8740419_8740675_-	0.934355	0.00632242
LOC101122560	circRNA_3124|NC_019461.2:8987199_9024758_-	0.934261	0.00634044
FAM181B	circRNA_6456|NC_019469.2:75158294_75166524_+	0.934247	0.006343
MESP2	circRNA_3459|NC_019461.2:100497927_100504605_+	0.934224	0.00634749
TPD52L1	circRNA_9760|NC_019484.2:89397931_89399231_-	0.934156	0.00636043
PROX2	circRNA_9874|NW_014643155.1:5788_12370_-	0.934155	0.00636054
LOC105614885	circRNA_5149|NC_019465.2:68691753_68694185_+	0.934123	0.00636665
PCNXL2	circRNA_5528|NC_019466.2:93206617_93218330_+	0.934035	0.00638353
DOCK3	circRNA_6456|NC_019469.2:75158294_75166524_+	0.933975	0.00639499
WNT2B	circRNA_9555|NC_019484.2:8740419_8740675_-	0.933953	0.00639923
ARHGAP20	circRNA_6456|NC_019469.2:75158294_75166524_+	0.933952	0.00639953
LOC101114973	circRNA_4714|NC_019464.2:64918819_64925853_+	0.933944	0.00640101
CD96	circRNA_3257|NC_019461.2:43513890_43521973_-	0.933918	0.00640589
TDRD9	circRNA_3357|NC_019461.2:68441616_68460412_+	0.933837	0.00642146
MB	circRNA_6456|NC_019469.2:75158294_75166524_+	0.933834	0.0064221
CACNA2D3	circRNA_9760|NC_019484.2:89397931_89399231_-	0.933721	0.00644371
SDR16C5	circRNA_8396|NC_019477.2:26838353_26929260_+	0.93366	0.00645559
SCUBE1	circRNA_3664|NC_019462.2:23303468_23312750_-	0.93363	0.00646127
TNNC2	circRNA_9690|NC_019484.2:62838118_62839910_-	0.933561	0.00647466
LOC101120815	circRNA_3124|NC_019461.2:8987199_9024758_-	0.933472	0.00649174
LOC101108554	circRNA_9690|NC_019484.2:62838118_62839910_-	0.933463	0.00649353
HSPA1A	circRNA_9212|NC_019482.2:4608940_4627877_+	0.933439	0.00649818
SLC45A1	circRNA_5648|NC_019467.2:24904131_24912709_+	0.933364	0.00651251
LOC105605854	circRNA_8419|NC_019477.2:31911957_31943600_+	0.933339	0.00651747
MYLPF	circRNA_0213|NC_019458.2:39679981_39695775_+	0.93331	0.00652303
CTSL	circRNA_1335|NC_019459.2:34781793_34816803_-	0.933199	0.0065446
RAP1GAP	circRNA_3124|NC_019461.2:8987199_9024758_-	0.933183	0.00654766
PDK4	circRNA_6968|NC_019471.2:56916669_56925765_+	0.933059	0.00657173
TDRD9	circRNA_0213|NC_019458.2:39679981_39695775_+	0.932966	0.00658976
LOC101123292	circRNA_4097|NC_019463.2:49992718_50019504_+	0.932941	0.00659466
ITIH4	circRNA_0013|NC_019458.2:3178612_3180244_-	0.932903	0.0066019
SAMD3	circRNA_0655|NC_019458.2:155761610_155762784_+	0.932879	0.00660663
IGF2	circRNA_9690|NC_019484.2:62838118_62839910_-	0.932839	0.00661437
TNS4	circRNA_9760|NC_019484.2:89397931_89399231_-	0.932641	0.00665305
LOC101110212	circRNA_3357|NC_019461.2:68441616_68460412_+	0.93264	0.00665324
LOC101118990	circRNA_5528|NC_019466.2:93206617_93218330_+	0.932623	0.00665651
TNNC2	circRNA_9555|NC_019484.2:8740419_8740675_-	0.932618	0.00665754
LOC101114973	circRNA_0013|NC_019458.2:3178612_3180244_-	0.93255	0.00667084
LOC101120875	circRNA_1395|NC_019459.2:42089119_42092143_+	0.932485	0.00668354
ARHGAP20	circRNA_5528|NC_019466.2:93206617_93218330_+	0.932462	0.00668794
LOC105608236	circRNA_3357|NC_019461.2:68441616_68460412_+	0.932414	0.00669738
FHAD1	circRNA_4097|NC_019463.2:49992718_50019504_+	0.932402	0.00669975
PSRC1	circRNA_3357|NC_019461.2:68441616_68460412_+	0.932381	0.00670395
GPR149	circRNA_3124|NC_019461.2:8987199_9024758_-	0.932305	0.00671877
LOC101122314	circRNA_3497|NC_019461.2:112412678_112413592_-	0.932241	0.00673143
SLPI	circRNA_3459|NC_019461.2:100497927_100504605_+	0.93203	0.00677295
SLCO4C1	circRNA_3124|NC_019461.2:8987199_9024758_-	0.932026	0.00677374
LOC101102231	circRNA_9212|NC_019482.2:4608940_4627877_+	0.932026	0.00677375
PLAC9	circRNA_9690|NC_019484.2:62838118_62839910_-	0.932019	0.00677497
DOCK3	circRNA_9555|NC_019484.2:8740419_8740675_-	0.932002	0.0067783
LOC101122062	circRNA_0213|NC_019458.2:39679981_39695775_+	0.931979	0.00678289
FAM181B	circRNA_9555|NC_019484.2:8740419_8740675_-	0.931959	0.00678683
LOC101109220	circRNA_0655|NC_019458.2:155761610_155762784_+	0.931828	0.00681276
PLA2G2D	circRNA_9690|NC_019484.2:62838118_62839910_-	0.931653	0.0068473
SLC7A11	circRNA_9760|NC_019484.2:89397931_89399231_-	0.931605	0.00685675
FUOM	circRNA_7754|NC_019475.2:1053243_1058892_+	0.931491	0.0068794
LOC105614852	circRNA_1423|NC_019459.2:48527132_48531500_-	0.931446	0.00688834
LOC101117708	circRNA_0213|NC_019458.2:39679981_39695775_+	0.931355	0.00690639
TDRD9	circRNA_9555|NC_019484.2:8740419_8740675_-	0.931224	0.00693257
SLPI	circRNA_6968|NC_019471.2:56916669_56925765_+	0.931216	0.00693416
LOC101119572	circRNA_1679|NC_019459.2:119239095_119241274_-	0.931196	0.00693822
TRIM63	circRNA_3459|NC_019461.2:100497927_100504605_+	0.931141	0.00694902
TLL2	circRNA_3497|NC_019461.2:112412678_112413592_-	0.931117	0.00695397
SLC45A1	circRNA_2566|NC_019460.2:91354980_91371552_-	0.931116	0.00695401
LOC105606080	circRNA_6456|NC_019469.2:75158294_75166524_+	0.931084	0.0069605
NKAIN2	circRNA_7957|NC_019475.2:53774466_53776377_+	0.93106	0.00696526
TIMELESS	circRNA_9690|NC_019484.2:62838118_62839910_-	0.931034	0.00697053
SNX20	circRNA_8401|NC_019477.2:26902794_26929260_+	0.930979	0.00698147
REN	circRNA_5149|NC_019465.2:68691753_68694185_+	0.930917	0.00699386
FLRT1	circRNA_3124|NC_019461.2:8987199_9024758_-	0.930874	0.00700251
CD96	circRNA_0655|NC_019458.2:155761610_155762784_+	0.930796	0.00701808
LOC105608236	circRNA_9555|NC_019484.2:8740419_8740675_-	0.930795	0.00701818
EIF2S2	circRNA_9555|NC_019484.2:8740419_8740675_-	0.930747	0.00702784
COLQ	circRNA_3357|NC_019461.2:68441616_68460412_+	0.930638	0.00704975
LOC105606818	circRNA_3357|NC_019461.2:68441616_68460412_+	0.930576	0.00706215
LOC101112856	circRNA_3124|NC_019461.2:8987199_9024758_-	0.930571	0.0070632
SLC45A1	circRNA_1395|NC_019459.2:42089119_42092143_+	0.930485	0.00708063
HSPA1A	circRNA_3497|NC_019461.2:112412678_112413592_-	0.93046	0.00708553
WNT2B	circRNA_6456|NC_019469.2:75158294_75166524_+	0.930365	0.0071047
IGDCC3	circRNA_0213|NC_019458.2:39679981_39695775_+	0.930334	0.00711101
LOC494436	circRNA_3497|NC_019461.2:112412678_112413592_-	0.930228	0.00713235
LOC443475	circRNA_0003|NC_019458.2:146997_148082_-	0.930208	0.00713647
ITIH4	circRNA_8296|NC_019476.2:59714616_59715032_-	0.930204	0.00713721
COL8A1	circRNA_8406|NC_019477.2:27591899_27663047_-	0.930085	0.00716122
LPXN	circRNA_5149|NC_019465.2:68691753_68694185_+	0.930031	0.00717219
CYB561	circRNA_3459|NC_019461.2:100497927_100504605_+	0.929985	0.00718152
SLA	circRNA_0003|NC_019458.2:146997_148082_-	0.929915	0.00719577
REN	circRNA_3138|NC_019461.2:9687375_9691365_-	0.929879	0.00720298
NEFL	circRNA_8296|NC_019476.2:59714616_59715032_-	0.929849	0.00720922
EIF2S2	circRNA_6456|NC_019469.2:75158294_75166524_+	0.929831	0.00721284
MYLPF	circRNA_5528|NC_019466.2:93206617_93218330_+	0.929816	0.00721576
LOC105614852	circRNA_9564|NC_019484.2:13132782_13213394_+	0.929813	0.00721637
LOC105612099	circRNA_9555|NC_019484.2:8740419_8740675_-	0.929786	0.00722197
SLA	circRNA_1395|NC_019459.2:42089119_42092143_+	0.929777	0.00722381
PLAC9	circRNA_5528|NC_019466.2:93206617_93218330_+	0.929702	0.00723911
TDRD9	circRNA_9212|NC_019482.2:4608940_4627877_+	0.929701	0.00723921
PLAC9	circRNA_6456|NC_019469.2:75158294_75166524_+	0.929589	0.00726212
LOC105605927	circRNA_8800|NC_019479.2:42567634_42575425_-	0.929508	0.00727861
TTN	circRNA_0213|NC_019458.2:39679981_39695775_+	0.929506	0.00727893
LOC101110974	circRNA_9690|NC_019484.2:62838118_62839910_-	0.929468	0.00728674
LOC101119773	circRNA_0013|NC_019458.2:3178612_3180244_-	0.929364	0.00730794
MGAM	circRNA_5149|NC_019465.2:68691753_68694185_+	0.929341	0.00731274
MDM1	circRNA_9212|NC_019482.2:4608940_4627877_+	0.929222	0.00733698
TARSL2	circRNA_9212|NC_019482.2:4608940_4627877_+	0.929194	0.00734281
SAMD3	circRNA_6247|NC_019469.2:35676295_35728103_-	0.929076	0.00736698
LOC101109425	circRNA_2566|NC_019460.2:91354980_91371552_-	0.929071	0.0073679
DLGAP3	circRNA_4097|NC_019463.2:49992718_50019504_+	0.928723	0.00743965
MSH4	circRNA_3257|NC_019461.2:43513890_43521973_-	0.928695	0.0074454
LOC101114311	circRNA_9212|NC_019482.2:4608940_4627877_+	0.928694	0.0074456
IL17RB	circRNA_9690|NC_019484.2:62838118_62839910_-	0.928562	0.00747273
LOC101120877	circRNA_0213|NC_019458.2:39679981_39695775_+	0.928502	0.00748523
IGDCC3	circRNA_3497|NC_019461.2:112412678_112413592_-	0.9284	0.00750638
RAPGEF4	circRNA_1679|NC_019459.2:119239095_119241274_-	0.92826	0.00753537
AMH	circRNA_5528|NC_019466.2:93206617_93218330_+	0.928202	0.00754741
ARHGAP20	circRNA_3497|NC_019461.2:112412678_112413592_-	0.928178	0.00755237
HOXA11	circRNA_3659|NC_019462.2:22987092_23053510_+	0.928032	0.00758271
FAM205A	circRNA_9212|NC_019482.2:4608940_4627877_+	0.927964	0.00759677
FSHR	circRNA_9555|NC_019484.2:8740419_8740675_-	0.927951	0.0075996
LOC101110212	circRNA_9760|NC_019484.2:89397931_89399231_-	0.927812	0.00762857
KCNE3	circRNA_8296|NC_019476.2:59714616_59715032_-	0.927672	0.00765778
LOC101106395	circRNA_1335|NC_019459.2:34781793_34816803_-	0.927588	0.00767533
HPCAL4	circRNA_9212|NC_019482.2:4608940_4627877_+	0.927585	0.00767612
LOC101114311	circRNA_9760|NC_019484.2:89397931_89399231_-	0.927579	0.00767718
LOC101120408	circRNA_9690|NC_019484.2:62838118_62839910_-	0.92755	0.00768345
CACNG7	circRNA_3124|NC_019461.2:8987199_9024758_-	0.927514	0.00769091
LOC105613870	circRNA_0213|NC_019458.2:39679981_39695775_+	0.927484	0.00769717
DLGAP3	circRNA_0213|NC_019458.2:39679981_39695775_+	0.92748	0.00769799
F2	circRNA_1395|NC_019459.2:42089119_42092143_+	0.927466	0.00770092
EFNA5	circRNA_9555|NC_019484.2:8740419_8740675_-	0.927414	0.00771192
LOC101113831	circRNA_8800|NC_019479.2:42567634_42575425_-	0.927374	0.00772029
LOC101114265	circRNA_9690|NC_019484.2:62838118_62839910_-	0.927349	0.00772547
LOC101118990	circRNA_3357|NC_019461.2:68441616_68460412_+	0.927319	0.00773183
TCAP	circRNA_3138|NC_019461.2:9687375_9691365_-	0.927302	0.00773549
LOC101110212	circRNA_0213|NC_019458.2:39679981_39695775_+	0.9273	0.00773587
LOC101105036	circRNA_6456|NC_019469.2:75158294_75166524_+	0.927244	0.00774765
LOC101122062	circRNA_6456|NC_019469.2:75158294_75166524_+	0.92709	0.00777998
CXHXorf57	circRNA_6456|NC_019469.2:75158294_75166524_+	0.927015	0.00779582
TNNC2	circRNA_6456|NC_019469.2:75158294_75166524_+	0.927006	0.00779771
LOC101119773	circRNA_8419|NC_019477.2:31911957_31943600_+	0.926988	0.00780151
LOC101115753	circRNA_8396|NC_019477.2:26838353_26929260_+	0.926918	0.0078162
TLL2	circRNA_3071|NC_019460.2:212775141_212780473_+	0.926811	0.00783892
GPX3	circRNA_4140|NC_019463.2:66446753_66449897_-	0.926794	0.00784245
CHI3L1	circRNA_3459|NC_019461.2:100497927_100504605_+	0.926772	0.00784725
LOC101106291	circRNA_9564|NC_019484.2:13132782_13213394_+	0.926735	0.00785497
LOC101111946	circRNA_8800|NC_019479.2:42567634_42575425_-	0.926733	0.00785543
SLC7A13	circRNA_4714|NC_019464.2:64918819_64925853_+	0.926675	0.00786773
NLRP3	circRNA_1423|NC_019459.2:48527132_48531500_-	0.92655	0.00789429
NRG2	circRNA_4097|NC_019463.2:49992718_50019504_+	0.926497	0.00790545
LOC101115753	circRNA_0213|NC_019458.2:39679981_39695775_+	0.926487	0.00790766
OTOS	circRNA_3124|NC_019461.2:8987199_9024758_-	0.926365	0.0079336
CNTN1	circRNA_0003|NC_019458.2:146997_148082_-	0.926353	0.00793601
LOC105608236	circRNA_5528|NC_019466.2:93206617_93218330_+	0.92635	0.00793678
NLRP3	circRNA_0003|NC_019458.2:146997_148082_-	0.926301	0.00794714
WNT2B	circRNA_9760|NC_019484.2:89397931_89399231_-	0.926271	0.00795346
PDK4	circRNA_3257|NC_019461.2:43513890_43521973_-	0.926259	0.00795601
LOC101108554	circRNA_3124|NC_019461.2:8987199_9024758_-	0.926242	0.00795966
DNTT	circRNA_0213|NC_019458.2:39679981_39695775_+	0.926235	0.00796132
CD14	circRNA_8800|NC_019479.2:42567634_42575425_-	0.926087	0.0079927
HTR4	circRNA_9690|NC_019484.2:62838118_62839910_-	0.926078	0.00799472
LOC101114973	circRNA_0655|NC_019458.2:155761610_155762784_+	0.925949	0.00802233
LOC101122560	circRNA_4097|NC_019463.2:49992718_50019504_+	0.925921	0.00802826
PLAC9	circRNA_9212|NC_019482.2:4608940_4627877_+	0.925892	0.00803451
GPC5	circRNA_3124|NC_019461.2:8987199_9024758_-	0.925878	0.00803739
LOC101123290	circRNA_9690|NC_019484.2:62838118_62839910_-	0.925805	0.00805316
LOC101112856	circRNA_9212|NC_019482.2:4608940_4627877_+	0.92574	0.00806716
LOC101110545	circRNA_8312|NC_019477.2:3206957_3240924_-	0.925702	0.00807517
CYB561	circRNA_3138|NC_019461.2:9687375_9691365_-	0.925702	0.00807518
CD14	circRNA_8406|NC_019477.2:27591899_27663047_-	0.925677	0.00808064
LOC105607318	circRNA_6456|NC_019469.2:75158294_75166524_+	0.925653	0.00808581
LOC101105316	circRNA_8401|NC_019477.2:26902794_26929260_+	0.925509	0.00811666
LOC105605854	circRNA_0655|NC_019458.2:155761610_155762784_+	0.925506	0.00811726
MDM1	circRNA_9555|NC_019484.2:8740419_8740675_-	0.925411	0.00813784
RGSL1	circRNA_1335|NC_019459.2:34781793_34816803_-	0.925396	0.00814092
LOC101120395	circRNA_4140|NC_019463.2:66446753_66449897_-	0.925355	0.00814989
DUOX2	circRNA_3357|NC_019461.2:68441616_68460412_+	0.925207	0.00818189
MYLPF	circRNA_9555|NC_019484.2:8740419_8740675_-	0.92518	0.00818761
PHOSPHO1	circRNA_8800|NC_019479.2:42567634_42575425_-	0.925092	0.00820674
LOC105612575	circRNA_1423|NC_019459.2:48527132_48531500_-	0.925086	0.00820789
MYLPF	circRNA_9690|NC_019484.2:62838118_62839910_-	0.925081	0.008209
IL17RB	circRNA_6456|NC_019469.2:75158294_75166524_+	0.925045	0.0082169
LOC101105316	circRNA_7957|NC_019475.2:53774466_53776377_+	0.925041	0.00821761
GGT5	circRNA_8800|NC_019479.2:42567634_42575425_-	0.924943	0.00823883
MOG	circRNA_9555|NC_019484.2:8740419_8740675_-	0.924893	0.00824975
LOC105612575	circRNA_5149|NC_019465.2:68691753_68694185_+	0.924843	0.00826054
PPFIA4	circRNA_6456|NC_019469.2:75158294_75166524_+	0.924828	0.00826394
TRIM63	circRNA_3138|NC_019461.2:9687375_9691365_-	0.924783	0.00827356
LOC105605049	circRNA_3664|NC_019462.2:23303468_23312750_-	0.924707	0.0082902
MSH4	circRNA_9874|NW_014643155.1:5788_12370_-	0.92466	0.00830046
LOC105613870	circRNA_5528|NC_019466.2:93206617_93218330_+	0.924555	0.00832313
ZFR2	circRNA_9212|NC_019482.2:4608940_4627877_+	0.924544	0.00832553
CD96	circRNA_8419|NC_019477.2:31911957_31943600_+	0.924381	0.00836109
SLC7A11	circRNA_9690|NC_019484.2:62838118_62839910_-	0.924379	0.00836149
CHMP4C	circRNA_0655|NC_019458.2:155761610_155762784_+	0.924311	0.00837652
LOC101117107	circRNA_9564|NC_019484.2:13132782_13213394_+	0.924293	0.00838042
SAMD3	circRNA_0013|NC_019458.2:3178612_3180244_-	0.924254	0.00838881
EFCAB6	circRNA_9212|NC_019482.2:4608940_4627877_+	0.924209	0.00839879
HTR4	circRNA_3124|NC_019461.2:8987199_9024758_-	0.924206	0.00839933
PCNXL2	circRNA_9690|NC_019484.2:62838118_62839910_-	0.924161	0.00840925
RGS5	circRNA_3659|NC_019462.2:22987092_23053510_+	0.924157	0.00841016
LOC101114265	circRNA_3357|NC_019461.2:68441616_68460412_+	0.924137	0.00841459
LOC443475	circRNA_1423|NC_019459.2:48527132_48531500_-	0.924005	0.00844341
LOC443471	circRNA_9760|NC_019484.2:89397931_89399231_-	0.923969	0.00845133
SNX20	circRNA_1395|NC_019459.2:42089119_42092143_+	0.923956	0.0084541
PDK4	circRNA_8419|NC_019477.2:31911957_31943600_+	0.92383	0.00848189
PROX2	circRNA_8401|NC_019477.2:26902794_26929260_+	0.923826	0.00848282
NKAIN2	circRNA_8419|NC_019477.2:31911957_31943600_+	0.923807	0.00848692
EPHA5	circRNA_0213|NC_019458.2:39679981_39695775_+	0.923678	0.00851518
RGSL1	circRNA_9555|NC_019484.2:8740419_8740675_-	0.923638	0.00852416
RPL27A	circRNA_1679|NC_019459.2:119239095_119241274_-	0.923616	0.00852899
LOC101103023	circRNA_8396|NC_019477.2:26838353_26929260_+	0.923522	0.0085496
LOC101110710	circRNA_7957|NC_019475.2:53774466_53776377_+	0.923392	0.00857831
KIAA1549L	circRNA_5149|NC_019465.2:68691753_68694185_+	0.923209	0.00861895
LOC101118441	circRNA_4097|NC_019463.2:49992718_50019504_+	0.923165	0.00862861
COLQ	circRNA_3124|NC_019461.2:8987199_9024758_-	0.923095	0.00864418
LOC101110212	circRNA_5528|NC_019466.2:93206617_93218330_+	0.922916	0.00868394
FBP2	circRNA_7754|NC_019475.2:1053243_1058892_+	0.922817	0.00870601
LOC105616285	circRNA_5528|NC_019466.2:93206617_93218330_+	0.922766	0.0087172
FAT2	circRNA_9212|NC_019482.2:4608940_4627877_+	0.922744	0.00872221
LOC105609307	circRNA_9760|NC_019484.2:89397931_89399231_-	0.922722	0.008727
TCAP	circRNA_1395|NC_019459.2:42089119_42092143_+	0.922714	0.00872881
CNTN1	circRNA_1423|NC_019459.2:48527132_48531500_-	0.922689	0.0087345
HHIPL2	circRNA_8419|NC_019477.2:31911957_31943600_+	0.922669	0.00873896
LOC101120875	circRNA_3459|NC_019461.2:100497927_100504605_+	0.922662	0.00874036
TIMELESS	circRNA_4097|NC_019463.2:49992718_50019504_+	0.922603	0.00875366
RGS5	circRNA_3138|NC_019461.2:9687375_9691365_-	0.922588	0.00875694
EDIL3	circRNA_8401|NC_019477.2:26902794_26929260_+	0.922513	0.0087737
SH2D1A	circRNA_5648|NC_019467.2:24904131_24912709_+	0.922445	0.00878893
LOC101105036	circRNA_3497|NC_019461.2:112412678_112413592_-	0.92243	0.00879221
LOC101102231	circRNA_0213|NC_019458.2:39679981_39695775_+	0.922425	0.00879331
ATP2A1	circRNA_4097|NC_019463.2:49992718_50019504_+	0.922383	0.00880283
CACNG7	circRNA_9690|NC_019484.2:62838118_62839910_-	0.922343	0.00881168
LOC101120408	circRNA_9760|NC_019484.2:89397931_89399231_-	0.922218	0.00883977
KCTD19	circRNA_3357|NC_019461.2:68441616_68460412_+	0.922103	0.00886566
CA12	circRNA_9555|NC_019484.2:8740419_8740675_-	0.922048	0.00887798
DNTT	circRNA_9555|NC_019484.2:8740419_8740675_-	0.922044	0.00887881
BAALC	circRNA_9760|NC_019484.2:89397931_89399231_-	0.922013	0.00888591
C3	circRNA_8406|NC_019477.2:27591899_27663047_-	0.921982	0.00889272
LOC101118990	circRNA_9555|NC_019484.2:8740419_8740675_-	0.921969	0.00889579
LOC101119335	circRNA_9555|NC_019484.2:8740419_8740675_-	0.921941	0.00890189
MESP2	circRNA_7957|NC_019475.2:53774466_53776377_+	0.921833	0.0089263
RAP1GAP	circRNA_6456|NC_019469.2:75158294_75166524_+	0.921831	0.00892686
LOC101104790	circRNA_3497|NC_019461.2:112412678_112413592_-	0.921823	0.00892857
DLGAP3	circRNA_6456|NC_019469.2:75158294_75166524_+	0.921791	0.00893585
KNG1	circRNA_4140|NC_019463.2:66446753_66449897_-	0.921755	0.00894395
LOC106991756	circRNA_5648|NC_019467.2:24904131_24912709_+	0.921729	0.00894983
BAALC	circRNA_9690|NC_019484.2:62838118_62839910_-	0.92168	0.00896081
GFRA3	circRNA_9760|NC_019484.2:89397931_89399231_-	0.921662	0.0089649
CDHR5	circRNA_8296|NC_019476.2:59714616_59715032_-	0.921657	0.00896609
LOC101118990	circRNA_9690|NC_019484.2:62838118_62839910_-	0.921439	0.00901534
HTR4	circRNA_9760|NC_019484.2:89397931_89399231_-	0.921333	0.00903928
NPVF	circRNA_3071|NC_019460.2:212775141_212780473_+	0.921282	0.00905082
LOC105607318	circRNA_3071|NC_019460.2:212775141_212780473_+	0.921264	0.00905508
ZFP69B	circRNA_1423|NC_019459.2:48527132_48531500_-	0.921204	0.00906857
CXXC4	circRNA_9555|NC_019484.2:8740419_8740675_-	0.921186	0.00907278
RAP1GAP	circRNA_9760|NC_019484.2:89397931_89399231_-	0.921168	0.00907668
LOC101103260	circRNA_8396|NC_019477.2:26838353_26929260_+	0.921142	0.00908275
LOC101111910	circRNA_5648|NC_019467.2:24904131_24912709_+	0.921135	0.00908419
CCDC148	circRNA_9690|NC_019484.2:62838118_62839910_-	0.921049	0.00910384
LOC101111573	circRNA_1395|NC_019459.2:42089119_42092143_+	0.920964	0.00912312
LOC101113831	circRNA_8406|NC_019477.2:27591899_27663047_-	0.920949	0.00912649
TRIM63	circRNA_7957|NC_019475.2:53774466_53776377_+	0.920947	0.009127
PGFS	circRNA_3664|NC_019462.2:23303468_23312750_-	0.920917	0.00913396
VWA2	circRNA_8401|NC_019477.2:26902794_26929260_+	0.920745	0.00917319
MGP	circRNA_3138|NC_019461.2:9687375_9691365_-	0.920741	0.00917397
LOC101105036	circRNA_5528|NC_019466.2:93206617_93218330_+	0.920723	0.00917826
POU3F4	circRNA_5528|NC_019466.2:93206617_93218330_+	0.920715	0.00917989
SLC45A1	circRNA_7957|NC_019475.2:53774466_53776377_+	0.920694	0.00918472
LOC105604166	circRNA_9760|NC_019484.2:89397931_89399231_-	0.920659	0.00919283
MDM1	circRNA_6456|NC_019469.2:75158294_75166524_+	0.920586	0.00920945
FAT2	circRNA_3124|NC_019461.2:8987199_9024758_-	0.920543	0.00921941
LOC443471	circRNA_9690|NC_019484.2:62838118_62839910_-	0.920527	0.00922287
LOC101120815	circRNA_5528|NC_019466.2:93206617_93218330_+	0.920527	0.00922301
LOC105611819	circRNA_3357|NC_019461.2:68441616_68460412_+	0.920524	0.00922357
PLVAP	circRNA_0013|NC_019458.2:3178612_3180244_-	0.920417	0.00924806
SH2D1A	circRNA_6968|NC_019471.2:56916669_56925765_+	0.920354	0.0092625
SV2C	circRNA_8406|NC_019477.2:27591899_27663047_-	0.920277	0.00928037
EFNA5	circRNA_5528|NC_019466.2:93206617_93218330_+	0.920226	0.00929199
LOC101108086	circRNA_0213|NC_019458.2:39679981_39695775_+	0.920214	0.00929467
LOC101120395	circRNA_3664|NC_019462.2:23303468_23312750_-	0.92017	0.00930481
PLVAP	circRNA_9564|NC_019484.2:13132782_13213394_+	0.920075	0.00932684
DNTT	circRNA_6456|NC_019469.2:75158294_75166524_+	0.920058	0.00933054
LOC101111245	circRNA_9212|NC_019482.2:4608940_4627877_+	0.920053	0.00933187
LOC101109220	circRNA_4714|NC_019464.2:64918819_64925853_+	0.920045	0.0093337
LOC105613870	circRNA_9690|NC_019484.2:62838118_62839910_-	0.920019	0.00933966
LIPG	circRNA_0013|NC_019458.2:3178612_3180244_-	0.91998	0.00934861
HEY1	circRNA_8296|NC_019476.2:59714616_59715032_-	0.919921	0.00936213
C2H2orf72	circRNA_0213|NC_019458.2:39679981_39695775_+	0.919913	0.00936398
LOC101108086	circRNA_3357|NC_019461.2:68441616_68460412_+	0.919804	0.00938922
LOC101110457	circRNA_3497|NC_019461.2:112412678_112413592_-	0.919776	0.00939563
CCDC148	circRNA_6456|NC_019469.2:75158294_75166524_+	0.919733	0.00940552
PCDH10	circRNA_9212|NC_019482.2:4608940_4627877_+	0.919679	0.00941811
PLVAP	circRNA_8296|NC_019476.2:59714616_59715032_-	0.919663	0.00942172
FAM181B	circRNA_9760|NC_019484.2:89397931_89399231_-	0.919582	0.00944057
HOXA11	circRNA_2566|NC_019460.2:91354980_91371552_-	0.919564	0.00944466
ADORA2B	circRNA_3138|NC_019461.2:9687375_9691365_-	0.919547	0.00944857
ITIH3	circRNA_3664|NC_019462.2:23303468_23312750_-	0.919423	0.00947733
GABRA1	circRNA_9690|NC_019484.2:62838118_62839910_-	0.919391	0.00948488
TTN	circRNA_5528|NC_019466.2:93206617_93218330_+	0.919321	0.009501
MSH4	circRNA_3138|NC_019461.2:9687375_9691365_-	0.919269	0.00951311
TARSL2	circRNA_6456|NC_019469.2:75158294_75166524_+	0.918995	0.00957691
DLGAP3	circRNA_9212|NC_019482.2:4608940_4627877_+	0.91894	0.00958982
LOC101106395	circRNA_3124|NC_019461.2:8987199_9024758_-	0.918899	0.00959934
GGT7	circRNA_9212|NC_019482.2:4608940_4627877_+	0.918898	0.00959962
LOC101109220	circRNA_6247|NC_019469.2:35676295_35728103_-	0.918854	0.00960995
LOC101120408	circRNA_4097|NC_019463.2:49992718_50019504_+	0.918843	0.00961241
CDHR5	circRNA_0013|NC_019458.2:3178612_3180244_-	0.918818	0.00961823
LOC105609307	circRNA_9555|NC_019484.2:8740419_8740675_-	0.918739	0.0096368
LOC101117708	circRNA_3357|NC_019461.2:68441616_68460412_+	0.91871	0.00964354
LOC105606818	circRNA_4097|NC_019463.2:49992718_50019504_+	0.918635	0.00966097
FABP4	circRNA_8401|NC_019477.2:26902794_26929260_+	0.918525	0.00968681
SLC6A17	circRNA_4714|NC_019464.2:64918819_64925853_+	0.918521	0.00968787
TPD52L1	circRNA_9555|NC_019484.2:8740419_8740675_-	0.918358	0.00972598
SLPI	circRNA_4714|NC_019464.2:64918819_64925853_+	0.918204	0.00976214
HPCAL4	circRNA_9760|NC_019484.2:89397931_89399231_-	0.918094	0.0097881
KLF9	circRNA_6777|NC_019471.2:1122605_1145530_-	0.91807	0.0097938
LOC101120815	circRNA_6456|NC_019469.2:75158294_75166524_+	0.918047	0.00979934
CLEC4A	circRNA_4140|NC_019463.2:66446753_66449897_-	0.917999	0.00981067
LOC101121387	circRNA_3497|NC_019461.2:112412678_112413592_-	0.917955	0.00982086
EFHD1	circRNA_6968|NC_019471.2:56916669_56925765_+	0.917669	0.00988848
HOXA11	circRNA_6968|NC_019471.2:56916669_56925765_+	0.917639	0.00989558
REPS2	circRNA_9690|NC_019484.2:62838118_62839910_-	0.917582	0.00990925
GLI1	circRNA_3357|NC_019461.2:68441616_68460412_+	0.917448	0.00994097
FHAD1	circRNA_9690|NC_019484.2:62838118_62839910_-	0.917411	0.00994981
PDK4	circRNA_3659|NC_019462.2:22987092_23053510_+	0.917353	0.00996354
SCML4	circRNA_3138|NC_019461.2:9687375_9691365_-	0.917344	0.00996571
CXCL13	circRNA_4140|NC_019463.2:66446753_66449897_-	0.917221	0.00999486
LOC105605927	circRNA_1423|NC_019459.2:48527132_48531500_-	0.917201	0.00999965
NELL1	circRNA_6456|NC_019469.2:75158294_75166524_+	0.91713	0.0100166
ZNF541	circRNA_6456|NC_019469.2:75158294_75166524_+	0.917116	0.0100198
KCTD19	circRNA_5528|NC_019466.2:93206617_93218330_+	0.917035	0.0100392
TRIB3	circRNA_3664|NC_019462.2:23303468_23312750_-	0.917033	0.0100397
S100A14	circRNA_3071|NC_019460.2:212775141_212780473_+	0.917026	0.0100414
LOC105615131	circRNA_2566|NC_019460.2:91354980_91371552_-	0.917004	0.0100465
GPX3	circRNA_3664|NC_019462.2:23303468_23312750_-	0.916996	0.0100485
MYL1	circRNA_1335|NC_019459.2:34781793_34816803_-	0.916992	0.0100496
GGT7	circRNA_9760|NC_019484.2:89397931_89399231_-	0.916938	0.0100624
NMUR2	circRNA_0003|NC_019458.2:146997_148082_-	0.916934	0.0100633
LOC101120875	circRNA_6968|NC_019471.2:56916669_56925765_+	0.916818	0.010091
LOC106990745	circRNA_0003|NC_019458.2:146997_148082_-	0.916794	0.0100968
C6H4orf32	circRNA_1395|NC_019459.2:42089119_42092143_+	0.916758	0.0101054
LOC101119517	circRNA_5149|NC_019465.2:68691753_68694185_+	0.916624	0.0101375
LOC105611819	circRNA_9690|NC_019484.2:62838118_62839910_-	0.916623	0.0101378
LOC101111082	circRNA_9760|NC_019484.2:89397931_89399231_-	0.916515	0.0101636
LOC105615131	circRNA_3459|NC_019461.2:100497927_100504605_+	0.916511	0.0101646
EDIL3	circRNA_0003|NC_019458.2:146997_148082_-	0.916476	0.0101731
LOC105603814	circRNA_1679|NC_019459.2:119239095_119241274_-	0.916392	0.0101932
GRIK1	circRNA_9690|NC_019484.2:62838118_62839910_-	0.916371	0.0101984
LOC101111910	circRNA_3257|NC_019461.2:43513890_43521973_-	0.916332	0.0102077
LOC101110212	circRNA_9690|NC_019484.2:62838118_62839910_-	0.916283	0.0102194
LOC101105316	circRNA_3659|NC_019462.2:22987092_23053510_+	0.916279	0.0102203
RGS2	circRNA_8419|NC_019477.2:31911957_31943600_+	0.916215	0.0102359
LOC101104325	circRNA_8384|NC_019477.2:24801872_24861312_-	0.916204	0.0102385
CD2	circRNA_4714|NC_019464.2:64918819_64925853_+	0.916197	0.0102402
LOC101122062	circRNA_9760|NC_019484.2:89397931_89399231_-	0.916196	0.0102404
PLVAP	circRNA_4140|NC_019463.2:66446753_66449897_-	0.916184	0.0102434
KRT7	circRNA_4097|NC_019463.2:49992718_50019504_+	0.916142	0.0102534
C11H17orf53	circRNA_9690|NC_019484.2:62838118_62839910_-	0.91609	0.010266
COL4A3	circRNA_1395|NC_019459.2:42089119_42092143_+	0.916019	0.010283
RGS5	circRNA_6247|NC_019469.2:35676295_35728103_-	0.916009	0.0102854
LOC101116896	circRNA_6247|NC_019469.2:35676295_35728103_-	0.915951	0.0102994
CTRC	circRNA_9690|NC_019484.2:62838118_62839910_-	0.91595	0.0102997
TARSL2	circRNA_9555|NC_019484.2:8740419_8740675_-	0.915924	0.0103061
DNAJB1	circRNA_3124|NC_019461.2:8987199_9024758_-	0.915915	0.0103083
LOC101114861	circRNA_6777|NC_019471.2:1122605_1145530_-	0.915906	0.0103104
LOC101115436	circRNA_3357|NC_019461.2:68441616_68460412_+	0.915864	0.0103205
LOC101108554	circRNA_9760|NC_019484.2:89397931_89399231_-	0.915793	0.0103376
LOC105611819	circRNA_4097|NC_019463.2:49992718_50019504_+	0.915691	0.0103624
TCAP	circRNA_8384|NC_019477.2:24801872_24861312_-	0.915653	0.0103716
TIMELESS	circRNA_5528|NC_019466.2:93206617_93218330_+	0.915631	0.0103769
CDH2	circRNA_3357|NC_019461.2:68441616_68460412_+	0.915614	0.0103811
LOC105616285	circRNA_4097|NC_019463.2:49992718_50019504_+	0.915456	0.0104195
GPC5	circRNA_6456|NC_019469.2:75158294_75166524_+	0.915423	0.0104275
DAPL1	circRNA_9212|NC_019482.2:4608940_4627877_+	0.915343	0.0104468
LOC101110185	circRNA_3497|NC_019461.2:112412678_112413592_-	0.915199	0.0104819
LOC105605927	circRNA_0003|NC_019458.2:146997_148082_-	0.915186	0.010485
HPCAL4	circRNA_9555|NC_019484.2:8740419_8740675_-	0.915131	0.0104985
MYL1	circRNA_3357|NC_019461.2:68441616_68460412_+	0.915108	0.0105042
LOC105615131	circRNA_6968|NC_019471.2:56916669_56925765_+	0.915098	0.0105066
CACNG7	circRNA_3357|NC_019461.2:68441616_68460412_+	0.915024	0.0105245
SCUBE1	circRNA_4140|NC_019463.2:66446753_66449897_-	0.914933	0.0105468
SV2C	circRNA_0003|NC_019458.2:146997_148082_-	0.914928	0.010548
LOC105605854	circRNA_4714|NC_019464.2:64918819_64925853_+	0.914875	0.010561
GPC5	circRNA_9555|NC_019484.2:8740419_8740675_-	0.914837	0.0105703
RGS5	circRNA_3459|NC_019461.2:100497927_100504605_+	0.914662	0.0106132
MSH4	circRNA_1395|NC_019459.2:42089119_42092143_+	0.914644	0.0106175
REN	circRNA_0003|NC_019458.2:146997_148082_-	0.914578	0.0106338
HEY1	circRNA_8419|NC_019477.2:31911957_31943600_+	0.914535	0.0106443
LOC101102231	circRNA_6456|NC_019469.2:75158294_75166524_+	0.914497	0.0106537
TRIM50	circRNA_9555|NC_019484.2:8740419_8740675_-	0.91447	0.0106602
LOC101121387	circRNA_3124|NC_019461.2:8987199_9024758_-	0.914366	0.0106857
MRC1	circRNA_3664|NC_019462.2:23303468_23312750_-	0.914241	0.0107165
PLAC9	circRNA_9555|NC_019484.2:8740419_8740675_-	0.91423	0.0107193
SLC7A13	circRNA_0655|NC_019458.2:155761610_155762784_+	0.914094	0.0107529
RGS5	circRNA_2566|NC_019460.2:91354980_91371552_-	0.913982	0.0107805
LOC101111082	circRNA_4097|NC_019463.2:49992718_50019504_+	0.913945	0.0107895
LOC101109220	circRNA_3459|NC_019461.2:100497927_100504605_+	0.913938	0.0107914
LOC101109220	circRNA_5648|NC_019467.2:24904131_24912709_+	0.913914	0.0107971
PROX2	circRNA_3257|NC_019461.2:43513890_43521973_-	0.913889	0.0108034
PLAG1	circRNA_9690|NC_019484.2:62838118_62839910_-	0.913869	0.0108084
HSPA6	circRNA_8396|NC_019477.2:26838353_26929260_+	0.913858	0.0108111
RGS2	circRNA_8296|NC_019476.2:59714616_59715032_-	0.913835	0.0108167
LOC101120875	circRNA_8401|NC_019477.2:26902794_26929260_+	0.913801	0.0108252
EMILIN3	circRNA_3124|NC_019461.2:8987199_9024758_-	0.913687	0.0108533
DOCK3	circRNA_9212|NC_019482.2:4608940_4627877_+	0.913606	0.0108734
OSR2	circRNA_9212|NC_019482.2:4608940_4627877_+	0.913574	0.0108813
LOC101104325	circRNA_3257|NC_019461.2:43513890_43521973_-	0.913533	0.0108915
DAPL1	circRNA_9555|NC_019484.2:8740419_8740675_-	0.913472	0.0109066
CCR4	circRNA_6247|NC_019469.2:35676295_35728103_-	0.913346	0.0109381
CLHC1	circRNA_3664|NC_019462.2:23303468_23312750_-	0.913344	0.0109385
REN	circRNA_8384|NC_019477.2:24801872_24861312_-	0.913311	0.0109466
EIF2S2	circRNA_9760|NC_019484.2:89397931_89399231_-	0.913296	0.0109504
EFHD1	circRNA_3138|NC_019461.2:9687375_9691365_-	0.913193	0.0109761
RGS5	circRNA_7957|NC_019475.2:53774466_53776377_+	0.913186	0.0109778
LOC101116896	circRNA_8312|NC_019477.2:3206957_3240924_-	0.913178	0.01098
TCAP	circRNA_5648|NC_019467.2:24904131_24912709_+	0.91306	0.0110093
DUOX2	circRNA_3124|NC_019461.2:8987199_9024758_-	0.913032	0.0110162
RAP1GAP	circRNA_9690|NC_019484.2:62838118_62839910_-	0.912967	0.0110325
AMN	circRNA_6777|NC_019471.2:1122605_1145530_-	0.912948	0.0110371
LOC101114265	circRNA_4097|NC_019463.2:49992718_50019504_+	0.91292	0.0110441
LANCL3	circRNA_3664|NC_019462.2:23303468_23312750_-	0.912891	0.0110514
CHGA	circRNA_3124|NC_019461.2:8987199_9024758_-	0.912834	0.0110658
CCR4	circRNA_3257|NC_019461.2:43513890_43521973_-	0.912801	0.011074
PLA2G2D	circRNA_1335|NC_019459.2:34781793_34816803_-	0.9128	0.0110742
LOC101104222	circRNA_7957|NC_019475.2:53774466_53776377_+	0.912704	0.0110983
C2H2orf72	circRNA_9760|NC_019484.2:89397931_89399231_-	0.912669	0.0111071
KANK3	circRNA_0003|NC_019458.2:146997_148082_-	0.912657	0.01111
DUOX2	circRNA_9760|NC_019484.2:89397931_89399231_-	0.912605	0.011123
WNT16	circRNA_0213|NC_019458.2:39679981_39695775_+	0.912603	0.0111235
LOC442994	circRNA_4097|NC_019463.2:49992718_50019504_+	0.912586	0.0111279
GFRA3	circRNA_6456|NC_019469.2:75158294_75166524_+	0.912509	0.011147
MESP2	circRNA_5648|NC_019467.2:24904131_24912709_+	0.912498	0.01115
PTAFR	circRNA_8296|NC_019476.2:59714616_59715032_-	0.91239	0.011177
LOC105606080	circRNA_3071|NC_019460.2:212775141_212780473_+	0.912319	0.011195
STPG1	circRNA_8401|NC_019477.2:26902794_26929260_+	0.912238	0.0112154
OGDHL	circRNA_8296|NC_019476.2:59714616_59715032_-	0.912199	0.011225
FAM205A	circRNA_9555|NC_019484.2:8740419_8740675_-	0.912152	0.0112371
LOC101110545	circRNA_9564|NC_019484.2:13132782_13213394_+	0.91212	0.0112451
DLGAP3	circRNA_9555|NC_019484.2:8740419_8740675_-	0.912061	0.0112598
CACNG7	circRNA_3497|NC_019461.2:112412678_112413592_-	0.912013	0.011272
TTN	circRNA_9690|NC_019484.2:62838118_62839910_-	0.91191	0.011298
GPC5	circRNA_9690|NC_019484.2:62838118_62839910_-	0.911892	0.0113026
ALDOB	circRNA_8800|NC_019479.2:42567634_42575425_-	0.911744	0.0113401
OLA-I	circRNA_8296|NC_019476.2:59714616_59715032_-	0.911641	0.0113661
LOC101102231	circRNA_3357|NC_019461.2:68441616_68460412_+	0.911625	0.0113702
COLQ	circRNA_4097|NC_019463.2:49992718_50019504_+	0.911609	0.0113741
LOC106991756	circRNA_3459|NC_019461.2:100497927_100504605_+	0.911608	0.0113745
LOC101114311	circRNA_6456|NC_019469.2:75158294_75166524_+	0.911418	0.0114226
VWA2	circRNA_5149|NC_019465.2:68691753_68694185_+	0.911414	0.0114236
RGS20	circRNA_2566|NC_019460.2:91354980_91371552_-	0.911411	0.0114244
SLC7A11	circRNA_3124|NC_019461.2:8987199_9024758_-	0.911339	0.0114426
PHGDH	circRNA_0213|NC_019458.2:39679981_39695775_+	0.911266	0.0114614
SLCO4C1	circRNA_9760|NC_019484.2:89397931_89399231_-	0.911176	0.0114841
HOXA11	circRNA_3459|NC_019461.2:100497927_100504605_+	0.911091	0.0115059
CXXC4	circRNA_9212|NC_019482.2:4608940_4627877_+	0.911081	0.0115083
EPHA3	circRNA_8419|NC_019477.2:31911957_31943600_+	0.910938	0.0115447
LOC101122319	circRNA_4714|NC_019464.2:64918819_64925853_+	0.910757	0.011591
CATSPER4	circRNA_3124|NC_019461.2:8987199_9024758_-	0.91065	0.0116185
SERGEF	circRNA_9212|NC_019482.2:4608940_4627877_+	0.910645	0.0116197
RMI2	circRNA_1679|NC_019459.2:119239095_119241274_-	0.910575	0.0116378
LRAT	circRNA_3071|NC_019460.2:212775141_212780473_+	0.91043	0.0116748
SH3RF2	circRNA_9555|NC_019484.2:8740419_8740675_-	0.910422	0.011677
LOC101114852	circRNA_9690|NC_019484.2:62838118_62839910_-	0.910295	0.0117097
LOC101111946	circRNA_8406|NC_019477.2:27591899_27663047_-	0.910227	0.011727
LOC101117107	circRNA_8296|NC_019476.2:59714616_59715032_-	0.910203	0.0117331
PROX2	circRNA_3459|NC_019461.2:100497927_100504605_+	0.910162	0.0117437
MDM1	circRNA_3357|NC_019461.2:68441616_68460412_+	0.910157	0.0117451
LOC106991756	circRNA_2566|NC_019460.2:91354980_91371552_-	0.909881	0.0118162
IGFBP3	circRNA_9760|NC_019484.2:89397931_89399231_-	0.909661	0.0118731
TLL2	circRNA_3124|NC_019461.2:8987199_9024758_-	0.909609	0.0118865
LOC106990745	circRNA_1423|NC_019459.2:48527132_48531500_-	0.909596	0.0118898
RGSL1	circRNA_4097|NC_019463.2:49992718_50019504_+	0.909569	0.0118968
CHI3L1	circRNA_9874|NW_014643155.1:5788_12370_-	0.909498	0.0119152
LOC101122062	circRNA_3497|NC_019461.2:112412678_112413592_-	0.909459	0.0119255
IL17RB	circRNA_9555|NC_019484.2:8740419_8740675_-	0.909371	0.0119481
AQP3	circRNA_9564|NC_019484.2:13132782_13213394_+	0.909371	0.0119482
REN	circRNA_1423|NC_019459.2:48527132_48531500_-	0.909319	0.0119617
TARSL2	circRNA_3357|NC_019461.2:68441616_68460412_+	0.909296	0.0119676
TPD52L1	circRNA_9212|NC_019482.2:4608940_4627877_+	0.909281	0.0119716
EFHD1	circRNA_7957|NC_019475.2:53774466_53776377_+	0.909281	0.0119717
LOC101109425	circRNA_7957|NC_019475.2:53774466_53776377_+	0.909256	0.0119782
CLDN11	circRNA_5149|NC_019465.2:68691753_68694185_+	0.90914	0.0120082
NMUR2	circRNA_8800|NC_019479.2:42567634_42575425_-	0.909031	0.0120366
LOC101121387	circRNA_9690|NC_019484.2:62838118_62839910_-	0.908991	0.012047
HOXA11	circRNA_1395|NC_019459.2:42089119_42092143_+	0.908766	0.0121057
EFHD1	circRNA_2566|NC_019460.2:91354980_91371552_-	0.908745	0.0121112
LOC101104325	circRNA_3659|NC_019462.2:22987092_23053510_+	0.908686	0.0121268
C11H17orf53	circRNA_3124|NC_019461.2:8987199_9024758_-	0.90868	0.0121282
CRB1	circRNA_9212|NC_019482.2:4608940_4627877_+	0.908668	0.0121313
GGT7	circRNA_3497|NC_019461.2:112412678_112413592_-	0.908597	0.01215
LOC105606080	circRNA_5528|NC_019466.2:93206617_93218330_+	0.908571	0.0121569
LOC105606818	circRNA_9690|NC_019484.2:62838118_62839910_-	0.908521	0.0121698
CYB561	circRNA_3257|NC_019461.2:43513890_43521973_-	0.908466	0.0121842
MYL1	circRNA_6456|NC_019469.2:75158294_75166524_+	0.908449	0.0121886
LOC101122314	circRNA_4097|NC_019463.2:49992718_50019504_+	0.908084	0.0122846
MGP	circRNA_8401|NC_019477.2:26902794_26929260_+	0.908065	0.0122896
BTG2	circRNA_0213|NC_019458.2:39679981_39695775_+	0.907704	0.0123847
ARHGAP20	circRNA_3071|NC_019460.2:212775141_212780473_+	0.907656	0.0123974
SDR16C5	circRNA_3497|NC_019461.2:112412678_112413592_-	0.907617	0.0124077
LOC101117708	circRNA_9555|NC_019484.2:8740419_8740675_-	0.907605	0.0124109
SHMT1	circRNA_3124|NC_019461.2:8987199_9024758_-	0.907507	0.0124367
SNX20	circRNA_3659|NC_019462.2:22987092_23053510_+	0.907496	0.0124398
TRIM63	circRNA_8384|NC_019477.2:24801872_24861312_-	0.90746	0.0124492
HOXA11	circRNA_0655|NC_019458.2:155761610_155762784_+	0.907445	0.0124532
MSH4	circRNA_7957|NC_019475.2:53774466_53776377_+	0.907427	0.012458
COL8A1	circRNA_0003|NC_019458.2:146997_148082_-	0.907404	0.0124641
LOC101110545	circRNA_0655|NC_019458.2:155761610_155762784_+	0.907395	0.0124664
SPTBN5	circRNA_0013|NC_019458.2:3178612_3180244_-	0.907152	0.0125309
LOC101110545	circRNA_8419|NC_019477.2:31911957_31943600_+	0.907109	0.0125424
NRG2	circRNA_9212|NC_019482.2:4608940_4627877_+	0.907103	0.012544
LOC105612575	circRNA_8800|NC_019479.2:42567634_42575425_-	0.90708	0.01255
SH3RF2	circRNA_9212|NC_019482.2:4608940_4627877_+	0.907064	0.0125543
CD2	circRNA_0655|NC_019458.2:155761610_155762784_+	0.907023	0.0125652
TCAP	circRNA_2566|NC_019460.2:91354980_91371552_-	0.906872	0.0126055
AQP3	circRNA_8800|NC_019479.2:42567634_42575425_-	0.906856	0.0126096
B3GNT7	circRNA_0003|NC_019458.2:146997_148082_-	0.906855	0.0126099
TRPA1	circRNA_6968|NC_019471.2:56916669_56925765_+	0.906616	0.0126738
SV2C	circRNA_1423|NC_019459.2:48527132_48531500_-	0.906563	0.0126879
LOC101114077	circRNA_0655|NC_019458.2:155761610_155762784_+	0.906547	0.0126922
LOC105608236	circRNA_9690|NC_019484.2:62838118_62839910_-	0.906519	0.0126996
SCN1A	circRNA_3497|NC_019461.2:112412678_112413592_-	0.906507	0.0127028
EMILIN3	circRNA_4097|NC_019463.2:49992718_50019504_+	0.906484	0.012709
RGS5	circRNA_5648|NC_019467.2:24904131_24912709_+	0.906473	0.0127118
GLI1	circRNA_3124|NC_019461.2:8987199_9024758_-	0.906448	0.0127185
C5AR1	circRNA_6247|NC_019469.2:35676295_35728103_-	0.906428	0.012724
LOC101121387	circRNA_3357|NC_019461.2:68441616_68460412_+	0.906422	0.0127255
S100A14	circRNA_3497|NC_019461.2:112412678_112413592_-	0.90641	0.0127287
CATSPER4	circRNA_5528|NC_019466.2:93206617_93218330_+	0.906383	0.0127359
ZPBP	circRNA_5149|NC_019465.2:68691753_68694185_+	0.906361	0.0127419
PLAG1	circRNA_3124|NC_019461.2:8987199_9024758_-	0.906359	0.0127423
EFCAB6	circRNA_9555|NC_019484.2:8740419_8740675_-	0.906357	0.0127431
LOC105606818	circRNA_9555|NC_019484.2:8740419_8740675_-	0.906323	0.0127521
LOC101105316	circRNA_3257|NC_019461.2:43513890_43521973_-	0.906317	0.0127538
MOG	circRNA_9760|NC_019484.2:89397931_89399231_-	0.906163	0.012795
SLC7A2	circRNA_8800|NC_019479.2:42567634_42575425_-	0.906066	0.0128209
CNTN1	circRNA_8401|NC_019477.2:26902794_26929260_+	0.906059	0.012823
HPCAL4	circRNA_4097|NC_019463.2:49992718_50019504_+	0.906041	0.0128276
C11H17orf53	circRNA_3357|NC_019461.2:68441616_68460412_+	0.906031	0.0128304
SV2C	circRNA_8800|NC_019479.2:42567634_42575425_-	0.905984	0.012843
LOC101102230	circRNA_4140|NC_019463.2:66446753_66449897_-	0.905928	0.012858
LOC101110212	circRNA_9555|NC_019484.2:8740419_8740675_-	0.905766	0.0129018
LOC101105036	circRNA_3124|NC_019461.2:8987199_9024758_-	0.905765	0.0129019
COL8A1	circRNA_8800|NC_019479.2:42567634_42575425_-	0.905668	0.012928
LOC101122560	circRNA_9760|NC_019484.2:89397931_89399231_-	0.905655	0.0129315
MRC1	circRNA_4140|NC_019463.2:66446753_66449897_-	0.905651	0.0129328
KLF9	circRNA_8384|NC_019477.2:24801872_24861312_-	0.905645	0.0129343
TNFSF13B	circRNA_5149|NC_019465.2:68691753_68694185_+	0.90559	0.0129492
CATSPER4	circRNA_9690|NC_019484.2:62838118_62839910_-	0.905544	0.0129616
LOC101102231	circRNA_9555|NC_019484.2:8740419_8740675_-	0.905518	0.0129686
ATP2A1	circRNA_3357|NC_019461.2:68441616_68460412_+	0.905432	0.0129919
LOC101111082	circRNA_3124|NC_019461.2:8987199_9024758_-	0.905258	0.013039
CHI3L1	circRNA_8384|NC_019477.2:24801872_24861312_-	0.905245	0.0130423
TNS4	circRNA_9690|NC_019484.2:62838118_62839910_-	0.905168	0.0130631
TCAP	circRNA_3257|NC_019461.2:43513890_43521973_-	0.905062	0.013092
CHI3L1	circRNA_3257|NC_019461.2:43513890_43521973_-	0.905016	0.0131045
LOC106991756	circRNA_9874|NW_014643155.1:5788_12370_-	0.904878	0.0131419
LOC101119773	circRNA_8312|NC_019477.2:3206957_3240924_-	0.904761	0.0131737
LOC442994	circRNA_9555|NC_019484.2:8740419_8740675_-	0.90475	0.0131768
REPS2	circRNA_6456|NC_019469.2:75158294_75166524_+	0.904715	0.0131863
DSG2	circRNA_9690|NC_019484.2:62838118_62839910_-	0.90464	0.0132066
DNTT	circRNA_3357|NC_019461.2:68441616_68460412_+	0.904609	0.0132152
CDR1	circRNA_3357|NC_019461.2:68441616_68460412_+	0.904606	0.0132159
EPHA4	circRNA_9555|NC_019484.2:8740419_8740675_-	0.904597	0.0132184
CD96	circRNA_6968|NC_019471.2:56916669_56925765_+	0.904506	0.0132433
SLPI	circRNA_7957|NC_019475.2:53774466_53776377_+	0.904455	0.0132571
MB	circRNA_3071|NC_019460.2:212775141_212780473_+	0.904356	0.0132843
LOC101114973	circRNA_8419|NC_019477.2:31911957_31943600_+	0.904322	0.0132934
PTCH2	circRNA_9760|NC_019484.2:89397931_89399231_-	0.904299	0.0132997
QRFPR	circRNA_3497|NC_019461.2:112412678_112413592_-	0.904158	0.0133383
NDST4	circRNA_6456|NC_019469.2:75158294_75166524_+	0.904134	0.0133449
PCDH18	circRNA_6456|NC_019469.2:75158294_75166524_+	0.904111	0.0133511
SLC6A16	circRNA_1679|NC_019459.2:119239095_119241274_-	0.904083	0.0133588
LOC101122314	circRNA_3071|NC_019460.2:212775141_212780473_+	0.904077	0.0133605
DUOX2	circRNA_0213|NC_019458.2:39679981_39695775_+	0.904059	0.0133655
PCDH10	circRNA_4097|NC_019463.2:49992718_50019504_+	0.903965	0.0133913
CDR1	circRNA_9555|NC_019484.2:8740419_8740675_-	0.903872	0.0134168
LOC101114265	circRNA_0213|NC_019458.2:39679981_39695775_+	0.903762	0.0134471
BAALC	circRNA_6456|NC_019469.2:75158294_75166524_+	0.903729	0.0134561
TNFSF13B	circRNA_4140|NC_019463.2:66446753_66449897_-	0.903664	0.0134739
LOC101111573	circRNA_2566|NC_019460.2:91354980_91371552_-	0.903623	0.0134853
TARSL2	circRNA_0213|NC_019458.2:39679981_39695775_+	0.903578	0.0134976
GGT5	circRNA_0013|NC_019458.2:3178612_3180244_-	0.903391	0.013549
EFNA5	circRNA_3357|NC_019461.2:68441616_68460412_+	0.903276	0.0135807
HTR4	circRNA_9555|NC_019484.2:8740419_8740675_-	0.903244	0.0135898
LANCL3	circRNA_4140|NC_019463.2:66446753_66449897_-	0.903227	0.0135944
CATSPER4	circRNA_4097|NC_019463.2:49992718_50019504_+	0.903207	0.0135999
CLHC1	circRNA_4140|NC_019463.2:66446753_66449897_-	0.903205	0.0136003
TIMELESS	circRNA_3357|NC_019461.2:68441616_68460412_+	0.903198	0.0136024
RGS20	circRNA_6968|NC_019471.2:56916669_56925765_+	0.903175	0.0136088
LOC106991756	circRNA_3659|NC_019462.2:22987092_23053510_+	0.903143	0.0136177
APOBEC4	circRNA_9760|NC_019484.2:89397931_89399231_-	0.903138	0.0136191
FGFR3	circRNA_8800|NC_019479.2:42567634_42575425_-	0.903071	0.0136375
PROX2	circRNA_1395|NC_019459.2:42089119_42092143_+	0.90306	0.0136404
KCTD19	circRNA_0213|NC_019458.2:39679981_39695775_+	0.903058	0.0136412
STPG1	circRNA_8419|NC_019477.2:31911957_31943600_+	0.90305	0.0136432
SLC36A2	circRNA_9212|NC_019482.2:4608940_4627877_+	0.903042	0.0136454
LOC101115436	circRNA_9690|NC_019484.2:62838118_62839910_-	0.903004	0.013656
FKBP5	circRNA_6777|NC_019471.2:1122605_1145530_-	0.902918	0.01368
C3	circRNA_8800|NC_019479.2:42567634_42575425_-	0.902868	0.0136937
SH2D1A	circRNA_3138|NC_019461.2:9687375_9691365_-	0.902808	0.0137104
LOC101111946	circRNA_0003|NC_019458.2:146997_148082_-	0.902752	0.0137258
LOC101117708	circRNA_1335|NC_019459.2:34781793_34816803_-	0.902682	0.0137454
PTAFR	circRNA_0013|NC_019458.2:3178612_3180244_-	0.902607	0.0137661
LOC101109425	circRNA_6777|NC_019471.2:1122605_1145530_-	0.902579	0.013774
PTAFR	circRNA_4140|NC_019463.2:66446753_66449897_-	0.902554	0.0137808
LOC106991756	circRNA_7957|NC_019475.2:53774466_53776377_+	0.90249	0.0137986
LOC101117708	circRNA_6456|NC_019469.2:75158294_75166524_+	0.902378	0.0138298
LOC105616285	circRNA_6456|NC_019469.2:75158294_75166524_+	0.902336	0.0138417
KANK3	circRNA_1423|NC_019459.2:48527132_48531500_-	0.902241	0.0138681
TRIM50	circRNA_9690|NC_019484.2:62838118_62839910_-	0.902205	0.0138781
CCR4	circRNA_9564|NC_019484.2:13132782_13213394_+	0.90218	0.013885
TM4SF1	circRNA_8800|NC_019479.2:42567634_42575425_-	0.902103	0.0139066
LIPG	circRNA_9564|NC_019484.2:13132782_13213394_+	0.901972	0.0139432
LOC101111980	circRNA_4097|NC_019463.2:49992718_50019504_+	0.901968	0.0139442
PGFS	circRNA_8296|NC_019476.2:59714616_59715032_-	0.901953	0.0139486
CD96	circRNA_3659|NC_019462.2:22987092_23053510_+	0.901748	0.0140061
RMI2	circRNA_3497|NC_019461.2:112412678_112413592_-	0.901654	0.0140323
LOC101123292	circRNA_3497|NC_019461.2:112412678_112413592_-	0.901642	0.0140356
CDR1	circRNA_9690|NC_019484.2:62838118_62839910_-	0.901549	0.0140617
COL8A1	circRNA_1423|NC_019459.2:48527132_48531500_-	0.901493	0.0140775
NLRP3	circRNA_4140|NC_019463.2:66446753_66449897_-	0.901491	0.014078
ZSCAN9	circRNA_3497|NC_019461.2:112412678_112413592_-	0.901222	0.0141537
RGS5	circRNA_0655|NC_019458.2:155761610_155762784_+	0.901125	0.0141812
MDM1	circRNA_0213|NC_019458.2:39679981_39695775_+	0.901096	0.0141891
SLPI	circRNA_3659|NC_019462.2:22987092_23053510_+	0.901079	0.014194
SLPI	circRNA_1395|NC_019459.2:42089119_42092143_+	0.901074	0.0141954
PDK4	circRNA_6247|NC_019469.2:35676295_35728103_-	0.901035	0.0142066
ADORA2B	circRNA_3257|NC_019461.2:43513890_43521973_-	0.900982	0.0142215
OLA-I	circRNA_8800|NC_019479.2:42567634_42575425_-	0.900976	0.0142232
SLA	circRNA_5149|NC_019465.2:68691753_68694185_+	0.900959	0.014228
LOC101122314	circRNA_0213|NC_019458.2:39679981_39695775_+	0.900881	0.01425
LOC101110974	circRNA_3071|NC_019460.2:212775141_212780473_+	0.900868	0.0142535
KIF4A	circRNA_8396|NC_019477.2:26838353_26929260_+	0.900863	0.014255
CLEC19A	circRNA_8396|NC_019477.2:26838353_26929260_+	0.900802	0.0142722
GFRA3	circRNA_5528|NC_019466.2:93206617_93218330_+	0.900776	0.0142795
ANK3	circRNA_4097|NC_019463.2:49992718_50019504_+	0.900776	0.0142798
ITIH3	circRNA_4140|NC_019463.2:66446753_66449897_-	0.900651	0.014315
TM4SF1	circRNA_4140|NC_019463.2:66446753_66449897_-	0.900644	0.0143169
LOC105616285	circRNA_0213|NC_019458.2:39679981_39695775_+	0.900639	0.0143185
SLPI	circRNA_8419|NC_019477.2:31911957_31943600_+	0.900574	0.0143369
LOC101114265	circRNA_5528|NC_019466.2:93206617_93218330_+	0.900552	0.014343
SH2D1A	circRNA_0655|NC_019458.2:155761610_155762784_+	0.90051	0.0143551
LOC101120877	circRNA_9760|NC_019484.2:89397931_89399231_-	0.900495	0.0143592
CNTN1	circRNA_8384|NC_019477.2:24801872_24861312_-	0.900394	0.0143878
SYT12	circRNA_0013|NC_019458.2:3178612_3180244_-	0.900314	0.0144106
PCDH10	circRNA_9760|NC_019484.2:89397931_89399231_-	0.900308	0.0144124
LOC101114973	circRNA_9564|NC_019484.2:13132782_13213394_+	0.900277	0.0144213
LOC101114311	circRNA_3497|NC_019461.2:112412678_112413592_-	0.900265	0.0144245
LOC101120875	circRNA_0655|NC_019458.2:155761610_155762784_+	0.900256	0.0144272
FAM181B	circRNA_0213|NC_019458.2:39679981_39695775_+	0.900254	0.0144276
CCDC70	circRNA_3357|NC_019461.2:68441616_68460412_+	0.900207	0.014441
LOC101113831	circRNA_0003|NC_019458.2:146997_148082_-	0.90013	0.0144628
MMRN1	circRNA_1395|NC_019459.2:42089119_42092143_+	0.900093	0.0144735
LOC105614885	circRNA_8800|NC_019479.2:42567634_42575425_-	0.900042	0.0144879
DNAJB1	circRNA_0213|NC_019458.2:39679981_39695775_+	0.899968	0.0145092
PHGDH	circRNA_8396|NC_019477.2:26838353_26929260_+	0.899907	0.0145266
PARM1	circRNA_5149|NC_019465.2:68691753_68694185_+	0.899835	0.014547
ARHGAP20	circRNA_9760|NC_019484.2:89397931_89399231_-	0.899824	0.0145503
ZNF541	circRNA_3071|NC_019460.2:212775141_212780473_+	0.899823	0.0145504
CDH2	circRNA_3124|NC_019461.2:8987199_9024758_-	0.899759	0.0145686
GABRA1	circRNA_3124|NC_019461.2:8987199_9024758_-	0.899759	0.0145686
ANK3	circRNA_9690|NC_019484.2:62838118_62839910_-	0.899722	0.0145794
LOC101109425	circRNA_3659|NC_019462.2:22987092_23053510_+	0.899676	0.0145923
PTAFR	circRNA_4714|NC_019464.2:64918819_64925853_+	0.899664	0.0145958
LOC105603814	circRNA_3497|NC_019461.2:112412678_112413592_-	0.89963	0.0146057
TRIB3	circRNA_4140|NC_019463.2:66446753_66449897_-	0.899558	0.0146261
MCMDC2	circRNA_8296|NC_019476.2:59714616_59715032_-	0.899503	0.014642
BTG2	circRNA_3497|NC_019461.2:112412678_112413592_-	0.899363	0.0146822
KANK3	circRNA_8406|NC_019477.2:27591899_27663047_-	0.89934	0.0146887
CD14	circRNA_0003|NC_019458.2:146997_148082_-	0.899337	0.0146896
GPR149	circRNA_9760|NC_019484.2:89397931_89399231_-	0.899264	0.0147106
GYLTL1B	circRNA_9690|NC_019484.2:62838118_62839910_-	0.899077	0.0147642
MSH4	circRNA_5648|NC_019467.2:24904131_24912709_+	0.899032	0.0147773
EMILIN3	circRNA_9760|NC_019484.2:89397931_89399231_-	0.898902	0.0148144
MEGF10	circRNA_8800|NC_019479.2:42567634_42575425_-	0.898795	0.0148454
SLA	circRNA_2566|NC_019460.2:91354980_91371552_-	0.898731	0.0148637
LOC101108086	circRNA_4097|NC_019463.2:49992718_50019504_+	0.898453	0.014944
TDRD9	circRNA_1335|NC_019459.2:34781793_34816803_-	0.898372	0.0149676
C3	circRNA_0003|NC_019458.2:146997_148082_-	0.898166	0.0150272
CNTN1	circRNA_1395|NC_019459.2:42089119_42092143_+	0.898162	0.0150283
PCNXL2	circRNA_3071|NC_019460.2:212775141_212780473_+	0.898161	0.0150286
LOC105608236	circRNA_9212|NC_019482.2:4608940_4627877_+	0.898034	0.0150654
FLRT1	circRNA_9555|NC_019484.2:8740419_8740675_-	0.898006	0.0150737
LIPG	circRNA_8800|NC_019479.2:42567634_42575425_-	0.897985	0.0150798
LOC101121643	circRNA_5528|NC_019466.2:93206617_93218330_+	0.897961	0.0150867
LOC101105036	circRNA_9760|NC_019484.2:89397931_89399231_-	0.897915	0.0151
WDR64	circRNA_6777|NC_019471.2:1122605_1145530_-	0.897894	0.0151061
CHI3L1	circRNA_1395|NC_019459.2:42089119_42092143_+	0.897859	0.0151164
PLA2G2D	circRNA_3497|NC_019461.2:112412678_112413592_-	0.897714	0.0151586
CDH2	circRNA_0213|NC_019458.2:39679981_39695775_+	0.897713	0.0151589
LOC101118441	circRNA_3124|NC_019461.2:8987199_9024758_-	0.8976	0.0151916
GRIK1	circRNA_4097|NC_019463.2:49992718_50019504_+	0.897594	0.0151937
LOC101119335	circRNA_0213|NC_019458.2:39679981_39695775_+	0.897497	0.0152217
KCNE3	circRNA_4140|NC_019463.2:66446753_66449897_-	0.897489	0.0152241
PLAC9	circRNA_3124|NC_019461.2:8987199_9024758_-	0.897482	0.0152262
LOC101104325	circRNA_3459|NC_019461.2:100497927_100504605_+	0.897442	0.0152379
COL4A3	circRNA_8401|NC_019477.2:26902794_26929260_+	0.89724	0.0152969
LOC101104325	circRNA_2566|NC_019460.2:91354980_91371552_-	0.897132	0.0153285
FSIP1	circRNA_8296|NC_019476.2:59714616_59715032_-	0.897057	0.0153504
TRIM50	circRNA_4097|NC_019463.2:49992718_50019504_+	0.896724	0.0154481
PCDH10	circRNA_9555|NC_019484.2:8740419_8740675_-	0.896704	0.0154541
RGS20	circRNA_8384|NC_019477.2:24801872_24861312_-	0.896669	0.0154644
SAMD3	circRNA_4714|NC_019464.2:64918819_64925853_+	0.896668	0.0154646
LOC443471	circRNA_3124|NC_019461.2:8987199_9024758_-	0.896627	0.0154766
CAPN6	circRNA_9690|NC_019484.2:62838118_62839910_-	0.896563	0.0154956
ABCA12	circRNA_4097|NC_019463.2:49992718_50019504_+	0.896558	0.0154969
B3GNT7	circRNA_1423|NC_019459.2:48527132_48531500_-	0.896535	0.0155037
C2H2orf72	circRNA_5528|NC_019466.2:93206617_93218330_+	0.896517	0.0155091
LOC101104325	circRNA_5648|NC_019467.2:24904131_24912709_+	0.896481	0.0155195
CTRC	circRNA_4097|NC_019463.2:49992718_50019504_+	0.896455	0.0155273
EFNA5	circRNA_9690|NC_019484.2:62838118_62839910_-	0.896434	0.0155335
VWA2	circRNA_2566|NC_019460.2:91354980_91371552_-	0.896287	0.0155769
NPVF	circRNA_3497|NC_019461.2:112412678_112413592_-	0.896123	0.0156252
EDN3	circRNA_3071|NC_019460.2:212775141_212780473_+	0.895845	0.0157074
TDRD9	circRNA_6456|NC_019469.2:75158294_75166524_+	0.895773	0.0157289
NRG2	circRNA_9555|NC_019484.2:8740419_8740675_-	0.895753	0.0157346
RGS5	circRNA_9564|NC_019484.2:13132782_13213394_+	0.895537	0.0157989
C11H17orf53	circRNA_9760|NC_019484.2:89397931_89399231_-	0.895385	0.0158439
HSPA6	circRNA_3497|NC_019461.2:112412678_112413592_-	0.895377	0.0158464
LOC101114311	circRNA_3357|NC_019461.2:68441616_68460412_+	0.895309	0.0158664
PDK4	circRNA_3459|NC_019461.2:100497927_100504605_+	0.895288	0.015873
LOC105614852	circRNA_5149|NC_019465.2:68691753_68694185_+	0.895158	0.0159117
MRC1	circRNA_8800|NC_019479.2:42567634_42575425_-	0.895134	0.0159189
REPS2	circRNA_3357|NC_019461.2:68441616_68460412_+	0.895099	0.0159291
DNTT	circRNA_1335|NC_019459.2:34781793_34816803_-	0.895064	0.0159397
GGT7	circRNA_0213|NC_019458.2:39679981_39695775_+	0.895038	0.0159474
LOC105612099	circRNA_9212|NC_019482.2:4608940_4627877_+	0.894992	0.015961
KIAA1024	circRNA_1423|NC_019459.2:48527132_48531500_-	0.894953	0.0159726
C3	circRNA_1423|NC_019459.2:48527132_48531500_-	0.894946	0.0159749
PPFIA4	circRNA_9212|NC_019482.2:4608940_4627877_+	0.894818	0.016013
EIF2S2	circRNA_3497|NC_019461.2:112412678_112413592_-	0.89478	0.0160245
EPHA3	circRNA_6247|NC_019469.2:35676295_35728103_-	0.894727	0.0160404
TRIM63	circRNA_3257|NC_019461.2:43513890_43521973_-	0.894666	0.0160586
LOC101122560	circRNA_3497|NC_019461.2:112412678_112413592_-	0.894663	0.0160595
LOC101114311	circRNA_9555|NC_019484.2:8740419_8740675_-	0.894655	0.0160619
WDR64	circRNA_2566|NC_019460.2:91354980_91371552_-	0.894632	0.0160687
LOC101122148	circRNA_8396|NC_019477.2:26838353_26929260_+	0.89459	0.0160814
LOC101122314	circRNA_9555|NC_019484.2:8740419_8740675_-	0.894559	0.0160906
C6H4orf32	circRNA_3138|NC_019461.2:9687375_9691365_-	0.894435	0.0161278
LOC101120815	circRNA_0213|NC_019458.2:39679981_39695775_+	0.89442	0.0161323
RPL27A	circRNA_3071|NC_019460.2:212775141_212780473_+	0.894326	0.0161604
PDK4	circRNA_0655|NC_019458.2:155761610_155762784_+	0.89429	0.0161713
HSPA1A	circRNA_4097|NC_019463.2:49992718_50019504_+	0.89429	0.0161713
AQP3	circRNA_0013|NC_019458.2:3178612_3180244_-	0.894096	0.0162296
ATP2A1	circRNA_9690|NC_019484.2:62838118_62839910_-	0.894075	0.0162358
FHAD1	circRNA_3124|NC_019461.2:8987199_9024758_-	0.894056	0.0162416
LOC101122062	circRNA_9555|NC_019484.2:8740419_8740675_-	0.894053	0.0162425
CLDN11	circRNA_4140|NC_019463.2:66446753_66449897_-	0.893905	0.016287
PGFS	circRNA_8800|NC_019479.2:42567634_42575425_-	0.893815	0.0163142
LOC101118990	circRNA_9212|NC_019482.2:4608940_4627877_+	0.893793	0.0163208
LOC101120815	circRNA_9212|NC_019482.2:4608940_4627877_+	0.893759	0.0163313
SLPI	circRNA_9564|NC_019484.2:13132782_13213394_+	0.893744	0.0163355
LOC101115436	circRNA_4097|NC_019463.2:49992718_50019504_+	0.893723	0.016342
EPHA3	circRNA_0655|NC_019458.2:155761610_155762784_+	0.893657	0.0163619
KCTD19	circRNA_9690|NC_019484.2:62838118_62839910_-	0.89365	0.0163641
LOC101111573	circRNA_5149|NC_019465.2:68691753_68694185_+	0.893588	0.0163828
ARHGAP20	circRNA_4097|NC_019463.2:49992718_50019504_+	0.893581	0.016385
EDIL3	circRNA_5149|NC_019465.2:68691753_68694185_+	0.893556	0.0163926
PHGDH	circRNA_9690|NC_019484.2:62838118_62839910_-	0.893489	0.0164126
CDH2	circRNA_9690|NC_019484.2:62838118_62839910_-	0.893458	0.0164222
GYLTL1B	circRNA_4097|NC_019463.2:49992718_50019504_+	0.893432	0.0164301
DLGAP3	circRNA_3497|NC_019461.2:112412678_112413592_-	0.893425	0.016432
BAALC	circRNA_5528|NC_019466.2:93206617_93218330_+	0.893408	0.0164371
GGT7	circRNA_9555|NC_019484.2:8740419_8740675_-	0.893398	0.0164403
NRXN1	circRNA_0013|NC_019458.2:3178612_3180244_-	0.8933	0.01647
C5AR1	circRNA_8401|NC_019477.2:26902794_26929260_+	0.893223	0.0164934
LOC105605927	circRNA_8406|NC_019477.2:27591899_27663047_-	0.893219	0.0164944
IGDCC3	circRNA_9212|NC_019482.2:4608940_4627877_+	0.893131	0.0165213
ARHGAP20	circRNA_0213|NC_019458.2:39679981_39695775_+	0.893068	0.0165404
SLC36A2	circRNA_3124|NC_019461.2:8987199_9024758_-	0.892998	0.0165616
GLI1	circRNA_9690|NC_019484.2:62838118_62839910_-	0.892761	0.0166336
GPX3	circRNA_0013|NC_019458.2:3178612_3180244_-	0.892681	0.0166579
LRAT	circRNA_3497|NC_019461.2:112412678_112413592_-	0.892632	0.0166729
NKAIN2	circRNA_0655|NC_019458.2:155761610_155762784_+	0.892617	0.0166775
LOC101119572	circRNA_3071|NC_019460.2:212775141_212780473_+	0.8926	0.0166828
STPG1	circRNA_3257|NC_019461.2:43513890_43521973_-	0.89248	0.0167194
LOC101121810	circRNA_1679|NC_019459.2:119239095_119241274_-	0.892437	0.0167323
CYB561	circRNA_8384|NC_019477.2:24801872_24861312_-	0.892333	0.0167643
CLDN11	circRNA_1423|NC_019459.2:48527132_48531500_-	0.892287	0.0167782
CITED1	circRNA_6777|NC_019471.2:1122605_1145530_-	0.892262	0.0167858
CHGA	circRNA_4097|NC_019463.2:49992718_50019504_+	0.892175	0.0168125
ADORA2B	circRNA_3659|NC_019462.2:22987092_23053510_+	0.892145	0.0168217
CHI3L1	circRNA_8401|NC_019477.2:26902794_26929260_+	0.89204	0.016854
PLAC9	circRNA_4097|NC_019463.2:49992718_50019504_+	0.892021	0.0168598
LOC101108086	circRNA_5528|NC_019466.2:93206617_93218330_+	0.892004	0.016865
LOC101110710	circRNA_8419|NC_019477.2:31911957_31943600_+	0.891979	0.0168725
LIPG	circRNA_3664|NC_019462.2:23303468_23312750_-	0.891891	0.0168995
SMPDL3A	circRNA_4140|NC_019463.2:66446753_66449897_-	0.891733	0.0169482
ANO5	circRNA_6456|NC_019469.2:75158294_75166524_+	0.891732	0.0169482
LOC101102230	circRNA_8800|NC_019479.2:42567634_42575425_-	0.891729	0.0169494
FKBP5	circRNA_0003|NC_019458.2:146997_148082_-	0.891711	0.0169547
IGFBP3	circRNA_1335|NC_019459.2:34781793_34816803_-	0.891599	0.0169892
GFRA3	circRNA_9690|NC_019484.2:62838118_62839910_-	0.891402	0.01705
LOC101111946	circRNA_1423|NC_019459.2:48527132_48531500_-	0.891379	0.0170569
SNX20	circRNA_3257|NC_019461.2:43513890_43521973_-	0.891338	0.0170695
LOC101110710	circRNA_6247|NC_019469.2:35676295_35728103_-	0.891335	0.0170706
NMUR2	circRNA_1423|NC_019459.2:48527132_48531500_-	0.891282	0.0170869
BEX5	circRNA_3071|NC_019460.2:212775141_212780473_+	0.891268	0.0170912
LOC105607318	circRNA_9690|NC_019484.2:62838118_62839910_-	0.891241	0.0170996
DOCK3	circRNA_3357|NC_019461.2:68441616_68460412_+	0.891193	0.0171144
LOC101120875	circRNA_5648|NC_019467.2:24904131_24912709_+	0.891179	0.0171186
HSPA1A	circRNA_5528|NC_019466.2:93206617_93218330_+	0.891153	0.0171266
CLEC4A	circRNA_3664|NC_019462.2:23303468_23312750_-	0.891108	0.0171407
KCNK9	circRNA_0013|NC_019458.2:3178612_3180244_-	0.891085	0.0171478
KIAA1024	circRNA_8406|NC_019477.2:27591899_27663047_-	0.891047	0.0171594
LOC101106291	circRNA_8296|NC_019476.2:59714616_59715032_-	0.891028	0.0171654
CAPN6	circRNA_0213|NC_019458.2:39679981_39695775_+	0.891025	0.0171664
LOC101109732	circRNA_3071|NC_019460.2:212775141_212780473_+	0.890995	0.0171756
LOC105609307	circRNA_9212|NC_019482.2:4608940_4627877_+	0.890992	0.0171765
LOC101113831	circRNA_1423|NC_019459.2:48527132_48531500_-	0.890911	0.0172016
NRG2	circRNA_9690|NC_019484.2:62838118_62839910_-	0.890752	0.0172508
PLA2G2D	circRNA_4097|NC_019463.2:49992718_50019504_+	0.890711	0.0172634
LOC443471	circRNA_9555|NC_019484.2:8740419_8740675_-	0.890634	0.0172873
LOC101120408	circRNA_3124|NC_019461.2:8987199_9024758_-	0.890601	0.0172975
LOC101111910	circRNA_6968|NC_019471.2:56916669_56925765_+	0.890544	0.0173152
KRT7	circRNA_9690|NC_019484.2:62838118_62839910_-	0.890538	0.017317
LOC105606080	circRNA_9760|NC_019484.2:89397931_89399231_-	0.890538	0.0173171
HSPA6	circRNA_3357|NC_019461.2:68441616_68460412_+	0.890468	0.0173387
LOC101104790	circRNA_3071|NC_019460.2:212775141_212780473_+	0.89034	0.0173785
LOC101104222	circRNA_1395|NC_019459.2:42089119_42092143_+	0.890263	0.0174025
KIAA1024	circRNA_0003|NC_019458.2:146997_148082_-	0.8902	0.0174223
LOC101104222	circRNA_2566|NC_019460.2:91354980_91371552_-	0.890129	0.0174443
LOC101120877	circRNA_3124|NC_019461.2:8987199_9024758_-	0.890087	0.0174575
MGAM	circRNA_9564|NC_019484.2:13132782_13213394_+	0.890085	0.0174579
LIPG	circRNA_8296|NC_019476.2:59714616_59715032_-	0.89007	0.0174626
APOBEC4	circRNA_3497|NC_019461.2:112412678_112413592_-	0.89007	0.0174628
SH3RF2	circRNA_3124|NC_019461.2:8987199_9024758_-	0.890007	0.0174824
AMH	circRNA_9690|NC_019484.2:62838118_62839910_-	0.889995	0.0174862
APOBEC4	circRNA_9212|NC_019482.2:4608940_4627877_+	0.889865	0.0175265
LOC101106291	circRNA_4714|NC_019464.2:64918819_64925853_+	0.889865	0.0175266
CHGA	circRNA_9555|NC_019484.2:8740419_8740675_-	0.88986	0.0175282
CD2	circRNA_6247|NC_019469.2:35676295_35728103_-	0.889803	0.0175461
LOC101113108	circRNA_3497|NC_019461.2:112412678_112413592_-	0.889771	0.0175561
CAPN6	circRNA_3071|NC_019460.2:212775141_212780473_+	0.889712	0.0175743
NRXN1	circRNA_8800|NC_019479.2:42567634_42575425_-	0.88965	0.0175938
EMILIN3	circRNA_3497|NC_019461.2:112412678_112413592_-	0.889637	0.0175977
LOC101121810	circRNA_9690|NC_019484.2:62838118_62839910_-	0.889607	0.0176073
LOC101114973	circRNA_8312|NC_019477.2:3206957_3240924_-	0.889561	0.0176217
LOC101102230	circRNA_3664|NC_019462.2:23303468_23312750_-	0.889545	0.0176266
RGS2	circRNA_3257|NC_019461.2:43513890_43521973_-	0.88953	0.0176314
SLC45A1	circRNA_8401|NC_019477.2:26902794_26929260_+	0.889471	0.0176497
PGFS	circRNA_9564|NC_019484.2:13132782_13213394_+	0.889284	0.0177084
CDR1	circRNA_6456|NC_019469.2:75158294_75166524_+	0.889246	0.0177204
CXHXorf57	circRNA_9212|NC_019482.2:4608940_4627877_+	0.889221	0.0177282
LOC101116896	circRNA_9564|NC_019484.2:13132782_13213394_+	0.889201	0.0177347
SH2D6	circRNA_1395|NC_019459.2:42089119_42092143_+	0.88919	0.0177378
LOC105614885	circRNA_0003|NC_019458.2:146997_148082_-	0.889154	0.0177493
KCNE3	circRNA_3664|NC_019462.2:23303468_23312750_-	0.889089	0.0177696
EMILIN3	circRNA_3071|NC_019460.2:212775141_212780473_+	0.889056	0.0177801
WDR64	circRNA_3659|NC_019462.2:22987092_23053510_+	0.888954	0.0178122
KIFC1	circRNA_8396|NC_019477.2:26838353_26929260_+	0.888946	0.0178145
DSG2	circRNA_5528|NC_019466.2:93206617_93218330_+	0.888922	0.0178221
COL4A3	circRNA_2566|NC_019460.2:91354980_91371552_-	0.888866	0.0178398
RAPGEF4	circRNA_3071|NC_019460.2:212775141_212780473_+	0.888811	0.0178572
HOXA11	circRNA_8401|NC_019477.2:26902794_26929260_+	0.888671	0.0179013
LOC494436	circRNA_4097|NC_019463.2:49992718_50019504_+	0.888658	0.0179054
ADORA2B	circRNA_6247|NC_019469.2:35676295_35728103_-	0.888563	0.0179354
PTCH2	circRNA_6456|NC_019469.2:75158294_75166524_+	0.888473	0.0179638
TNFSF13B	circRNA_9564|NC_019484.2:13132782_13213394_+	0.88843	0.0179773
LOC101120815	circRNA_3071|NC_019460.2:212775141_212780473_+	0.888378	0.017994
PLK5	circRNA_8396|NC_019477.2:26838353_26929260_+	0.888353	0.0180016
SDHD	circRNA_1423|NC_019459.2:48527132_48531500_-	0.88833	0.0180089
DAPL1	circRNA_0213|NC_019458.2:39679981_39695775_+	0.888285	0.0180232
HSPA1A	circRNA_3357|NC_019461.2:68441616_68460412_+	0.888119	0.0180759
SLC7A2	circRNA_8296|NC_019476.2:59714616_59715032_-	0.888033	0.0181031
SLC7A13	circRNA_0013|NC_019458.2:3178612_3180244_-	0.888003	0.0181125
KRT7	circRNA_0213|NC_019458.2:39679981_39695775_+	0.887902	0.0181447
LOC101120815	circRNA_4097|NC_019463.2:49992718_50019504_+	0.887877	0.0181526
LOC101123292	circRNA_9212|NC_019482.2:4608940_4627877_+	0.88787	0.0181549
LOC105615131	circRNA_8419|NC_019477.2:31911957_31943600_+	0.887738	0.0181966
LOC105608236	circRNA_1335|NC_019459.2:34781793_34816803_-	0.887725	0.018201
LOC105605049	circRNA_4140|NC_019463.2:66446753_66449897_-	0.887709	0.0182058
CACNG7	circRNA_9212|NC_019482.2:4608940_4627877_+	0.887522	0.0182655
NPTXR	circRNA_7754|NC_019475.2:1053243_1058892_+	0.887499	0.0182729
DNAJB1	circRNA_5528|NC_019466.2:93206617_93218330_+	0.887281	0.0183423
IGDCC3	circRNA_4097|NC_019463.2:49992718_50019504_+	0.887211	0.0183647
ADAM28	circRNA_0013|NC_019458.2:3178612_3180244_-	0.887195	0.0183697
LOC101105316	circRNA_8312|NC_019477.2:3206957_3240924_-	0.887168	0.0183784
CACNA2D3	circRNA_9555|NC_019484.2:8740419_8740675_-	0.88709	0.0184032
LOC101118990	circRNA_6456|NC_019469.2:75158294_75166524_+	0.887012	0.0184283
MCMDC2	circRNA_6247|NC_019469.2:35676295_35728103_-	0.886973	0.0184405
LOC101110185	circRNA_0213|NC_019458.2:39679981_39695775_+	0.886965	0.0184433
GINS2	circRNA_3071|NC_019460.2:212775141_212780473_+	0.886929	0.0184547
C11H17orf53	circRNA_3497|NC_019461.2:112412678_112413592_-	0.886839	0.0184837
ARHGAP20	circRNA_9212|NC_019482.2:4608940_4627877_+	0.886575	0.0185682
HSPA6	circRNA_1335|NC_019459.2:34781793_34816803_-	0.886374	0.0186329
F2	circRNA_3138|NC_019461.2:9687375_9691365_-	0.886337	0.0186445
LOC105616285	circRNA_3357|NC_019461.2:68441616_68460412_+	0.886301	0.0186563
LOC105614852	circRNA_1395|NC_019459.2:42089119_42092143_+	0.886257	0.0186705
LOC101117482	circRNA_5528|NC_019466.2:93206617_93218330_+	0.886248	0.0186735
C6H4orf32	circRNA_8401|NC_019477.2:26902794_26929260_+	0.886217	0.0186832
SMPDL3A	circRNA_9564|NC_019484.2:13132782_13213394_+	0.886173	0.0186974
STPG1	circRNA_8296|NC_019476.2:59714616_59715032_-	0.886154	0.0187037
LOC101110457	circRNA_9690|NC_019484.2:62838118_62839910_-	0.886139	0.0187085
LOC106991756	circRNA_8384|NC_019477.2:24801872_24861312_-	0.886068	0.0187315
KRT8	circRNA_3497|NC_019461.2:112412678_112413592_-	0.886013	0.0187489
STPG1	circRNA_8312|NC_019477.2:3206957_3240924_-	0.886006	0.0187513
RGS5	circRNA_6968|NC_019471.2:56916669_56925765_+	0.885926	0.0187772
LOC101102057	circRNA_4140|NC_019463.2:66446753_66449897_-	0.885913	0.0187814
LOC101105316	circRNA_1395|NC_019459.2:42089119_42092143_+	0.885901	0.018785
CHI3L1	circRNA_3659|NC_019462.2:22987092_23053510_+	0.885866	0.0187963
ALDOB	circRNA_5149|NC_019465.2:68691753_68694185_+	0.88586	0.0187985
LOC494436	circRNA_1335|NC_019459.2:34781793_34816803_-	0.8858	0.0188176
PLAG1	circRNA_9555|NC_019484.2:8740419_8740675_-	0.885697	0.0188512
CCR4	circRNA_6968|NC_019471.2:56916669_56925765_+	0.885614	0.0188778
ZFP69B	circRNA_0003|NC_019458.2:146997_148082_-	0.885591	0.0188852
LHX9	circRNA_9760|NC_019484.2:89397931_89399231_-	0.885556	0.0188968
EFHD1	circRNA_8384|NC_019477.2:24801872_24861312_-	0.88552	0.0189084
MESP2	circRNA_8384|NC_019477.2:24801872_24861312_-	0.885478	0.018922
LOC105615131	circRNA_1395|NC_019459.2:42089119_42092143_+	0.885469	0.0189248
FLT3	circRNA_6777|NC_019471.2:1122605_1145530_-	0.885465	0.0189261
EPHA4	circRNA_9212|NC_019482.2:4608940_4627877_+	0.885457	0.0189286
CYB561	circRNA_5648|NC_019467.2:24904131_24912709_+	0.885378	0.0189544
LOC101121643	circRNA_6456|NC_019469.2:75158294_75166524_+	0.885251	0.0189955
TIMELESS	circRNA_6456|NC_019469.2:75158294_75166524_+	0.885222	0.019005
POU3F4	circRNA_9690|NC_019484.2:62838118_62839910_-	0.885197	0.0190131
CYB561	circRNA_8401|NC_019477.2:26902794_26929260_+	0.885143	0.0190305
APOBEC4	circRNA_3071|NC_019460.2:212775141_212780473_+	0.88513	0.0190348
LOC101103023	circRNA_9690|NC_019484.2:62838118_62839910_-	0.885125	0.0190365
LOC105606080	circRNA_3497|NC_019461.2:112412678_112413592_-	0.885097	0.0190454
SH2D1A	circRNA_7957|NC_019475.2:53774466_53776377_+	0.884985	0.0190819
LOC105605854	circRNA_6247|NC_019469.2:35676295_35728103_-	0.88493	0.0190998
LOC101114077	circRNA_8312|NC_019477.2:3206957_3240924_-	0.884832	0.0191317
CA12	circRNA_4097|NC_019463.2:49992718_50019504_+	0.884731	0.0191645
TIMELESS	circRNA_0213|NC_019458.2:39679981_39695775_+	0.884689	0.0191784
PPFIA4	circRNA_3357|NC_019461.2:68441616_68460412_+	0.884653	0.0191902
RGS2	circRNA_8401|NC_019477.2:26902794_26929260_+	0.884647	0.0191921
LOC101111910	circRNA_3138|NC_019461.2:9687375_9691365_-	0.884599	0.0192076
SLC6A17	circRNA_0655|NC_019458.2:155761610_155762784_+	0.884502	0.0192394
ADAM28	circRNA_8800|NC_019479.2:42567634_42575425_-	0.884362	0.019285
CD14	circRNA_1423|NC_019459.2:48527132_48531500_-	0.884335	0.0192939
FLT3	circRNA_8800|NC_019479.2:42567634_42575425_-	0.884309	0.0193025
LOC101104790	circRNA_3124|NC_019461.2:8987199_9024758_-	0.884236	0.0193263
DUOX2	circRNA_9690|NC_019484.2:62838118_62839910_-	0.884078	0.0193781
ZPBP	circRNA_0003|NC_019458.2:146997_148082_-	0.88396	0.0194167
LOC101102231	circRNA_1335|NC_019459.2:34781793_34816803_-	0.883907	0.019434
NKAIN2	circRNA_6247|NC_019469.2:35676295_35728103_-	0.883889	0.0194399
GLI1	circRNA_0213|NC_019458.2:39679981_39695775_+	0.883828	0.0194599
LOC101118990	circRNA_0213|NC_019458.2:39679981_39695775_+	0.88381	0.0194657
CD96	circRNA_2566|NC_019460.2:91354980_91371552_-	0.883791	0.0194721
SAMD3	circRNA_8419|NC_019477.2:31911957_31943600_+	0.883786	0.0194737
SCN1A	circRNA_9212|NC_019482.2:4608940_4627877_+	0.883767	0.0194799
ABCA12	circRNA_9555|NC_019484.2:8740419_8740675_-	0.883715	0.0194972
SHMT1	circRNA_9212|NC_019482.2:4608940_4627877_+	0.883637	0.0195228
SLC45A1	circRNA_3138|NC_019461.2:9687375_9691365_-	0.883574	0.0195435
KLF13	circRNA_8401|NC_019477.2:26902794_26929260_+	0.883556	0.0195494
LOC101114077	circRNA_4714|NC_019464.2:64918819_64925853_+	0.883464	0.0195798
FBP2	circRNA_8396|NC_019477.2:26838353_26929260_+	0.883339	0.0196208
LOC105616285	circRNA_3497|NC_019461.2:112412678_112413592_-	0.883238	0.0196541
SVIP	circRNA_8401|NC_019477.2:26902794_26929260_+	0.883222	0.0196593
SLCO4C1	circRNA_9555|NC_019484.2:8740419_8740675_-	0.883209	0.0196638
SLPI	circRNA_9874|NW_014643155.1:5788_12370_-	0.883193	0.0196689
IGDCC3	circRNA_5528|NC_019466.2:93206617_93218330_+	0.883096	0.0197011
WDR64	circRNA_7957|NC_019475.2:53774466_53776377_+	0.883081	0.0197059
PTCH2	circRNA_5528|NC_019466.2:93206617_93218330_+	0.88308	0.0197063
CATSPER4	circRNA_6456|NC_019469.2:75158294_75166524_+	0.882989	0.0197365
IGFBP3	circRNA_0213|NC_019458.2:39679981_39695775_+	0.88296	0.0197459
TRIM63	circRNA_5648|NC_019467.2:24904131_24912709_+	0.88291	0.0197624
COLQ	circRNA_5528|NC_019466.2:93206617_93218330_+	0.882882	0.0197719
SVIP	circRNA_8312|NC_019477.2:3206957_3240924_-	0.88287	0.0197756
LOC101122319	circRNA_8296|NC_019476.2:59714616_59715032_-	0.882869	0.0197759
LOC101105036	circRNA_3071|NC_019460.2:212775141_212780473_+	0.882844	0.0197841
VWA2	circRNA_1423|NC_019459.2:48527132_48531500_-	0.882708	0.0198294
EFCAB6	circRNA_0213|NC_019458.2:39679981_39695775_+	0.882669	0.0198421
FABP4	circRNA_3659|NC_019462.2:22987092_23053510_+	0.882667	0.019843
LOC443475	circRNA_8406|NC_019477.2:27591899_27663047_-	0.882547	0.0198825
KRT7	circRNA_5528|NC_019466.2:93206617_93218330_+	0.882454	0.0199135
DNAJB1	circRNA_6456|NC_019469.2:75158294_75166524_+	0.882436	0.0199194
LOC101119773	circRNA_4140|NC_019463.2:66446753_66449897_-	0.882424	0.0199235
SCML4	circRNA_9564|NC_019484.2:13132782_13213394_+	0.882379	0.0199384
VWA2	circRNA_0003|NC_019458.2:146997_148082_-	0.882371	0.0199411
SLC7A13	circRNA_8419|NC_019477.2:31911957_31943600_+	0.882279	0.0199716
HOXA11	circRNA_5648|NC_019467.2:24904131_24912709_+	0.882279	0.0199718
LOC101108086	circRNA_9555|NC_019484.2:8740419_8740675_-	0.88219	0.0200012
VWA2	circRNA_1395|NC_019459.2:42089119_42092143_+	0.882153	0.0200135
SH2D6	circRNA_8419|NC_019477.2:31911957_31943600_+	0.88215	0.0200145
CHMP4C	circRNA_6247|NC_019469.2:35676295_35728103_-	0.88208	0.0200378
SYT12	circRNA_8296|NC_019476.2:59714616_59715032_-	0.882043	0.0200502
PLA2G2D	circRNA_3357|NC_019461.2:68441616_68460412_+	0.882006	0.0200625
COLQ	circRNA_9690|NC_019484.2:62838118_62839910_-	0.882004	0.020063
RGSL1	circRNA_5528|NC_019466.2:93206617_93218330_+	0.881925	0.0200894
FABP4	circRNA_3257|NC_019461.2:43513890_43521973_-	0.881922	0.0200904
NPVF	circRNA_3124|NC_019461.2:8987199_9024758_-	0.881812	0.0201273
HOXA11	circRNA_8419|NC_019477.2:31911957_31943600_+	0.881754	0.0201466
TARSL2	circRNA_1335|NC_019459.2:34781793_34816803_-	0.881741	0.020151
SLC7A13	circRNA_6247|NC_019469.2:35676295_35728103_-	0.881653	0.0201801
MDM1	circRNA_1335|NC_019459.2:34781793_34816803_-	0.881553	0.0202135
CLEC19A	circRNA_3357|NC_019461.2:68441616_68460412_+	0.881532	0.0202207
SLA	circRNA_6777|NC_019471.2:1122605_1145530_-	0.881494	0.0202333
DSG2	circRNA_6456|NC_019469.2:75158294_75166524_+	0.881426	0.0202561
TLL2	circRNA_9760|NC_019484.2:89397931_89399231_-	0.881396	0.0202662
LOC101121643	circRNA_4097|NC_019463.2:49992718_50019504_+	0.88139	0.0202682
LOC101118441	circRNA_9760|NC_019484.2:89397931_89399231_-	0.881263	0.0203107
MCMDC2	circRNA_0655|NC_019458.2:155761610_155762784_+	0.881259	0.0203122
FABP4	circRNA_6247|NC_019469.2:35676295_35728103_-	0.881232	0.020321
PHGDH	circRNA_3071|NC_019460.2:212775141_212780473_+	0.881232	0.0203212
TM4SF1	circRNA_1423|NC_019459.2:48527132_48531500_-	0.881104	0.0203641
LOC101111573	circRNA_8401|NC_019477.2:26902794_26929260_+	0.88106	0.0203787
IGFBPL1	circRNA_6456|NC_019469.2:75158294_75166524_+	0.881037	0.0203865
DSG2	circRNA_3124|NC_019461.2:8987199_9024758_-	0.881036	0.0203868
LOC101112856	circRNA_9555|NC_019484.2:8740419_8740675_-	0.880835	0.0204544
RAD51	circRNA_1679|NC_019459.2:119239095_119241274_-	0.880818	0.0204602
FAM181B	circRNA_1335|NC_019459.2:34781793_34816803_-	0.880699	0.0205
GPR149	circRNA_9555|NC_019484.2:8740419_8740675_-	0.88068	0.0205065
APOBEC4	circRNA_9555|NC_019484.2:8740419_8740675_-	0.880642	0.0205192
LOC101110185	circRNA_8396|NC_019477.2:26838353_26929260_+	0.880624	0.0205254
KIAA1549L	circRNA_0003|NC_019458.2:146997_148082_-	0.880571	0.0205431
WNT16	circRNA_5528|NC_019466.2:93206617_93218330_+	0.88052	0.0205605
CLDN11	circRNA_0003|NC_019458.2:146997_148082_-	0.880435	0.0205891
LOC494436	circRNA_5528|NC_019466.2:93206617_93218330_+	0.880381	0.0206072
WNT2B	circRNA_0213|NC_019458.2:39679981_39695775_+	0.880359	0.0206148
PTCH2	circRNA_9690|NC_019484.2:62838118_62839910_-	0.880293	0.0206371
LOC101110710	circRNA_0655|NC_019458.2:155761610_155762784_+	0.880208	0.0206658
SH2D6	circRNA_2566|NC_019460.2:91354980_91371552_-	0.88007	0.0207122
NPVF	circRNA_9555|NC_019484.2:8740419_8740675_-	0.879966	0.0207475
DLGAP3	circRNA_3357|NC_019461.2:68441616_68460412_+	0.879944	0.020755
LOC101117482	circRNA_3071|NC_019460.2:212775141_212780473_+	0.87982	0.0207968
C2H2orf72	circRNA_9690|NC_019484.2:62838118_62839910_-	0.879786	0.0208086
LOC101122637	circRNA_3497|NC_019461.2:112412678_112413592_-	0.879681	0.0208441
LOC101120877	circRNA_1335|NC_019459.2:34781793_34816803_-	0.879661	0.0208507
REPS2	circRNA_9555|NC_019484.2:8740419_8740675_-	0.879613	0.0208673
MCMDC2	circRNA_0013|NC_019458.2:3178612_3180244_-	0.87952	0.0208986
LOC101113108	circRNA_9690|NC_019484.2:62838118_62839910_-	0.879506	0.0209036
LOC101120875	circRNA_8419|NC_019477.2:31911957_31943600_+	0.879479	0.0209128
PROX2	circRNA_8384|NC_019477.2:24801872_24861312_-	0.879391	0.0209426
LOC101106395	circRNA_9212|NC_019482.2:4608940_4627877_+	0.879313	0.020969
LOC101115753	circRNA_3357|NC_019461.2:68441616_68460412_+	0.879289	0.0209773
LOC101111980	circRNA_9555|NC_019484.2:8740419_8740675_-	0.879228	0.0209981
LOC105608236	circRNA_0213|NC_019458.2:39679981_39695775_+	0.879167	0.0210189
MSH4	circRNA_3459|NC_019461.2:100497927_100504605_+	0.879087	0.0210461
NLRP3	circRNA_5149|NC_019465.2:68691753_68694185_+	0.879056	0.0210566
LOC101117107	circRNA_3257|NC_019461.2:43513890_43521973_-	0.878966	0.0210872
MGP	circRNA_1395|NC_019459.2:42089119_42092143_+	0.878953	0.0210917
HEY1	circRNA_0013|NC_019458.2:3178612_3180244_-	0.878945	0.0210944
HSPA1A	circRNA_1335|NC_019459.2:34781793_34816803_-	0.878881	0.0211164
LOC101111245	circRNA_5528|NC_019466.2:93206617_93218330_+	0.878856	0.0211249
LOC101115436	circRNA_9760|NC_019484.2:89397931_89399231_-	0.878844	0.021129
KLF13	circRNA_3138|NC_019461.2:9687375_9691365_-	0.87876	0.0211576
LOC101117107	circRNA_8312|NC_019477.2:3206957_3240924_-	0.878597	0.0212133
LOC101104790	circRNA_9760|NC_019484.2:89397931_89399231_-	0.87855	0.0212295
KCNK9	circRNA_8800|NC_019479.2:42567634_42575425_-	0.878499	0.0212468
DOCK3	circRNA_0213|NC_019458.2:39679981_39695775_+	0.878471	0.0212564
SYT12	circRNA_4140|NC_019463.2:66446753_66449897_-	0.878452	0.021263
BEX5	circRNA_4097|NC_019463.2:49992718_50019504_+	0.878331	0.0213046
ARHGAP20	circRNA_9555|NC_019484.2:8740419_8740675_-	0.878199	0.0213498
HPCAL4	circRNA_9690|NC_019484.2:62838118_62839910_-	0.878182	0.0213554
DAPL1	circRNA_3357|NC_019461.2:68441616_68460412_+	0.878059	0.0213978
LOC101123292	circRNA_9760|NC_019484.2:89397931_89399231_-	0.878013	0.0214134
KIAA1549L	circRNA_8406|NC_019477.2:27591899_27663047_-	0.877935	0.0214403
LOC101111245	circRNA_4097|NC_019463.2:49992718_50019504_+	0.877902	0.0214518
LOC101119335	circRNA_3357|NC_019461.2:68441616_68460412_+	0.877856	0.0214676
OTOS	circRNA_9555|NC_019484.2:8740419_8740675_-	0.877755	0.0215022
TRPA1	circRNA_3257|NC_019461.2:43513890_43521973_-	0.877719	0.0215147
HSPA6	circRNA_3124|NC_019461.2:8987199_9024758_-	0.877705	0.0215197
LOC101109425	circRNA_3257|NC_019461.2:43513890_43521973_-	0.877624	0.0215476
HEY1	circRNA_0655|NC_019458.2:155761610_155762784_+	0.877623	0.0215478
FABP4	circRNA_3138|NC_019461.2:9687375_9691365_-	0.877608	0.0215529
GNG4	circRNA_5149|NC_019465.2:68691753_68694185_+	0.877587	0.0215602
MESP2	circRNA_6968|NC_019471.2:56916669_56925765_+	0.87756	0.0215695
DDIT4	circRNA_5149|NC_019465.2:68691753_68694185_+	0.877412	0.0216207
PHOSPHO1	circRNA_4140|NC_019463.2:66446753_66449897_-	0.877386	0.0216296
SLC6A17	circRNA_9564|NC_019484.2:13132782_13213394_+	0.877375	0.0216334
MGAM	circRNA_8800|NC_019479.2:42567634_42575425_-	0.877312	0.021655
LOC101104790	circRNA_0213|NC_019458.2:39679981_39695775_+	0.877312	0.0216551
WNT2B	circRNA_1335|NC_019459.2:34781793_34816803_-	0.87729	0.0216627
ZFR2	circRNA_3357|NC_019461.2:68441616_68460412_+	0.87725	0.0216764
TRIM50	circRNA_9760|NC_019484.2:89397931_89399231_-	0.877237	0.0216811
CACNG7	circRNA_1335|NC_019459.2:34781793_34816803_-	0.877233	0.0216825
LOC101110545	circRNA_4714|NC_019464.2:64918819_64925853_+	0.877201	0.0216936
RAD54L	circRNA_3497|NC_019461.2:112412678_112413592_-	0.877146	0.0217126
CYB561	circRNA_7957|NC_019475.2:53774466_53776377_+	0.877084	0.021734
LOC101105316	circRNA_3138|NC_019461.2:9687375_9691365_-	0.876938	0.0217845
NMUR2	circRNA_8406|NC_019477.2:27591899_27663047_-	0.876881	0.0218043
CHGA	circRNA_0213|NC_019458.2:39679981_39695775_+	0.876779	0.0218395
TLL2	circRNA_4097|NC_019463.2:49992718_50019504_+	0.876773	0.0218418
GPR149	circRNA_9212|NC_019482.2:4608940_4627877_+	0.876581	0.0219084
FSHR	circRNA_9212|NC_019482.2:4608940_4627877_+	0.876576	0.0219102
LOC105605854	circRNA_8296|NC_019476.2:59714616_59715032_-	0.876451	0.0219537
TM4SF1	circRNA_0003|NC_019458.2:146997_148082_-	0.876438	0.0219582
S100A14	circRNA_9690|NC_019484.2:62838118_62839910_-	0.876358	0.021986
PSRC1	circRNA_0213|NC_019458.2:39679981_39695775_+	0.876288	0.0220103
EFNA5	circRNA_6456|NC_019469.2:75158294_75166524_+	0.876284	0.0220117
LOC494436	circRNA_3357|NC_019461.2:68441616_68460412_+	0.876149	0.0220587
HSPA6	circRNA_9212|NC_019482.2:4608940_4627877_+	0.875996	0.0221121
LOC101105316	circRNA_2566|NC_019460.2:91354980_91371552_-	0.875913	0.0221412
DNAJB1	circRNA_3071|NC_019460.2:212775141_212780473_+	0.87583	0.02217
LOC101111245	circRNA_3357|NC_019461.2:68441616_68460412_+	0.87575	0.0221978
COLQ	circRNA_9555|NC_019484.2:8740419_8740675_-	0.875631	0.0222395
NPVF	circRNA_6456|NC_019469.2:75158294_75166524_+	0.875417	0.0223144
LOC101115753	circRNA_7754|NC_019475.2:1053243_1058892_+	0.875413	0.022316
LOC101108554	circRNA_9555|NC_019484.2:8740419_8740675_-	0.875341	0.0223411
CHGA	circRNA_1335|NC_019459.2:34781793_34816803_-	0.875309	0.0223525
LOC101121387	circRNA_9212|NC_019482.2:4608940_4627877_+	0.875215	0.0223855
MGP	circRNA_5648|NC_019467.2:24904131_24912709_+	0.875146	0.0224097
FAT2	circRNA_9555|NC_019484.2:8740419_8740675_-	0.875034	0.0224491
LOC101110545	circRNA_4140|NC_019463.2:66446753_66449897_-	0.874854	0.0225122
LOC101107031	circRNA_7754|NC_019475.2:1053243_1058892_+	0.87484	0.0225172
HJURP	circRNA_8396|NC_019477.2:26838353_26929260_+	0.87482	0.0225244
REN	circRNA_1395|NC_019459.2:42089119_42092143_+	0.874786	0.0225361
LOC101118990	circRNA_1335|NC_019459.2:34781793_34816803_-	0.874775	0.0225401
LOC105614885	circRNA_1423|NC_019459.2:48527132_48531500_-	0.874746	0.0225503
LOC101119517	circRNA_1423|NC_019459.2:48527132_48531500_-	0.87468	0.0225737
LOC101105036	circRNA_4097|NC_019463.2:49992718_50019504_+	0.874665	0.0225789
GINS2	circRNA_8396|NC_019477.2:26838353_26929260_+	0.874623	0.0225936
HSPA1A	circRNA_9555|NC_019484.2:8740419_8740675_-	0.874595	0.0226034
BUB1	circRNA_8396|NC_019477.2:26838353_26929260_+	0.874584	0.0226073
MB	circRNA_5528|NC_019466.2:93206617_93218330_+	0.874536	0.0226244
CLEC4A	circRNA_0013|NC_019458.2:3178612_3180244_-	0.874485	0.0226422
MOG	circRNA_3124|NC_019461.2:8987199_9024758_-	0.874394	0.0226745
LOC101102473	circRNA_7754|NC_019475.2:1053243_1058892_+	0.874369	0.0226835
[truncated: 1,006 more rows]

## Sheet: Suplementary_Table 3
mRNA	circRNA	CeRNA_Score(MuTATE)	Pvalue of mrna-circle RNA	Shared_miRNA_Nunber	Shared_miRNA	r	pvalue	BaseMean	BaseMean_case_X_LC	BaseMean_control_A_LC	Expression_A_LC_1	Expression_A_LC_2	Expression_A_LC_3	Expression_X_LC_1	Expression_X_LC_2	Expression_X_LC_3	FoldChange	GO_id	GO_term	Regulation	description	geneID	log2FoldChange	pValue for gene	pathway	pathway_description	qValue	BaseMean_circRNA	BaseMean_case_X_LC_circRNA	BaseMean_control_A_LC_circRNA	Dbxref	Expression_A_LC_1_circRNA	Expression_A_LC_2_circRNA	Expression_A_LC_3_circRNA	Expression_X_LC_1_circRNA	Expression_X_LC_2_circRNA	Expression_X_LC_3_circRNA	FoldChange_circRNA	GO_id_circRNA	GO_term_circRNA	Regulation_circRNA	best.transcript	circRNA_length	gene	genomic_length	log2FoldChange_circRNA	pValue_circRNA	pathway_circRNA	pathway_description_circRNA
MCMDC2	circRNA_9564|NC_019484.2:13132782_13213394_+	0.0007	0.01	2	novel339_mature;novel579_mature	0.94106	0.00510849	27.4969	41.4504	13.5433	0.0576216	0.0295694	0.10291	0.211997	0.165436	0.161129	3.06059	GO:0003677,GO:0005524,GO:0006260	DNA binding|ATP binding|DNA replication	Up	-	Dbxref=GeneID:101122869	1.61381	0.0452811			1	7.0335	14.067	0	GeneID:101123445,Genbank:XM_012106265.2	0	0	0	0.153843	0.116087	0.101354	inf			Up	XM_012106265.2	76127	TMEM27	80613	inf	2.66804e-05
IL16	circRNA_9564|NC_019484.2:13132782_13213394_+	0.0007	0.01	2	novel339_mature;novel579_mature	0.84678	0.0334159	424.413	570.012	278.815	1.15968	0.745675	1.86795	2.56201	2.1493	2.44039	2.04441	GO:0005125,GO:0005515,GO:0005622,GO:0005634,GO:0005737,GO:0005886,GO:0030595,GO:0050930	cytokine activity|protein binding|intracellular|nucleus|cytoplasm|plasma membrane|leukocyte chemotaxis|induction of positive chemotaxis	Up	-	Dbxref=GeneID:101116938	1.03168	0.0172676			1	7.0335	14.067	0	GeneID:101123445,Genbank:XM_012106265.2	0	0	0	0.153843	0.116087	0.101354	inf			Up	XM_012106265.2	76127	TMEM27	80613	inf	2.66804e-05
MEGF10	circRNA_9564|NC_019484.2:13132782_13213394_+	0.0005	0.005	2	novel339_mature;novel579_mature	0.83685	0.0377553	181.062	252.845	109.279	0.264743	0.214783	0.450306	0.649346	0.578738	0.766882	2.31376	GO:0001891,GO:0004866,GO:0005515,GO:0014719,GO:0014816,GO:0014841,GO:0034109,GO:0043654,GO:0048641,GO:0051147,GO:0055001	phagocytic cup|endopeptidase inhibitor activity|protein binding|skeletal muscle satellite cell activation|skeletal muscle satellite cell differentiation|skeletal muscle satellite cell proliferation|homotypic cell-cell adhesion|recognition of apoptotic cell|regulation of skeletal muscle tissue development|regulation of muscle cell differentiation|muscle cell development	Up	-	Dbxref=GeneID:101106165	1.21024	0.011801			1	7.0335	14.067	0	GeneID:101123445,Genbank:XM_012106265.2	0	0	0	0.153843	0.116087	0.101354	inf			Up	XM_012106265.2	76127	TMEM27	80613	inf	2.66804e-05
SLA	circRNA_9564|NC_019484.2:13132782_13213394_+	0.0003	0.0017	2	novel339_mature;novel579_mature	0.850433	0.0318827	354.322	493.639	215.004	0.308873	0.254151	0.255437	0.487859	0.662682	0.612844	2.29595	GO:0005515	protein binding	Up	-	Dbxref=GeneID:101123308	1.19909	0.00717891			1	7.0335	14.067	0	GeneID:101123445,Genbank:XM_012106265.2	0	0	0	0.153843	0.116087	0.101354	inf			Up	XM_012106265.2	76127	TMEM27	80613	inf	2.66804e-05
MGAM	circRNA_9564|NC_019484.2:13132782_13213394_+	0.0003	0.0017	2	novel339_mature;novel579_mature	0.890085	0.0174579	54.3202	79.6264	29.0141	0.101872	0.115224	0.0816876	0.228093	0.260595	0.287999	2.7444			Up	-	Dbxref=GeneID:101113407	1.45649	0.0225542	path:oas00052,path:oas00500,path:oas04973	Galactose metabolism|Starch and sucrose metabolism|Carbohydrate digestion and absorption	1	7.0335	14.067	0	GeneID:101123445,Genbank:XM_012106265.2	0	0	0	0.153843	0.116087	0.101354	inf			Up	XM_012106265.2	76127	TMEM27	80613	inf	2.66804e-05
STPG1	circRNA_9564|NC_019484.2:13132782_13213394_+	0.0003	0.0017	2	novel339_mature;novel579_mature	0.976925	0.000792553	17.7294	29.0569	6.40192	0.0256812	0.0376535	0.0131045	0.128499	0.120301	0.0883854	4.53878			Up	-	Dbxref=GeneID:101117651	2.18231	0.0283556			1	7.0335	14.067	0	GeneID:101123445,Genbank:XM_012106265.2	0	0	0	0.153843	0.116087	0.101354	inf			Up	XM_012106265.2	76127	TMEM27	80613	inf	2.66804e-05
SVIP	circRNA_9564|NC_019484.2:13132782_13213394_+	0.0003	0.0017	2	novel339_mature;novel579_mature	0.935893	0.00603277	49.6938	72.0144	27.3732	0.506718	0.196662	0.486712	1.02645	0.972884	0.897614	2.63084			Up	-	Dbxref=GeneID:105604019	1.39552	0.0320802	path:oas04141	Protein processing in endoplasmic reticulum	1	7.0335	14.067	0	GeneID:101123445,Genbank:XM_012106265.2	0	0	0	0.153843	0.116087	0.101354	inf			Up	XM_012106265.2	76127	TMEM27	80613	inf	2.66804e-05
LOC101120815	circRNA_9690|NC_019484.2:62838118_62839910_-	0.0007	0.029	1	novel62_star	0.973982	0.00100664	258.145	155.282	361.007	4.96601	3.35548	4.54989	2.26354	1.28	1.66223	0.430136	GO:0005525	GTP binding	Down	-	Dbxref=GeneID:101120815	-1.21714	0.00826762			1	2.37009	0	4.74018	GeneID:101112542,Genbank:XM_012106932.2	0.0725893	0.0284527	0.0581878	0	0	0	0			Down	XM_012106932.2	1793	LOC101112542	1793	-inf	0.0370499
LOC101123290	circRNA_9690|NC_019484.2:62838118_62839910_-	0.0007	0.029	1	novel62_star	0.925805	0.00805316	560.696	181.846	939.547	15.3607	12.7733	12.1672	3.22178	1.15716	2.97144	0.193547			Down	-	Dbxref=GeneID:101123290	-2.36925	1.03445e-07			0.000490794	2.37009	0	4.74018	GeneID:101112542,Genbank:XM_012106932.2	0.0725893	0.0284527	0.0581878	0	0	0	0			Down	XM_012106932.2	1793	LOC101112542	1793	-inf	0.0370499
PLA2G2D	circRNA_9690|NC_019484.2:62838118_62839910_-	0.0007	0.029	1	novel62_star	0.931653	0.0068473	22.487	8.79735	36.1766	0.111883	0.0710846	0.142728	0.0329304	0.00845325	0.0320883	0.243178	GO:0002361,GO:0004623,GO:0005509,GO:0005576,GO:0006629,GO:0006644,GO:0008201,GO:0016042,GO:0016787,GO:0042130,GO:0043395,GO:0050868	CD4-positive, CD25-positive, alpha-beta regulatory T cell differentiation|phospholipase A2 activity|calcium ion binding|extracellular region|lipid metabolic process|phospholipid metabolic process|heparin binding|lipid catabolic process|hydrolase activity|negative regulation of T cell proliferation|heparan sulfate proteoglycan binding|negative regulation of T cell activation	Down	-	Dbxref=GeneID:101106916	-2.03991	0.0228232	path:oas00564,path:oas00565,path:oas00590,path:oas00591,path:oas00592,path:oas04014,path:oas04270,path:oas04972,path:oas04975	Glycerophospholipid metabolism|Ether lipid metabolism|Arachidonic acid metabolism|Linoleic acid metabolism|alpha-Linolenic acid metabolism|Ras signaling pathway|Vascular smooth muscle contraction|Pancreatic secretion|Fat digestion and absorption	1	2.37009	0	4.74018	GeneID:101112542,Genbank:XM_012106932.2	0.0725893	0.0284527	0.0581878	0	0	0	0			Down	XM_012106932.2	1793	LOC101112542	1793	-inf	0.0370499
LOC101103023	circRNA_9690|NC_019484.2:62838118_62839910_-	0.0007	0.029	1	novel62_star	0.885125	0.0190365	58.8535	23.7756	93.9315	1.37229	1.38389	1.74208	0.472864	0.19725	0.403175	0.253117			Down	-	Dbxref=GeneID:101103023	-1.98213	0.00176319			0.597532	2.37009	0	4.74018	GeneID:101112542,Genbank:XM_012106932.2	0.0725893	0.0284527	0.0581878	0	0	0	0			Down	XM_012106932.2	1793	LOC101112542	1793	-inf	0.0370499
TTYH2	circRNA_3497|NC_019461.2:112412678_112413592_-	0.0006	0.035	2	novel14_mature;novel62_star	0.942406	0.0048801	434.904	287.228	582.581	1.35109	1.32428	1.46519	1.05678	0.419602	0.477411	0.493026			Down	-	Dbxref=GeneID:101106445	-1.02026	0.0211313			1	11.7139	3.7478	19.6801	GeneID:101123290,Genbank:XM_012177350.1	0.217768	0.189684	0.193959	0.0673064	0	0.0276421	0.190436			Down	XM_012177350.1	915	LOC101123290	915	-2.39262	0.00626728
OPALIN	circRNA_3497|NC_019461.2:112412678_112413592_-	0.0005	0.025	2	novel14_mature;novel62_star	0.986132	0.000287143	100.392	50.9284	149.856	0.738416	0.670549	0.627183	0.365968	0.159813	0.139365	0.339848	GO:0005794,GO:0005886,GO:0044291	Golgi apparatus|plasma membrane|cell-cell contact zone	Down	-	Dbxref=GeneID:101111761	-1.55704	0.00452506			0.925285	11.7139	3.7478	19.6801	GeneID:101123290,Genbank:XM_012177350.1	0.217768	0.189684	0.193959	0.0673064	0	0.0276421	0.190436			Down	XM_012177350.1	915	LOC101123290	915	-2.39262	0.00626728
IGDCC3	circRNA_3497|NC_019461.2:112412678_112413592_-	0.0004	0.017	2	novel14_mature;novel62_star	0.9284	0.00750637	43.056	23.6005	62.5116	0.277067	0.180958	0.299899	0.140857	0.0570918	0.0722397	0.377538			Down	-	Dbxref=GeneID:101111458	-1.40531	0.042257			1	11.7139	3.7478	19.6801	GeneID:101123290,Genbank:XM_012177350.1	0.217768	0.189684	0.193959	0.0673064	0	0.0276421	0.190436			Down	XM_012177350.1	915	LOC101123290	915	-2.39262	0.00626728
DNAJB1	circRNA_3497|NC_019461.2:112412678_112413592_-	0.0003	0.01	2	novel14_mature;novel62_star	0.968993	0.00142722	4677.19	3117.3	6237.08	32.3618	24.3972	31.3804	18.0554	10.9042	12.5954	0.499801	GO:0001671,GO:0005515,GO:0005634,GO:0005829,GO:0006457,GO:0030544,GO:0032781,GO:0051082,GO:0051085,GO:0051087,GO:0051117,GO:0070062,GO:0070389,GO:0090084	ATPase activator activity|protein binding|nucleus|cytosol|protein folding|Hsp70 protein binding|positive regulation of ATPase activity|unfolded protein binding|chaperone mediated protein folding requiring cofactor|chaperone binding|ATPase binding|extracellular exosome|chaperone cofactor-dependent protein refolding|negative regulation of inclusion body assembly	Down	-	Dbxref=GeneID:101122104	-1.00057	0.0137023	path:oas04141,path:oas05164	Protein processing in endoplasmic reticulum|Influenza A	1	11.7139	3.7478	19.6801	GeneID:101123290,Genbank:XM_012177350.1	0.217768	0.189684	0.193959	0.0673064	0	0.0276421	0.190436			Down	XM_012177350.1	915	LOC101123290	915	-2.39262	0.00626728
IGF2	circRNA_3497|NC_019461.2:112412678_112413592_-	0.0002	0.005	2	novel14_mature;novel62_star	0.985337	0.000320945	14437.7	9440.03	19435.3	197.05	168.808	175.145	101.715	79.2997	68.2764	0.485716			Down	insulin-like growth factor 2	Dbxref=GeneID:443325	-1.04182	0.00970515	path:oas05205	Proteoglycans in cancer	1	11.7139	3.7478	19.6801	GeneID:101123290,Genbank:XM_012177350.1	0.217768	0.189684	0.193959	0.0673064	0	0.0276421	0.190436			Down	XM_012177350.1	915	LOC101123290	915	-2.39262	0.00626728
ITIH4	circRNA_8312|NC_019477.2:3206957_3240924_-	0.0001	0.029	1	novel339_mature	0.819678	0.0458424	9157.57	14663.4	3651.69	16.7257	19.4028	13.5133	73.2488	53.2367	63.6799	4.01553	GO:0004867,GO:0005515,GO:0005737,GO:0005886,GO:0006953,GO:0010951,GO:0030212,GO:0034097,GO:0070062,GO:0072562	serine-type endopeptidase inhibitor activity|protein binding|cytoplasm|plasma membrane|acute-phase response|negative regulation of endopeptidase activity|hyaluronan metabolic process|response to cytokine|extracellular exosome|blood microparticle	Up	-	Dbxref=GeneID:101108959	2.00559	1.093e-06			0.00414858	6.77519	11.842	1.70842	GeneID:101112267,Genbank:XM_012100442.2	0.0635156	0	0	0.144228	0.116087	0.0644982	6.93154			Up	XM_012100442.2	33662	ZNF451	33968	2.79318	0.0208469
LOC101110545	circRNA_8312|NC_019477.2:3206957_3240924_-	0.0001	0.029	1	novel339_mature	0.925702	0.00807517	199.568	267.157	131.979	1.07078	0.738804	0.842799	2.26792	1.45941	1.35486	2.02424	GO:0002376,GO:0002504,GO:0002587,GO:0005515,GO:0006955,GO:0016020,GO:0016021,GO:0019882,GO:0019886,GO:0023026,GO:0042613,GO:0045580	immune system process|antigen processing and presentation of peptide or polysaccharide antigen via MHC class II|negative regulation of antigen processing and presentation of peptide antigen via MHC class II|protein binding|immune response|membrane|integral component of membrane|antigen processing and presentation|antigen processing and presentation of exogenous peptide antigen via MHC class II|MH…	Up	-	Dbxref=GeneID:101110545	1.01738	0.0292989	path:oas04514,path:oas04145,path:oas04612,path:oas04672,path:oas05310,path:oas05322,path:oas05323,path:oas05320,path:oas05321,path:oas05330,path:oas05332,path:oas05416,path:oas04940,path:oas05150,path:oas05152,path:oas05166,path:oas05164,path:oas05168,path:oas05145,path:oas05140	Cell adhesion molecules (CAMs)|Phagosome|Antigen processing and presentation|Intestinal immune network for IgA production|Asthma|Systemic lupus erythematosus|Rheumatoid arthritis|Autoimmune thyroid disease|Inflammatiory bowel disease (IBD)|Allograft rejection|Graft-versus-host disease|Viral myocarditis|Type I diabetes mellitus|Staphylococcus aureus infection|Tuberculosis|HTLV-I infection|Influenz…	1	6.77519	11.842	1.70842	GeneID:101112267,Genbank:XM_012100442.2	0.0635156	0	0	0.144228	0.116087	0.0644982	6.93154			Up	XM_012100442.2	33662	ZNF451	33968	2.79318	0.0208469
LOC101114077	circRNA_8312|NC_019477.2:3206957_3240924_-	0.0001	0.029	1	novel339_mature	0.884832	0.0191317	21.303	40.2493	2.35663	0.0327209	0.00575699	0.00667867	0.335149	0.177999	0.202704	17.0792			Up	-	Dbxref=GeneID:101114077	4.09417	8.18921e-05			0.0863416	6.77519	11.842	1.70842	GeneID:101112267,Genbank:XM_012100442.2	0.0635156	0	0	0.144228	0.116087	0.0644982	6.93154			Up	XM_012100442.2	33662	ZNF451	33968	2.79318	0.0208469
LOC101106291	circRNA_8312|NC_019477.2:3206957_3240924_-	0.0001	0.029	1	novel339_mature	0.994297	4.86851e-05	4343.03	6088.38	2597.67	97.9788	53.3429	51.3108	180.475	152.021	115.684	2.34379			Up	-	Dbxref=GeneID:101106291	1.22884	0.00230417	path:oas00480,path:oas00980,path:oas00982,path:oas05204	Glutathione metabolism|Metabolism of xenobiotics by cytochrome P450|Drug metabolism - cytochrome P450|Chemical carcinogenesis	0.652664	6.77519	11.842	1.70842	GeneID:101112267,Genbank:XM_012100442.2	0.0635156	0	0	0.144228	0.116087	0.0644982	6.93154			Up	XM_012100442.2	33662	ZNF451	33968	2.79318	0.0208469
HEY1	circRNA_8312|NC_019477.2:3206957_3240924_-	0.0001	0.029	1	novel339_mature	0.934686	0.00625957	322.841	430.642	215.04	3.15673	1.52193	2.31589	6.09053	3.89078	3.19937	2.00261	GO:0000122,GO:0000988,GO:0001525,GO:0003677,GO:0003700,GO:0005515,GO:0005634,GO:0006351,GO:0006355,GO:0007219,GO:0035939,GO:0045746,GO:0045892,GO:0046983,GO:2000678,GO:2000820	negative regulation of transcription from RNA polymerase II promoter|transcription factor activity, protein binding|angiogenesis|DNA binding|transcription factor activity, sequence-specific DNA binding|protein binding|nucleus|transcription, DNA-templated|regulation of transcription, DNA-templated|Notch signaling pathway|microsatellite binding|negative regulation of Notch signaling pathway|negativ…	Up	-	Dbxref=GeneID:101111557	1.00188	0.0226642			1	6.77519	11.842	1.70842	GeneID:101112267,Genbank:XM_012100442.2	0.0635156	0	0	0.144228	0.116087	0.0644982	6.93154			Up	XM_012100442.2	33662	ZNF451	33968	2.79318	0.0208469
CHMP4C	circRNA_3257|NC_019461.2:43513890_43521973_-	0.0001	0.029	1	novel579_mature	0.859029	0.0284086	198.239	272.829	123.649	2.44624	0.928044	2.13764	4.50899	4.1724	2.65726	2.20648	GO:0000920,GO:0005515,GO:0005622,GO:0006997,GO:0007034,GO:0007080,GO:0009838,GO:0010824,GO:0030496,GO:0032466,GO:0042803,GO:0050792,GO:0070062,GO:0090543,GO:0090611,GO:1901673,GO:1902188	cell separation after cytokinesis|protein binding|intracellular|nucleus organization|vacuolar transport|mitotic metaphase plate congression|abscission|regulation of centrosome duplication|midbody|negative regulation of cytokinesis|protein homodimerization activity|regulation of viral process|extracellular exosome|Flemming body|ubiquitin-independent protein catabolic process via the multivesicular…	Up	-	Dbxref=GeneID:101119649	1.14174	0.0151567	path:oas04144	Endocytosis	1	2.48491	4.96983	0	GeneID:101102723,Genbank:XM_015095250.1	0	0	0	0.048076	0.0773912	0.0184281	inf			Up	XM_015095250.1	758	RSBN1L	8084	inf	0.0209866
EPHA3	circRNA_3257|NC_019461.2:43513890_43521973_-	0.0001	0.029	1	novel579_mature	0.98896	0.000182165	330.262	503.929	156.596	0.736185	0.510362	0.551237	1.88654	2.77506	0.836527	3.21803	GO:0000166,GO:0004672,GO:0004713,GO:0004714,GO:0005003,GO:0005004,GO:0005515,GO:0005524,GO:0005769,GO:0005887,GO:0006468,GO:0007169,GO:0010976,GO:0016020,GO:0016021,GO:0016301,GO:0016310,GO:0016740,GO:0016772,GO:0018108,GO:0032956,GO:0043087,GO:0048013,GO:0051893,GO:0070507,GO:0071300	nucleotide binding|protein kinase activity|protein tyrosine kinase activity|transmembrane receptor protein tyrosine kinase activity|ephrin receptor activity|GPI-linked ephrin receptor activity|protein binding|ATP binding|early endosome|integral component of plasma membrane|protein phosphorylation|transmembrane receptor protein tyrosine kinase signaling pathway|positive regulation of neuron projec…	Up	-	Dbxref=GeneID:101122744	1.68618	0.0139998	path:oas04360	Axon guidance	1	2.48491	4.96983	0	GeneID:101102723,Genbank:XM_015095250.1	0	0	0	0.048076	0.0773912	0.0184281	inf			Up	XM_015095250.1	758	RSBN1L	8084	inf	0.0209866
SCML4	circRNA_3257|NC_019461.2:43513890_43521973_-	0.0001	0.029	1	novel579_mature	0.867424	0.0251996	103.535	168.159	38.9096	0.057549	0.0234611	0.0787865	0.178473	0.251977	0.204101	4.3218	GO:0003677,GO:0005515	DNA binding|protein binding	Up	-	Dbxref=GeneID:101118704	2.11163	0.000123033			0.112745	2.48491	4.96983	0	GeneID:101102723,Genbank:XM_015095250.1	0	0	0	0.048076	0.0773912	0.0184281	inf			Up	XM_015095250.1	758	RSBN1L	8084	inf	0.0209866
MSH4	circRNA_3257|NC_019461.2:43513890_43521973_-	0.0001	0.029	1	novel579_mature	0.928695	0.0074454	53.2776	76.2044	30.3508	0.137367	0.181266	0.100136	0.303234	0.413665	0.291258	2.51078	GO:0000793,GO:0000794,GO:0000795,GO:0001541,GO:0003677,GO:0005515,GO:0005524,GO:0005634,GO:0006298,GO:0007126,GO:0007129,GO:0007283,GO:0007292,GO:0030983	condensed chromosome|condensed nuclear chromosome|synaptonemal complex|ovarian follicle development|DNA binding|protein binding|ATP binding|nucleus|mismatch repair|meiotic nuclear division|synapsis|spermatogenesis|female gamete generation|mismatched DNA binding	Up	-	Dbxref=GeneID:101120967	1.32814	0.0378332			1	2.48491	4.96983	0	GeneID:101102723,Genbank:XM_015095250.1	0	0	0	0.048076	0.0773912	0.0184281	inf			Up	XM_015095250.1	758	RSBN1L	8084	inf	0.0209866
LOC106991756	circRNA_3257|NC_019461.2:43513890_43521973_-	0.0001	0.029	1	novel579_mature	0.936801	0.00586491	37.5371	62.5857	12.4884	0.0256644	0.0790204	0.043653	0.185067	0.341274	0.195056	5.01149			Up	-	Dbxref=GeneID:106991756	2.32524	0.00181627			0.603713	2.48491	4.96983	0	GeneID:101102723,Genbank:XM_015095250.1	0	0	0	0.048076	0.0773912	0.0184281	inf			Up	XM_015095250.1	758	RSBN1L	8084	inf	0.0209866
LOC101120875	circRNA_3257|NC_019461.2:43513890_43521973_-	0.0001	0.029	1	novel579_mature	0.961955	0.00214365	877.343	1286.42	468.265	1.89058	1.51629	3.24747	5.66715	7.43074	4.02231	2.7472	GO:0000166,GO:0003924,GO:0005525,GO:0008152	nucleotide binding|GTPase activity|GTP binding|metabolic process	Up	-	Dbxref=GeneID:101120875	1.45796	0.000521085			0.287572	2.48491	4.96983	0	GeneID:101102723,Genbank:XM_015095250.1	0	0	0	0.048076	0.0773912	0.0184281	inf			Up	XM_015095250.1	758	RSBN1L	8084	inf	0.0209866
HOXA11	circRNA_3257|NC_019461.2:43513890_43521973_-	0.0001	0.029	1	novel579_mature	0.953736	0.00316103	32.1222	50.6857	13.5588	0.0373523	0.0328593	0.11436	0.222626	0.287858	0.13257	3.73822			Up	-	Dbxref=GeneID:101114267	1.90235	0.0133216			1	2.48491	4.96983	0	GeneID:101102723,Genbank:XM_015095250.1	0	0	0	0.048076	0.0773912	0.0184281	inf			Up	XM_015095250.1	758	RSBN1L	8084	inf	0.0209866
RGS5	circRNA_3257|NC_019461.2:43513890_43521973_-	0.0001	0.029	1	novel579_mature	0.966546	0.00166	12063.2	17116.4	7009.96	81.7767	77.4485	74.7378	169.126	221.442	150.34	2.44172	GO:0005737,GO:0038032	cytoplasm|termination of G-protein coupled receptor signaling pathway	Up	-	Dbxref=GeneID:101110554	1.2879	0.00142934			0.539042	2.48491	4.96983	0	GeneID:101102723,Genbank:XM_015095250.1	0	0	0	0.048076	0.0773912	0.0184281	inf			Up	XM_015095250.1	758	RSBN1L	8084	inf	0.0209866
SLC45A1	circRNA_3257|NC_019461.2:43513890_43521973_-	0.0001	0.029	1	novel579_mature	0.9685	0.00147278	52.7464	77.4362	28.0565	0.124857	0.0637772	0.139755	0.252502	0.416292	0.176737	2.76001	GO:0016021,GO:0055085	integral component of membrane|transmembrane transport	Up	-	Dbxref=GeneID:101114888	1.46467	0.0224421			1	2.48491	4.96983	0	GeneID:101102723,Genbank:XM_015095250.1	0	0	0	0.048076	0.0773912	0.0184281	inf			Up	XM_015095250.1	758	RSBN1L	8084	inf	0.0209866
C6H4orf32	circRNA_3257|NC_019461.2:43513890_43521973_-	0.0001	0.029	1	novel579_mature	0.981309	0.000520756	253.668	368.909	138.427	1.18474	1.35575	1.24841	2.81515	4.92537	1.89784	2.66501			Up	-	Dbxref=GeneID:105610292	1.41414	0.0177087			1	2.48491	4.96983	0	GeneID:101102723,Genbank:XM_015095250.1	0	0	0	0.048076	0.0773912	0.0184281	inf			Up	XM_015095250.1	758	RSBN1L	8084	inf	0.0209866
LOC101104325	circRNA_3257|NC_019461.2:43513890_43521973_-	0.0001	0.029	1	novel579_mature	0.913533	0.0108915	52.3771	78.4541	26.3	0.340185	0.330223	0.203517	0.621474	1.12736	0.726698	2.98304			Up	-	Dbxref=GeneID:101104325	1.57679	0.015162			1	2.48491	4.96983	0	GeneID:101102723,Genbank:XM_015095250.1	0	0	0	0.048076	0.0773912	0.0184281	inf			Up	XM_015095250.1	758	RSBN1L	8084	inf	0.0209866
PDK4	circRNA_3257|NC_019461.2:43513890_43521973_-	0.0001	0.029	1	novel579_mature	0.926259	0.00795601	21934.5	29649.5	14219.5	102.729	57.2019	129.799	210.746	243.191	112.092	2.08513	GO:0002230,GO:0004672,GO:0005524,GO:0005739,GO:0005743,GO:0006468,GO:0006885,GO:0008286,GO:0009267,GO:0010510,GO:0010565,GO:0010906,GO:0042304,GO:0042593,GO:0042594,GO:0045124,GO:0046320,GO:0071398,GO:0072593,GO:0098792,GO:2000811	positive regulation of defense response to virus by host|protein kinase activity|ATP binding|mitochondrion|mitochondrial inner membrane|protein phosphorylation|regulation of pH|insulin receptor signaling pathway|cellular response to starvation|regulation of acetyl-CoA biosynthetic process from pyruvate|regulation of cellular ketone metabolic process|regulation of glucose metabolic process|regulat…	Up	-	Dbxref=GeneID:101117752	1.06014	0.0114296			1	2.48491	4.96983	0	GeneID:101102723,Genbank:XM_015095250.1	0	0	0	0.048076	0.0773912	0.0184281	inf			Up	XM_015095250.1	758	RSBN1L	8084	inf	0.0209866
EPHA3	circRNA_8401|NC_019477.2:26902794_26929260_+	0.0001	0.029	1	novel579_mature	0.851947	0.0312569	330.262	503.929	156.596	0.736185	0.510362	0.551237	1.88654	2.77506	0.836527	3.21803	GO:0000166,GO:0004672,GO:0004713,GO:0004714,GO:0005003,GO:0005004,GO:0005515,GO:0005524,GO:0005769,GO:0005887,GO:0006468,GO:0007169,GO:0010976,GO:0016020,GO:0016021,GO:0016301,GO:0016310,GO:0016740,GO:0016772,GO:0018108,GO:0032956,GO:0043087,GO:0048013,GO:0051893,GO:0070507,GO:0071300	nucleotide binding|protein kinase activity|protein tyrosine kinase activity|transmembrane receptor protein tyrosine kinase activity|ephrin receptor activity|GPI-linked ephrin receptor activity|protein binding|ATP binding|early endosome|integral component of plasma membrane|protein phosphorylation|transmembrane receptor protein tyrosine kinase signaling pathway|positive regulation of neuron projec…	Up	-	Dbxref=GeneID:101122744	1.68618	0.0139998	path:oas04360	Axon guidance	1	7.00975	14.0195	0	GeneID:105614324,Genbank:XM_015102535.1	0	0	0	0.0961519	0.164456	0.110568	inf			Up	XM_015102535.1	25448	LOC105614324	26467	inf	2.70632e-05	path:oas04514,path:oas04144,path:oas04145,path:oas04650,path:oas04612,path:oas05203,path:oas05320,path:oas05330,path:oas05332,path:oas05416,path:oas04940,path:oas05166,path:oas05168,path:oas05169	Cell adhesion molecules (CAMs)|Endocytosis|Phagosome|Natural killer cell mediated cytotoxicity|Antigen processing and presentation|Viral carcinogenesis|Autoimmune thyroid disease|Allograft rejection|Graft-versus-host disease|Viral myocarditis|Type I diabetes mellitus|HTLV-I infection|Herpes simplex infection|Epstein-Barr virus infection
SCML4	circRNA_8401|NC_019477.2:26902794_26929260_+	0.0001	0.029	1	novel579_mature	0.978655	0.000678562	103.535	168.159	38.9096	0.057549	0.0234611	0.0787865	0.178473	0.251977	0.204101	4.3218	GO:0003677,GO:0005515	DNA binding|protein binding	Up	-	Dbxref=GeneID:101118704	2.11163	0.000123033			0.112745	7.00975	14.0195	0	GeneID:105614324,Genbank:XM_015102535.1	0	0	0	0.0961519	0.164456	0.110568	inf			Up	XM_015102535.1	25448	LOC105614324	26467	inf	2.70632e-05	path:oas04514,path:oas04144,path:oas04145,path:oas04650,path:oas04612,path:oas05203,path:oas05320,path:oas05330,path:oas05332,path:oas05416,path:oas04940,path:oas05166,path:oas05168,path:oas05169	Cell adhesion molecules (CAMs)|Endocytosis|Phagosome|Natural killer cell mediated cytotoxicity|Antigen processing and presentation|Viral carcinogenesis|Autoimmune thyroid disease|Allograft rejection|Graft-versus-host disease|Viral myocarditis|Type I diabetes mellitus|HTLV-I infection|Herpes simplex infection|Epstein-Barr virus infection
MSH4	circRNA_8401|NC_019477.2:26902794_26929260_+	0.0001	0.029	1	novel579_mature	0.970065	0.0013307	53.2776	76.2044	30.3508	0.137367	0.181266	0.100136	0.303234	0.413665	0.291258	2.51078	GO:0000793,GO:0000794,GO:0000795,GO:0001541,GO:0003677,GO:0005515,GO:0005524,GO:0005634,GO:0006298,GO:0007126,GO:0007129,GO:0007283,GO:0007292,GO:0030983	condensed chromosome|condensed nuclear chromosome|synaptonemal complex|ovarian follicle development|DNA binding|protein binding|ATP binding|nucleus|mismatch repair|meiotic nuclear division|synapsis|spermatogenesis|female gamete generation|mismatched DNA binding	Up	-	Dbxref=GeneID:101120967	1.32814	0.0378332			1	7.00975	14.0195	0	GeneID:105614324,Genbank:XM_015102535.1	0	0	0	0.0961519	0.164456	0.110568	inf			Up	XM_015102535.1	25448	LOC105614324	26467	inf	2.70632e-05	path:oas04514,path:oas04144,path:oas04145,path:oas04650,path:oas04612,path:oas05203,path:oas05320,path:oas05330,path:oas05332,path:oas05416,path:oas04940,path:oas05166,path:oas05168,path:oas05169	Cell adhesion molecules (CAMs)|Endocytosis|Phagosome|Natural killer cell mediated cytotoxicity|Antigen processing and presentation|Viral carcinogenesis|Autoimmune thyroid disease|Allograft rejection|Graft-versus-host disease|Viral myocarditis|Type I diabetes mellitus|HTLV-I infection|Herpes simplex infection|Epstein-Barr virus infection
LOC106991756	circRNA_8401|NC_019477.2:26902794_26929260_+	0.0001	0.029	1	novel579_mature	0.975131	0.000919994	37.5371	62.5857	12.4884	0.0256644	0.0790204	0.043653	0.185067	0.341274	0.195056	5.01149			Up	-	Dbxref=GeneID:106991756	2.32524	0.00181627			0.603713	7.00975	14.0195	0	GeneID:105614324,Genbank:XM_015102535.1	0	0	0	0.0961519	0.164456	0.110568	inf			Up	XM_015102535.1	25448	LOC105614324	26467	inf	2.70632e-05	path:oas04514,path:oas04144,path:oas04145,path:oas04650,path:oas04612,path:oas05203,path:oas05320,path:oas05330,path:oas05332,path:oas05416,path:oas04940,path:oas05166,path:oas05168,path:oas05169	Cell adhesion molecules (CAMs)|Endocytosis|Phagosome|Natural killer cell mediated cytotoxicity|Antigen processing and presentation|Viral carcinogenesis|Autoimmune thyroid disease|Allograft rejection|Graft-versus-host disease|Viral myocarditis|Type I diabetes mellitus|HTLV-I infection|Herpes simplex infection|Epstein-Barr virus infection
LOC101120875	circRNA_8401|NC_019477.2:26902794_26929260_+	0.0001	0.029	1	novel579_mature	0.913801	0.0108252	877.343	1286.42	468.265	1.89058	1.51629	3.24747	5.66715	7.43074	4.02231	2.7472	GO:0000166,GO:0003924,GO:0005525,GO:0008152	nucleotide binding|GTPase activity|GTP binding|metabolic process	Up	-	Dbxref=GeneID:101120875	1.45796	0.000521085			0.287572	7.00975	14.0195	0	GeneID:105614324,Genbank:XM_015102535.1	0	0	0	0.0961519	0.164456	0.110568	inf			Up	XM_015102535.1	25448	LOC105614324	26467	inf	2.70632e-05	path:oas04514,path:oas04144,path:oas04145,path:oas04650,path:oas04612,path:oas05203,path:oas05320,path:oas05330,path:oas05332,path:oas05416,path:oas04940,path:oas05166,path:oas05168,path:oas05169	Cell adhesion molecules (CAMs)|Endocytosis|Phagosome|Natural killer cell mediated cytotoxicity|Antigen processing and presentation|Viral carcinogenesis|Autoimmune thyroid disease|Allograft rejection|Graft-versus-host disease|Viral myocarditis|Type I diabetes mellitus|HTLV-I infection|Herpes simplex infection|Epstein-Barr virus infection
HOXA11	circRNA_8401|NC_019477.2:26902794_26929260_+	0.0001	0.029	1	novel579_mature	0.888671	0.0179013	32.1222	50.6857	13.5588	0.0373523	0.0328593	0.11436	0.222626	0.287858	0.13257	3.73822			Up	-	Dbxref=GeneID:101114267	1.90235	0.0133216			1	7.00975	14.0195	0	GeneID:105614324,Genbank:XM_015102535.1	0	0	0	0.0961519	0.164456	0.110568	inf			Up	XM_015102535.1	25448	LOC105614324	26467	inf	2.70632e-05	path:oas04514,path:oas04144,path:oas04145,path:oas04650,path:oas04612,path:oas05203,path:oas05320,path:oas05330,path:oas05332,path:oas05416,path:oas04940,path:oas05166,path:oas05168,path:oas05169	Cell adhesion molecules (CAMs)|Endocytosis|Phagosome|Natural killer cell mediated cytotoxicity|Antigen processing and presentation|Viral carcinogenesis|Autoimmune thyroid disease|Allograft rejection|Graft-versus-host disease|Viral myocarditis|Type I diabetes mellitus|HTLV-I infection|Herpes simplex infection|Epstein-Barr virus infection
RGS5	circRNA_8401|NC_019477.2:26902794_26929260_+	0.0001	0.029	1	novel579_mature	0.984206	0.000372185	12063.2	17116.4	7009.96	81.7767	77.4485	74.7378	169.126	221.442	150.34	2.44172	GO:0005737,GO:0038032	cytoplasm|termination of G-protein coupled receptor signaling pathway	Up	-	Dbxref=GeneID:101110554	1.2879	0.00142934			0.539042	7.00975	14.0195	0	GeneID:105614324,Genbank:XM_015102535.1	0	0	0	0.0961519	0.164456	0.110568	inf			Up	XM_015102535.1	25448	LOC105614324	26467	inf	2.70632e-05	path:oas04514,path:oas04144,path:oas04145,path:oas04650,path:oas04612,path:oas05203,path:oas05320,path:oas05330,path:oas05332,path:oas05416,path:oas04940,path:oas05166,path:oas05168,path:oas05169	Cell adhesion molecules (CAMs)|Endocytosis|Phagosome|Natural killer cell mediated cytotoxicity|Antigen processing and presentation|Viral carcinogenesis|Autoimmune thyroid disease|Allograft rejection|Graft-versus-host disease|Viral myocarditis|Type I diabetes mellitus|HTLV-I infection|Herpes simplex infection|Epstein-Barr virus infection
SLC45A1	circRNA_8401|NC_019477.2:26902794_26929260_+	0.0001	0.029	1	novel579_mature	0.889471	0.0176497	52.7464	77.4362	28.0565	0.124857	0.0637772	0.139755	0.252502	0.416292	0.176737	2.76001	GO:0016021,GO:0055085	integral component of membrane|transmembrane transport	Up	-	Dbxref=GeneID:101114888	1.46467	0.0224421			1	7.00975	14.0195	0	GeneID:105614324,Genbank:XM_015102535.1	0	0	0	0.0961519	0.164456	0.110568	inf			Up	XM_015102535.1	25448	LOC105614324	26467	inf	2.70632e-05	path:oas04514,path:oas04144,path:oas04145,path:oas04650,path:oas04612,path:oas05203,path:oas05320,path:oas05330,path:oas05332,path:oas05416,path:oas04940,path:oas05166,path:oas05168,path:oas05169	Cell adhesion molecules (CAMs)|Endocytosis|Phagosome|Natural killer cell mediated cytotoxicity|Antigen processing and presentation|Viral carcinogenesis|Autoimmune thyroid disease|Allograft rejection|Graft-versus-host disease|Viral myocarditis|Type I diabetes mellitus|HTLV-I infection|Herpes simplex infection|Epstein-Barr virus infection
C6H4orf32	circRNA_8401|NC_019477.2:26902794_26929260_+	0.0001	0.029	1	novel579_mature	0.886217	0.0186832	253.668	368.909	138.427	1.18474	1.35575	1.24841	2.81515	4.92537	1.89784	2.66501			Up	-	Dbxref=GeneID:105610292	1.41414	0.0177087			1	7.00975	14.0195	0	GeneID:105614324,Genbank:XM_015102535.1	0	0	0	0.0961519	0.164456	0.110568	inf			Up	XM_015102535.1	25448	LOC105614324	26467	inf	2.70632e-05	path:oas04514,path:oas04144,path:oas04145,path:oas04650,path:oas04612,path:oas05203,path:oas05320,path:oas05330,path:oas05332,path:oas05416,path:oas04940,path:oas05166,path:oas05168,path:oas05169	Cell adhesion molecules (CAMs)|Endocytosis|Phagosome|Natural killer cell mediated cytotoxicity|Antigen processing and presentation|Viral carcinogenesis|Autoimmune thyroid disease|Allograft rejection|Graft-versus-host disease|Viral myocarditis|Type I diabetes mellitus|HTLV-I infection|Herpes simplex infection|Epstein-Barr virus infection
LOC101104325	circRNA_8401|NC_019477.2:26902794_26929260_+	0.0001	0.029	1	novel579_mature	0.970343	0.00130624	52.3771	78.4541	26.3	0.340185	0.330223	0.203517	0.621474	1.12736	0.726698	2.98304			Up	-	Dbxref=GeneID:101104325	1.57679	0.015162			1	7.00975	14.0195	0	GeneID:105614324,Genbank:XM_015102535.1	0	0	0	0.0961519	0.164456	0.110568	inf			Up	XM_015102535.1	25448	LOC105614324	26467	inf	2.70632e-05	path:oas04514,path:oas04144,path:oas04145,path:oas04650,path:oas04612,path:oas05203,path:oas05320,path:oas05330,path:oas05332,path:oas05416,path:oas04940,path:oas05166,path:oas05168,path:oas05169	Cell adhesion molecules (CAMs)|Endocytosis|Phagosome|Natural killer cell mediated cytotoxicity|Antigen processing and presentation|Viral carcinogenesis|Autoimmune thyroid disease|Allograft rejection|Graft-versus-host disease|Viral myocarditis|Type I diabetes mellitus|HTLV-I infection|Herpes simplex infection|Epstein-Barr virus infection
KLF9	circRNA_8401|NC_019477.2:26902794_26929260_+	0.0001	0.029	1	novel579_mature	0.942582	0.00485063	4594.15	6685.64	2502.67	6.98731	5.60164	10.621	13.3034	24.0622	20.1135	2.6714	GO:0003676,GO:0005634,GO:0005654,GO:0005737,GO:0005886,GO:0007623,GO:0010839,GO:0046872,GO:0071387,GO:0097067	nucleic acid binding|nucleus|nucleoplasm|cytoplasm|plasma membrane|circadian rhythm|negative regulation of keratinocyte proliferation|metal ion binding|cellular response to cortisol stimulus|cellular response to thyroid hormone stimulus	Up	-	Dbxref=GeneID:101104718	1.41759	0.000530352			0.287572	7.00975	14.0195	0	GeneID:105614324,Genbank:XM_015102535.1	0	0	0	0.0961519	0.164456	0.110568	inf			Up	XM_015102535.1	25448	LOC105614324	26467	inf	2.70632e-05	path:oas04514,path:oas04144,path:oas04145,path:oas04650,path:oas04612,path:oas05203,path:oas05320,path:oas05330,path:oas05332,path:oas05416,path:oas04940,path:oas05166,path:oas05168,path:oas05169	Cell adhesion molecules (CAMs)|Endocytosis|Phagosome|Natural killer cell mediated cytotoxicity|Antigen processing and presentation|Viral carcinogenesis|Autoimmune thyroid disease|Allograft rejection|Graft-versus-host disease|Viral myocarditis|Type I diabetes mellitus|HTLV-I infection|Herpes simplex infection|Epstein-Barr virus infection
LOC105614852	circRNA_8401|NC_019477.2:26902794_26929260_+	0.0001	0.029	1	novel579_mature	0.959692	0.00240435	271.65	499.638	43.6619	0.963205	1.14997	2.21175	13.6384	15.9688	16.5158	11.4433			Up	-	Dbxref=GeneID:105614852	3.51643	2.15455e-12			2.04446e-08	7.00975	14.0195	0	GeneID:105614324,Genbank:XM_015102535.1	0	0	0	0.0961519	0.164456	0.110568	inf			Up	XM_015102535.1	25448	LOC105614324	26467	inf	2.70632e-05	path:oas04514,path:oas04144,path:oas04145,path:oas04650,path:oas04612,path:oas05203,path:oas05320,path:oas05330,path:oas05332,path:oas05416,path:oas04940,path:oas05166,path:oas05168,path:oas05169	Cell adhesion molecules (CAMs)|Endocytosis|Phagosome|Natural killer cell mediated cytotoxicity|Antigen processing and presentation|Viral carcinogenesis|Autoimmune thyroid disease|Allograft rejection|Graft-versus-host disease|Viral myocarditis|Type I diabetes mellitus|HTLV-I infection|Herpes simplex infection|Epstein-Barr virus infection
CENPF	circRNA_8396|NC_019477.2:26838353_26929260_+	0	0.029	1	novel130_mature	0.829728	0.0410207	1884.04	1034.57	2733.51	4.24196	8.96804	5.29337	3.16162	3.12995	0.60865	0.378478	GO:0000278,GO:0000775,GO:0000776,GO:0000922,GO:0001822,GO:0005515,GO:0005634,GO:0005635,GO:0005654,GO:0005737,GO:0005813,GO:0005819,GO:0005930,GO:0007059,GO:0008022,GO:0008134,GO:0010389,GO:0015031,GO:0016020,GO:0016192,GO:0016202,GO:0016363,GO:0021591,GO:0030496,GO:0036064,GO:0042803,GO:0045120,GO:0045502,GO:0045892,GO:0051310,GO:0097539	mitotic cell cycle|chromosome, centromeric region|kinetochore|spindle pole|kidney development|protein binding|nucleus|nuclear envelope|nucleoplasm|cytoplasm|centrosome|spindle|axoneme|chromosome segregation|protein C-terminus binding|transcription factor binding|regulation of G2/M transition of mitotic cell cycle|protein transport|membrane|vesicle-mediated transport|regulation of striated muscle …	Down	-	Dbxref=GeneID:101112149	-1.40172	0.0392455			1	91.3725	0	182.745	GeneID:106990117,Genbank:XM_015102529.1	0.907366	2.14343	2.27902	0	0	0	0			Down	XM_015102529.1	44924	LOC106990117	90908	-inf	1.7415e-07	path:oas04514,path:oas04144,path:oas04145,path:oas04650,path:oas04612,path:oas05203,path:oas05320,path:oas05330,path:oas05332,path:oas05416,path:oas04940,path:oas05166,path:oas05168,path:oas05169	Cell adhesion molecules (CAMs)|Endocytosis|Phagosome|Natural killer cell mediated cytotoxicity|Antigen processing and presentation|Viral carcinogenesis|Autoimmune thyroid disease|Allograft rejection|Graft-versus-host disease|Viral myocarditis|Type I diabetes mellitus|HTLV-I infection|Herpes simplex infection|Epstein-Barr virus infection
CLEC19A	circRNA_8396|NC_019477.2:26838353_26929260_+	0	0.029	1	novel130_mature	0.900802	0.0142722	42.146	13.5962	70.6958	0.968127	1.08547	1.80169	0.0838083	0.567959	0.0489991	0.19232			Down	-	Dbxref=GeneID:101112020	-2.37842	0.000818247			0.378749	91.3725	0	182.745	GeneID:106990117,Genbank:XM_015102529.1	0.907366	2.14343	2.27902	0	0	0	0			Down	XM_015102529.1	44924	LOC106990117	90908	-inf	1.7415e-07	path:oas04514,path:oas04144,path:oas04145,path:oas04650,path:oas04612,path:oas05203,path:oas05320,path:oas05330,path:oas05332,path:oas05416,path:oas04940,path:oas05166,path:oas05168,path:oas05169	Cell adhesion molecules (CAMs)|Endocytosis|Phagosome|Natural killer cell mediated cytotoxicity|Antigen processing and presentation|Viral carcinogenesis|Autoimmune thyroid disease|Allograft rejection|Graft-versus-host disease|Viral myocarditis|Type I diabetes mellitus|HTLV-I infection|Herpes simplex infection|Epstein-Barr virus infection
AURKB	circRNA_8396|NC_019477.2:26838353_26929260_+	0	0.029	1	novel130_mature	0.818254	0.0465458	260.794	128.888	392.7	5.66733	10.2666	5.76366	3.15595	3.47328	0.390777	0.32821			Down	-	Dbxref=GeneID:101106860	-1.60731	0.0159904			1	91.3725	0	182.745	GeneID:106990117,Genbank:XM_015102529.1	0.907366	2.14343	2.27902	0	0	0	0			Down	XM_015102529.1	44924	LOC106990117	90908	-inf	1.7415e-07	path:oas04514,path:oas04144,path:oas04145,path:oas04650,path:oas04612,path:oas05203,path:oas05320,path:oas05330,path:oas05332,path:oas05416,path:oas04940,path:oas05166,path:oas05168,path:oas05169	Cell adhesion molecules (CAMs)|Endocytosis|Phagosome|Natural killer cell mediated cytotoxicity|Antigen processing and presentation|Viral carcinogenesis|Autoimmune thyroid disease|Allograft rejection|Graft-versus-host disease|Viral myocarditis|Type I diabetes mellitus|HTLV-I infection|Herpes simplex infection|Epstein-Barr virus infection
LOC101102473	circRNA_8396|NC_019477.2:26838353_26929260_+	0	0.029	1	novel130_mature	0.980539	0.000564383	54.087	26.7695	81.4044	1.57031	2.49625	2.27736	0.754097	0.774308	0.474073	0.328846	GO:0005634	nucleus	Down	-	Dbxref=GeneID:101102473	-1.60452	0.0122122	path:oas04068,path:oas04110,path:oas04115,path:oas04914	FoxO signaling pathway|Cell cycle|p53 signaling pathway|Progesterone-mediated oocyte maturation	1	91.3725	0	182.745	GeneID:106990117,Genbank:XM_015102529.1	0.907366	2.14343	2.27902	0	0	0	0			Down	XM_015102529.1	44924	LOC106990117	90908	-inf	1.7415e-07	path:oas04514,path:oas04144,path:oas04145,path:oas04650,path:oas04612,path:oas05203,path:oas05320,path:oas05330,path:oas05332,path:oas05416,path:oas04940,path:oas05166,path:oas05168,path:oas05169	Cell adhesion molecules (CAMs)|Endocytosis|Phagosome|Natural killer cell mediated cytotoxicity|Antigen processing and presentation|Viral carcinogenesis|Autoimmune thyroid disease|Allograft rejection|Graft-versus-host disease|Viral myocarditis|Type I diabetes mellitus|HTLV-I infection|Herpes simplex infection|Epstein-Barr virus infection
KCNK9	circRNA_4140|NC_019463.2:66446753_66449897_-	0	0.029	1	novel34_mature>novel661_mature	0.942168	0.00492011	13.4063	22.7496	4.06306	0.00634925	0.0279276	0.0388785	0.190615	0.0172697	0.180277	5.59912			Up	-	Dbxref=GeneID:101122116	2.4852	0.0411208	path:oas04925	Aldosterone synthesis and secretion	1	443.142	886.284	0	GeneID:101112571,Genbank:XM_012179918.2	0	0	0	10.4229	3.18271	8.34791	inf	GO:0016486,GO:0005515,GO:0006508,GO:0004252,GO:0016020,GO:0005887,GO:0007565,GO:0003050,GO:0035813,GO:0008217,GO:0009986	peptide hormone processing|protein binding|proteolysis|serine-type endopeptidase activity|membrane|integral component of plasma membrane|female pregnancy|regulation of systemic arterial blood pressure by atrial natriuretic peptide|regulation of renal sodium excretion|regulation of blood pressure|cell surface	Up	XM_012179918.2	3145	CORIN	3145	inf	2.61311e-11
[truncated: 4 more columns]

## Sheet: Suplementary_Table 4
Term_ID	Term_description	ListHit	ListTotal	PopHit	PopTotal	GeneRatio	BgRatio	Enrichment_score	Gene Ids	GeneSymbols	p-value	FDR_bh	Category
GO:0010389	regulation of G2/M transition of mitotic cell cycle	1	17	6	9825	0.0588235	0.000610687	96.3235	CENPF	CENPF	0.0103395	0.0625415	biological_process
GO:0051085	chaperone mediated protein folding requiring cofactor	1	17	6	9825	0.0588235	0.000610687	96.3235	DNAJB1	DNAJB1	0.0103395	0.0625415	biological_process
GO:0070507	regulation of microtubule cytoskeleton organization	1	17	9	9825	0.0588235	0.000916031	64.2157	EPHA3	EPHA3	0.0154714	0.0625415	biological_process
GO:0007126	meiotic nuclear division	1	17	13	9825	0.0588235	0.00132315	44.457	MSH4	MSH4	0.0222751	0.0625415	biological_process
GO:0021591	ventricular system development	1	17	13	9825	0.0588235	0.00132315	44.457	CENPF	CENPF	0.0222751	0.0625415	biological_process
GO:0032781	positive regulation of ATPase activity	1	17	16	9825	0.0588235	0.0016285	36.1213	DNAJB1	DNAJB1	0.0273487	0.0675721	biological_process
GO:0001541	ovarian follicle development	1	17	17	9825	0.0588235	0.00173028	33.9965	MSH4	MSH4	0.0290344	0.0675721	biological_process
GO:0006644	phospholipid metabolic process	1	17	17	9825	0.0588235	0.00173028	33.9965	PLA2G2D	PLA2G2D	0.0290344	0.0675721	biological_process
GO:0000278	mitotic cell cycle	1	17	18	9825	0.0588235	0.00183206	32.1078	CENPF	CENPF	0.0307174	0.0675721	biological_process
GO:0072593	reactive oxygen species metabolic process	1	17	19	9825	0.0588235	0.00193384	30.418	PDK4	PDK4	0.0323976	0.0675721	biological_process
GO:0008286	insulin receptor signaling pathway	1	17	21	9825	0.0588235	0.00213741	27.521	PDK4	PDK4	0.0357498	0.0682947	biological_process
GO:0038032	termination of G-protein coupled receptor signaling pathway	1	17	22	9825	0.0588235	0.00223919	26.2701	RGS5	RGS5	0.0374218	0.0682947	biological_process
GO:0032956	regulation of actin cytoskeleton organization	1	17	23	9825	0.0588235	0.00234097	25.1279	EPHA3	EPHA3	0.039091	0.0696011	biological_process
GO:0007169	transmembrane receptor protein tyrosine kinase signaling pathway	1	17	41	9825	0.0588235	0.00417303	14.0961	EPHA3	EPHA3	0.0686759	0.0997568	biological_process
GO:0007219	Notch signaling pathway	1	17	46	9825	0.0588235	0.00468193	12.5639	HEY1	HEY1	0.0767405	0.107732	biological_process
GO:0006260	DNA replication	1	17	63	9825	0.0588235	0.00641221	9.17367	MCMDC2	MCMDC2	0.103671	0.135143	biological_process
GO:0008152	metabolic process	1	17	861	9825	0.0588235	0.0876336	0.671244	LOC101120875	LOC101120875	0.789961	0.789961	biological_process
GO:0071398	cellular response to fatty acid	1	17	5	9825	0.0588235	0.000508906	115.588	PDK4	PDK4	0.00862326	0.0625415	biological_process
GO:0050792	regulation of viral process	1	17	5	9825	0.0588235	0.000508906	115.588	CHMP4C	CHMP4C	0.00862326	0.0625415	biological_process
GO:0030212	hyaluronan metabolic process	1	17	6	9825	0.0588235	0.000610687	96.3235	ITIH4	ITIH4	0.0103395	0.0625415	biological_process
GO:0090084	negative regulation of inclusion body assembly	1	17	6	9825	0.0588235	0.000610687	96.3235	DNAJB1	DNAJB1	0.0103395	0.0625415	biological_process
GO:0006997	nucleus organization	1	17	6	9825	0.0588235	0.000610687	96.3235	CHMP4C	CHMP4C	0.0103395	0.0625415	biological_process
GO:1902188	positive regulation of viral release from host cell	1	17	6	9825	0.0588235	0.000610687	96.3235	CHMP4C	CHMP4C	0.0103395	0.0625415	biological_process
GO:0097539	ciliary transition fiber	1	17	6	9794	0.0588235	0.00061262	96.0196	CENPF	CENPF	0.0103721	0.117167	cellular_component
GO:0001671	ATPase activator activity	1	18	7	11127	0.0555556	0.0006291	88.3095	DNAJB1	DNAJB1	0.011272	0.0933414	molecular_function
GO:0051893	regulation of focal adhesion assembly	1	17	7	9825	0.0588235	0.000712468	82.563	EPHA3	EPHA3	0.0120529	0.0625415	biological_process
GO:1901673	regulation of mitotic spindle assembly	1	17	7	9825	0.0588235	0.000712468	82.563	CHMP4C	CHMP4C	0.0120529	0.0625415	biological_process
GO:0045502	dynein binding	1	18	8	11127	0.0555556	0.000718972	77.2708	CENPF	CENPF	0.0128725	0.0933414	molecular_function
GO:0005003	ephrin receptor activity	1	18	8	11127	0.0555556	0.000718972	77.2708	EPHA3	EPHA3	0.0128725	0.0933414	molecular_function
GO:0007034	vacuolar transport	1	17	8	9825	0.0588235	0.000814249	72.2426	CHMP4C	CHMP4C	0.0137636	0.0625415	biological_process
GO:2000678	negative regulation of transcription regulatory region DNA binding	1	17	8	9825	0.0588235	0.000814249	72.2426	HEY1	HEY1	0.0137636	0.0625415	biological_process
GO:0050930	induction of positive chemotaxis	1	17	9	9825	0.0588235	0.000916031	64.2157	IL16	IL16	0.0154714	0.0625415	biological_process
GO:0010824	regulation of centrosome duplication	1	17	9	9825	0.0588235	0.000916031	64.2157	CHMP4C	CHMP4C	0.0154714	0.0625415	biological_process
GO:0000920	cell separation after cytokinesis	1	17	9	9825	0.0588235	0.000916031	64.2157	CHMP4C	CHMP4C	0.0154714	0.0625415	biological_process
GO:0050868	negative regulation of T cell activation	1	17	10	9825	0.0588235	0.00101781	57.7941	PLA2G2D	PLA2G2D	0.0171765	0.0625415	biological_process
GO:2000811	negative regulation of anoikis	1	17	10	9825	0.0588235	0.00101781	57.7941	PDK4	PDK4	0.0171765	0.0625415	biological_process
GO:0097067	cellular response to thyroid hormone stimulus	1	17	10	9825	0.0588235	0.00101781	57.7941	KLF9	KLF9	0.0171765	0.0625415	biological_process
GO:0030983	mismatched DNA binding	1	18	11	11127	0.0555556	0.000988586	56.197	MSH4	MSH4	0.0176592	0.0933414	molecular_function
GO:0010839	negative regulation of keratinocyte proliferation	1	17	12	9825	0.0588235	0.00122137	48.1618	KLF9	KLF9	0.0205783	0.0625415	biological_process
GO:0010906	regulation of glucose metabolic process	1	17	13	9825	0.0588235	0.00132315	44.457	PDK4	PDK4	0.0222751	0.0625415	biological_process
GO:0007129	synapsis	1	17	13	9825	0.0588235	0.00132315	44.457	MSH4	MSH4	0.0222751	0.0625415	biological_process
GO:0045746	negative regulation of Notch signaling pathway	1	17	13	9825	0.0588235	0.00132315	44.457	HEY1	HEY1	0.0222751	0.0625415	biological_process
GO:0004866	endopeptidase inhibitor activity	1	18	16	11127	0.0555556	0.00143794	38.6354	MEGF10	MEGF10	0.0255884	0.105197	molecular_function
GO:0006298	mismatch repair	1	17	18	9825	0.0588235	0.00183206	32.1078	MSH4	MSH4	0.0307174	0.0675721	biological_process
GO:0000795	synaptonemal complex	1	17	18	9794	0.0588235	0.00183786	32.0065	MSH4	MSH4	0.0308133	0.14527	cellular_component
GO:0048013	ephrin receptor signaling pathway	1	17	19	9825	0.0588235	0.00193384	30.418	EPHA3	EPHA3	0.0323976	0.0675721	biological_process
GO:0042130	negative regulation of T cell proliferation	1	17	19	9825	0.0588235	0.00193384	30.418	PLA2G2D	PLA2G2D	0.0323976	0.0675721	biological_process
GO:0006885	regulation of pH	1	17	19	9825	0.0588235	0.00193384	30.418	PDK4	PDK4	0.0323976	0.0675721	biological_process
GO:0007080	mitotic metaphase plate congression	1	17	20	9825	0.0588235	0.00203562	28.8971	CHMP4C	CHMP4C	0.034075	0.0682947	biological_process
GO:0034097	response to cytokine	1	17	21	9825	0.0588235	0.00213741	27.521	ITIH4	ITIH4	0.0357498	0.0682947	biological_process
GO:0071300	cellular response to retinoic acid	1	17	24	9825	0.0588235	0.00244275	24.0809	EPHA3	EPHA3	0.0407576	0.0708406	biological_process
GO:0009267	cellular response to starvation	1	17	25	9825	0.0588235	0.00254453	23.1176	PDK4	PDK4	0.0424214	0.0720177	biological_process
GO:0051087	chaperone binding	1	18	29	11127	0.0555556	0.00260627	21.3161	DNAJB1	DNAJB1	0.0459223	0.123897	molecular_function
GO:0005930	axoneme	1	17	30	9794	0.0588235	0.0030631	19.2039	CENPF	CENPF	0.0508565	0.157193	cellular_component
GO:0010976	positive regulation of neuron projection development	1	17	31	9825	0.0588235	0.00315522	18.6433	EPHA3	EPHA3	0.0523474	0.0868492	biological_process
GO:0004867	serine-type endopeptidase inhibitor activity	1	18	35	11127	0.0555556	0.0031455	17.6619	ITIH4	ITIH4	0.0551714	0.123897	molecular_function
GO:0004714	transmembrane receptor protein tyrosine kinase activity	1	18	35	11127	0.0555556	0.0031455	17.6619	EPHA3	EPHA3	0.0551714	0.123897	molecular_function
GO:0007059	chromosome segregation	1	17	33	9825	0.0588235	0.00335878	17.5134	CENPF	CENPF	0.0556345	0.0902516	biological_process
GO:0016042	lipid catabolic process	1	17	35	9825	0.0588235	0.00356234	16.5126	PLA2G2D	PLA2G2D	0.0589109	0.093489	biological_process
GO:0007623	circadian rhythm	1	17	38	9825	0.0588235	0.00386768	15.209	KLF9	KLF9	0.0638054	0.0970374	biological_process
GO:0016363	nuclear matrix	1	17	38	9794	0.0588235	0.00387993	15.161	CENPF	CENPF	0.0640013	0.171654	cellular_component
GO:0043087	regulation of GTPase activity	1	17	40	9825	0.0588235	0.00407125	14.4485	EPHA3	EPHA3	0.0670551	0.0997568	biological_process
GO:0045892	negative regulation of transcription, DNA-templated	2	17	253	9825	0.117647	0.0257506	4.5687	CENPF;HEY1	CENPF;HEY1	0.0696931	0.0997568	biological_process
GO:0001822	kidney development	1	17	47	9825	0.0588235	0.00478372	12.2966	CENPF	CENPF	0.0783455	0.10791	biological_process
GO:0051082	unfolded protein binding	1	18	51	11127	0.0555556	0.00458345	12.1209	DNAJB1	DNAJB1	0.0794234	0.163259	molecular_function
GO:0008201	heparin binding	1	18	57	11127	0.0555556	0.00512268	10.845	PLA2G2D	PLA2G2D	0.0883654	0.17208	molecular_function
GO:0042593	glucose homeostasis	1	17	55	9825	0.0588235	0.00559796	10.508	PDK4	PDK4	0.0910914	0.123142	biological_process
GO:0010951	negative regulation of endopeptidase activity	1	17	61	9825	0.0588235	0.00620865	9.47445	ITIH4	ITIH4	0.100542	0.133446	biological_process
GO:0098792	xenophagy	1	17	66	9825	0.0588235	0.00671756	8.75668	PDK4	PDK4	0.108346	0.138759	biological_process
GO:0042803	protein homodimerization activity	2	18	351	11127	0.111111	0.0315449	3.52232	CHMP4C;CENPF	CHMP4C;CENPF	0.109004	0.201657	molecular_function
GO:0005634	nucleus	7	17	2482	9794	0.411765	0.25342	1.62483	CENPF;IL16;KLF9;DNAJB1;HEY1;MSH4;LOC101102473	CENPF;IL16;KLF9;DNAJB1;HEY1;MSH4;LOC101102473	0.113407	0.20294	cellular_component
GO:0004672	protein kinase activity	2	18	374	11127	0.111111	0.0336119	3.3057	EPHA3;PDK4	EPHA3;PDK4	0.121138	0.207555	molecular_function
GO:0006457	protein folding	1	17	76	9825	0.0588235	0.00773537	7.60449	DNAJB1	DNAJB1	0.123765	0.152439	biological_process
GO:0001525	angiogenesis	1	17	77	9825	0.0588235	0.00783715	7.50573	HEY1	HEY1	0.125293	0.152439	biological_process
GO:0002230	positive regulation of defense response to virus by host	1	17	77	9825	0.0588235	0.00783715	7.50573	PDK4	PDK4	0.125293	0.152439	biological_process
GO:0005125	cytokine activity	1	18	83	11127	0.0555556	0.00745933	7.44779	IL16	IL16	0.126175	0.207555	molecular_function
GO:0008022	protein C-terminus binding	1	18	85	11127	0.0555556	0.00763908	7.27255	CENPF	CENPF	0.129021	0.207555	molecular_function
GO:0018108	peptidyl-tyrosine phosphorylation	1	17	81	9825	0.0588235	0.00824428	7.13508	EPHA3	EPHA3	0.131379	0.157224	biological_process
GO:0016192	vesicle-mediated transport	1	17	95	9825	0.0588235	0.00966921	6.08359	CENPF	CENPF	0.152371	0.179404	biological_process
GO:0006468	protein phosphorylation	2	17	413	9825	0.117647	0.0420356	2.79875	EPHA3;PDK4	EPHA3;PDK4	0.158555	0.183722	biological_process
GO:0006629	lipid metabolic process	1	17	103	9825	0.0588235	0.0104835	5.61108	PLA2G2D	PLA2G2D	0.16415	0.187234	biological_process
GO:0007283	spermatogenesis	1	17	131	9825	0.0588235	0.0133333	4.41176	MSH4	MSH4	0.204177	0.229307	biological_process
GO:0005886	plasma membrane	4	17	1407	9794	0.235294	0.143659	1.63786	KLF9;IL16;ITIH4;OPALIN	KLF9;IL16;ITIH4;OPALIN	0.220009	0.356204	cellular_component
GO:0005743	mitochondrial inner membrane	1	17	153	9794	0.0588235	0.0156218	3.76547	PDK4	PDK4	0.235006	0.363191	cellular_component
GO:0015031	protein transport	1	17	188	9825	0.0588235	0.0191349	3.07416	CENPF	CENPF	0.280152	0.30524	biological_process
GO:0006351	transcription, DNA-templated	1	17	224	9825	0.0588235	0.022799	2.58009	HEY1	HEY1	0.324561	0.347166	biological_process
GO:0016310	phosphorylation	1	17	227	9825	0.0588235	0.0231043	2.546	EPHA3	EPHA3	0.328143	0.347166	biological_process
GO:0005813	centrosome	1	17	274	9794	0.0588235	0.0279763	2.10262	CENPF	CENPF	0.382933	0.542488	cellular_component
GO:0004713	protein tyrosine kinase activity	1	18	333	11127	0.0555556	0.0299272	1.85636	EPHA3	EPHA3	0.421513	0.53871	molecular_function
GO:0005737	cytoplasm	5	17	2451	9794	0.294118	0.250255	1.17527	CENPF;IL16;KLF9;RGS5;ITIH4	CENPF;IL16;KLF9;RGS5;ITIH4	0.427092	0.572196	cellular_component
GO:0005622	intracellular	2	17	844	9794	0.117647	0.0861752	1.36521	CHMP4C;IL16	CHMP4C;IL16	0.437562	0.572196	cellular_component
GO:0000122	negative regulation of transcription from RNA polymerase II promoter	1	17	341	9825	0.0588235	0.0347074	1.69484	HEY1	HEY1	0.45174	0.471101	biological_process
GO:0055085	transmembrane transport	1	17	350	9825	0.0588235	0.0356234	1.65126	SLC45A1	SLC45A1	0.460526	0.473498	biological_process
GO:0000166	nucleotide binding	2	18	1020	11127	0.111111	0.0916689	1.21209	LOC101120875;EPHA3	LOC101120875;EPHA3	0.501135	0.552285	molecular_function
GO:0016740	transferase activity	1	18	429	11127	0.0555556	0.0385549	1.44095	EPHA3	EPHA3	0.507506	0.552285	molecular_function
GO:0005576	extracellular region	1	17	413	9794	0.0588235	0.0421687	1.39496	PLA2G2D	PLA2G2D	0.51955	0.63732	cellular_component
GO:0070062	extracellular exosome	3	17	1563	9794	0.176471	0.159588	1.10579	CHMP4C;ITIH4;DNAJB1	CHMP4C;ITIH4;DNAJB1	0.524852	0.63732	cellular_component
GO:0005794	Golgi apparatus	1	17	446	9794	0.0588235	0.0455381	1.29174	OPALIN	OPALIN	0.547511	0.641909	cellular_component
GO:0005654	nucleoplasm	2	17	1103	9794	0.117647	0.11262	1.04464	CENPF;KLF9	CENPF;KLF9	0.586009	0.658469	cellular_component
GO:0005829	cytosol	1	17	514	9794	0.0588235	0.0524811	1.12085	DNAJB1	DNAJB1	0.600369	0.658469	cellular_component
GO:0016787	hydrolase activity	1	18	639	11127	0.0555556	0.0574279	0.967397	PLA2G2D	PLA2G2D	0.655413	0.692866	molecular_function
GO:0006355	regulation of transcription, DNA-templated	1	17	631	9825	0.0588235	0.0642239	0.915913	HEY1	HEY1	0.676771	0.686171	biological_process
GO:0003676	nucleic acid binding	1	18	686	11127	0.0555556	0.0616518	0.901118	KLF9	KLF9	0.682196	0.701146	molecular_function
GO:0016021	integral component of membrane	3	17	2133	9794	0.176471	0.217786	0.810292	LOC101110545;EPHA3;SLC45A1	LOC101110545;EPHA3;SLC45A1	0.750158	0.797043	cellular_component
GO:0005739	mitochondrion	1	17	864	9794	0.0588235	0.0882173	0.666803	PDK4	PDK4	0.792237	0.816244	cellular_component
GO:0016020	membrane	3	17	2915	9794	0.176471	0.297631	0.592917	LOC101110545;CENPF;EPHA3	LOC101110545;CENPF;EPHA3	0.919799	0.919799	cellular_component
GO:0030496	midbody	2	17	64	9794	0.117647	0.00653461	18.0037	CHMP4C;CENPF	CHMP4C;CENPF	0.0053668	0.117167	cellular_component
GO:0090543	Flemming body	1	17	5	9794	0.0588235	0.000510517	115.224	CHMP4C	CHMP4C	0.00865047	0.117167	cellular_component
GO:0001891	phagocytic cup	1	17	8	9794	0.0588235	0.000816827	72.0147	MEGF10	MEGF10	0.0138069	0.117167	cellular_component
GO:0000793	condensed chromosome	1	17	20	9794	0.0588235	0.00204207	28.8059	MSH4	MSH4	0.0341812	0.14527	cellular_component
GO:0000775	chromosome, centromeric region	1	17	28	9794	0.0588235	0.00285889	20.5756	CENPF	CENPF	0.0475433	0.157193	cellular_component
GO:0000794	condensed nuclear chromosome	1	17	29	9794	0.0588235	0.002961	19.8661	MSH4	MSH4	0.0492013	0.157193	cellular_component
GO:0005819	spindle	1	17	39	9794	0.0588235	0.00398203	14.7722	CENPF	CENPF	0.0656323	0.171654	cellular_component
GO:0000922	spindle pole	1	17	46	9794	0.0588235	0.00469675	12.5243	CENPF	CENPF	0.0769746	0.173187	cellular_component
GO:0005635	nuclear envelope	1	17	46	9794	0.0588235	0.00469675	12.5243	CENPF	CENPF	0.0769746	0.173187	cellular_component
GO:0000776	kinetochore	1	17	49	9794	0.0588235	0.00500306	11.7575	CENPF	CENPF	0.0817958	0.173187	cellular_component
GO:0036064	ciliary basal body	1	17	52	9794	0.0588235	0.00530937	11.0792	CENPF	CENPF	0.0865933	0.173187	cellular_component
GO:0072562	blood microparticle	1	17	59	9794	0.0588235	0.0060241	9.76471	ITIH4	ITIH4	0.0976958	0.184537	cellular_component
GO:0005769	early endosome	1	17	86	9794	0.0588235	0.00878089	6.69904	EPHA3	EPHA3	0.139341	0.236881	cellular_component
GO:0005887	integral component of plasma membrane	1	17	222	9794	0.0588235	0.0226669	2.59512	EPHA3	EPHA3	0.323007	0.477489	cellular_component
GO:0000988	transcription factor activity, protein binding	1	18	5	11127	0.0555556	0.000449357	123.633	HEY1	HEY1	0.00806375	0.0933414	molecular_function
GO:0043395	heparan sulfate proteoglycan binding	1	18	5	11127	0.0555556	0.000449357	123.633	PLA2G2D	PLA2G2D	0.00806375	0.0933414	molecular_function
GO:0030544	Hsp70 protein binding	1	18	16	11127	0.0555556	0.00143794	38.6354	DNAJB1	DNAJB1	0.0255884	0.105197	molecular_function
GO:0004623	phospholipase A2 activity	1	18	19	11127	0.0555556	0.00170756	32.5351	PLA2G2D	PLA2G2D	0.0303168	0.109652	molecular_function
GO:0003677	DNA binding	4	18	775	11127	0.222222	0.0696504	3.19054	SCML4;MCMDC2;HEY1;MSH4	SCML4;MCMDC2;HEY1;MSH4	0.0325993	0.109652	molecular_function
GO:0005524	ATP binding	4	18	914	11127	0.222222	0.0821425	2.70532	MCMDC2;EPHA3;MSH4;PDK4	MCMDC2;EPHA3;MSH4;PDK4	0.0547228	0.123897	molecular_function
GO:0051117	ATPase binding	1	18	36	11127	0.0555556	0.00323537	17.1713	DNAJB1	DNAJB1	0.0567046	0.123897	molecular_function
GO:0005525	GTP binding	2	18	241	11127	0.111111	0.021659	5.13001	LOC101120815;LOC101120875	LOC101120815;LOC101120875	0.0569256	0.123897	molecular_function
GO:0046983	protein dimerization activity	1	18	90	11127	0.0555556	0.00808843	6.86852	HEY1	HEY1	0.136098	0.209818	molecular_function
GO:0008134	transcription factor binding	1	18	135	11127	0.0555556	0.0121327	4.57901	CENPF	CENPF	0.197395	0.292144	molecular_function
GO:0003924	GTPase activity	1	18	166	11127	0.0555556	0.0149187	3.7239	LOC101120875	LOC101120875	0.237206	0.337563	molecular_function
GO:0016301	kinase activity	1	18	222	11127	0.0555556	0.0199515	2.78453	EPHA3	EPHA3	0.30444	0.417195	molecular_function
GO:0003700	transcription factor activity, sequence-specific DNA binding	1	18	349	11127	0.0555556	0.0313651	1.77125	HEY1	HEY1	0.436767	0.53871	molecular_function
GO:0005515	protein binding	12	18	6881	11127	0.666667	0.618406	1.07804	CENPF;IL16;DNAJB1;MEGF10;SCML4;SLA;HEY1;ITIH4;MSH4;CHMP4C;LOC101110545;EPHA3	CENPF;IL16;DNAJB1;MEGF10;SCML4;SLA;HEY1;ITIH4;MSH4;CHMP4C;LOC101110545;EPHA3	0.436792	0.53871	molecular_function
GO:0005509	calcium ion binding	1	18	374	11127	0.0555556	0.0336119	1.65285	PLA2G2D	PLA2G2D	0.459843	0.54618	molecular_function
GO:0016772	transferase activity, transferring phosphorus-containing groups	1	18	388	11127	0.0555556	0.0348701	1.59321	EPHA3	EPHA3	0.472372	0.54618	molecular_function
GO:0046872	metal ion binding	1	18	1190	11127	0.0555556	0.106947	0.519468	KLF9	KLF9	0.869661	0.869661	molecular_function
