# Supplementary material for: Genome wide identification and characterization of fertility associated novel CircRNAs as ceRNA reveal their regulatory roles in sheep fecundity
Source: J Ovarian Res. 2023 Jun 20;16:115. doi: 10.1186/s13048-023-01178-2 (PMC10280924; doi:10.1186/s13048-023-01178-2)
Supplement: Supplementary file 3 — Additional file 3: Supplementary Table 2. Correlation of circRNA-mRNA. [file 13048_2023_1178_MOESM3_ESM.xlsx]

## Sheet: Suplementary_Table 2
mRNA	circRNA	r	pvalue
TNNC2	circRNA_4097|NC_019463.2:49992718_50019504_+	0.999286	7.65e-07
LOC101118441	circRNA_6456|NC_019469.2:75158294_75166524_+	0.997622	8.47e-06
CDR1	circRNA_9760|NC_019484.2:89397931_89399231_-	0.997272	1.12e-05
MYL1	circRNA_3124|NC_019461.2:8987199_9024758_-	0.996788	1.55e-05
C6H4orf32	circRNA_3459|NC_019461.2:100497927_100504605_+	0.996604	1.73e-05
WNT2B	circRNA_4097|NC_019463.2:49992718_50019504_+	0.996578	1.75e-05
SLC45A1	circRNA_3659|NC_019462.2:22987092_23053510_+	0.996378	1.97e-05
GPR149	circRNA_6456|NC_019469.2:75158294_75166524_+	0.996282	2.07e-05
LOC101110710	circRNA_6968|NC_019471.2:56916669_56925765_+	0.99626	2.1e-05
SLCO4C1	circRNA_5528|NC_019466.2:93206617_93218330_+	0.996246	2.11e-05
EFNA5	circRNA_9760|NC_019484.2:89397931_89399231_-	0.995988	2.41e-05
LOC101119517	circRNA_8800|NC_019479.2:42567634_42575425_-	0.995732	2.73e-05
SLC36A2	circRNA_1335|NC_019459.2:34781793_34816803_-	0.995663	2.82e-05
LOC101108292	circRNA_3138|NC_019461.2:9687375_9691365_-	0.995263	3.36e-05
DNTT	circRNA_3124|NC_019461.2:8987199_9024758_-	0.994884	3.92e-05
OTOS	circRNA_0213|NC_019458.2:39679981_39695775_+	0.994754	4.12e-05
SLCO4C1	circRNA_6456|NC_019469.2:75158294_75166524_+	0.994655	4.28e-05
LOC101111910	circRNA_7957|NC_019475.2:53774466_53776377_+	0.994652	4.28e-05
LOC101106291	circRNA_8312|NC_019477.2:3206957_3240924_-	0.994297	4.87e-05
LOC101109425	circRNA_3138|NC_019461.2:9687375_9691365_-	0.994039	5.32e-05
GGT7	circRNA_9690|NC_019484.2:62838118_62839910_-	0.993954	5.47e-05
TRIM50	circRNA_0213|NC_019458.2:39679981_39695775_+	0.993934	5.51e-05
WDR64	circRNA_8384|NC_019477.2:24801872_24861312_-	0.993905	5.56e-05
LOC101118990	circRNA_9760|NC_019484.2:89397931_89399231_-	0.993636	6.06e-05
LOC442994	circRNA_1335|NC_019459.2:34781793_34816803_-	0.993616	6.1e-05
IL17RB	circRNA_9760|NC_019484.2:89397931_89399231_-	0.993266	6.79e-05
FAM205A	circRNA_4097|NC_019463.2:49992718_50019504_+	0.992935	7.47e-05
LOC101114861	circRNA_5149|NC_019465.2:68691753_68694185_+	0.992921	7.5e-05
FAM181B	circRNA_3124|NC_019461.2:8987199_9024758_-	0.99261	8.17e-05
LOC101122314	circRNA_9690|NC_019484.2:62838118_62839910_-	0.992531	8.35e-05
REN	circRNA_6777|NC_019471.2:1122605_1145530_-	0.99227	8.94e-05
LOC105608236	circRNA_9760|NC_019484.2:89397931_89399231_-	0.99225	8.99e-05
PPFIA4	circRNA_9760|NC_019484.2:89397931_89399231_-	0.992211	9.08e-05
LOC101108554	circRNA_5528|NC_019466.2:93206617_93218330_+	0.991778	0.000101122
OLA-I	circRNA_4140|NC_019463.2:66446753_66449897_-	0.991515	0.000107689
LOC105604166	circRNA_9690|NC_019484.2:62838118_62839910_-	0.991298	0.000113247
C6H4orf32	circRNA_5648|NC_019467.2:24904131_24912709_+	0.99129	0.000113454
GPC5	circRNA_9760|NC_019484.2:89397931_89399231_-	0.991013	0.000120788
PCDH10	circRNA_3357|NC_019461.2:68441616_68460412_+	0.990971	0.000121924
LOC101117107	circRNA_0655|NC_019458.2:155761610_155762784_+	0.990916	0.000123403
EPHA3	circRNA_6968|NC_019471.2:56916669_56925765_+	0.990841	0.000125446
LOC101111980	circRNA_1335|NC_019459.2:34781793_34816803_-	0.990803	0.000126502
LOC101117708	circRNA_3124|NC_019461.2:8987199_9024758_-	0.990612	0.000131787
FAT2	circRNA_0213|NC_019458.2:39679981_39695775_+	0.990605	0.000131972
APOBEC4	circRNA_9690|NC_019484.2:62838118_62839910_-	0.990595	0.000132271
CXXC4	circRNA_5528|NC_019466.2:93206617_93218330_+	0.990593	0.000132308
MYLPF	circRNA_3124|NC_019461.2:8987199_9024758_-	0.990559	0.00013328
FAM181B	circRNA_4097|NC_019463.2:49992718_50019504_+	0.990499	0.000134972
LOC105604166	circRNA_5528|NC_019466.2:93206617_93218330_+	0.990457	0.000136161
LOC101119335	circRNA_3124|NC_019461.2:8987199_9024758_-	0.990407	0.000137611
EIF2S2	circRNA_9690|NC_019484.2:62838118_62839910_-	0.990222	0.000142938
TPD52L1	circRNA_9690|NC_019484.2:62838118_62839910_-	0.989972	0.000150332
NRXN1	circRNA_3664|NC_019462.2:23303468_23312750_-	0.98991	0.000152191
RGSL1	circRNA_9212|NC_019482.2:4608940_4627877_+	0.989887	0.000152893
LOC101117107	circRNA_4714|NC_019464.2:64918819_64925853_+	0.989581	0.000162258
HTR4	circRNA_5528|NC_019466.2:93206617_93218330_+	0.989467	0.000165832
LOC105609307	circRNA_6456|NC_019469.2:75158294_75166524_+	0.989203	0.000174227
COLQ	circRNA_9760|NC_019484.2:89397931_89399231_-	0.989085	0.000178041
EPHA3	circRNA_3257|NC_019461.2:43513890_43521973_-	0.98896	0.000182165
LOC101121810	circRNA_3071|NC_019460.2:212775141_212780473_+	0.988528	0.000196653
LOC101110710	circRNA_3459|NC_019461.2:100497927_100504605_+	0.988396	0.000201207
ATP6V0A4	circRNA_0013|NC_019458.2:3178612_3180244_-	0.988194	0.000208266
TPD52L1	circRNA_5528|NC_019466.2:93206617_93218330_+	0.988121	0.000210841
REPS2	circRNA_9760|NC_019484.2:89397931_89399231_-	0.988104	0.000211438
GRIK1	circRNA_6456|NC_019469.2:75158294_75166524_+	0.987943	0.000217176
GPR149	circRNA_5528|NC_019466.2:93206617_93218330_+	0.987886	0.000219242
WNT2B	circRNA_3124|NC_019461.2:8987199_9024758_-	0.987792	0.000222652
ZFR2	circRNA_4097|NC_019463.2:49992718_50019504_+	0.98767	0.000227102
LOC101114852	circRNA_3497|NC_019461.2:112412678_112413592_-	0.987398	0.0002372
KCNK9	circRNA_3664|NC_019462.2:23303468_23312750_-	0.987121	0.000247718
TARSL2	circRNA_3124|NC_019461.2:8987199_9024758_-	0.987117	0.000247904
LOC101123290	circRNA_3497|NC_019461.2:112412678_112413592_-	0.987073	0.000249567
LOC101102231	circRNA_3124|NC_019461.2:8987199_9024758_-	0.987066	0.000249839
MDM1	circRNA_3124|NC_019461.2:8987199_9024758_-	0.987034	0.000251073
LOC101104222	circRNA_3659|NC_019462.2:22987092_23053510_+	0.986989	0.00025284
LOC105609307	circRNA_5528|NC_019466.2:93206617_93218330_+	0.986985	0.000252987
CTRC	circRNA_6456|NC_019469.2:75158294_75166524_+	0.98696	0.000253953
LOC101119773	circRNA_9564|NC_019484.2:13132782_13213394_+	0.986652	0.000266057
BEX5	circRNA_6456|NC_019469.2:75158294_75166524_+	0.986634	0.000266776
MMRN1	circRNA_6777|NC_019471.2:1122605_1145530_-	0.986513	0.00027162
FGFR3	circRNA_5149|NC_019465.2:68691753_68694185_+	0.986476	0.000273101
MAP6	circRNA_5149|NC_019465.2:68691753_68694185_+	0.986267	0.000281588
APOBEC4	circRNA_6456|NC_019469.2:75158294_75166524_+	0.986137	0.000286924
OPALIN	circRNA_3497|NC_019461.2:112412678_112413592_-	0.986132	0.000287143
HPCAL4	circRNA_3357|NC_019461.2:68441616_68460412_+	0.986084	0.000289147
FAM205A	circRNA_5528|NC_019466.2:93206617_93218330_+	0.986023	0.000291674
EIF2S2	circRNA_3124|NC_019461.2:8987199_9024758_-	0.986009	0.000292262
CA12	circRNA_0213|NC_019458.2:39679981_39695775_+	0.98597	0.000293865
LOC105605961	circRNA_0013|NC_019458.2:3178612_3180244_-	0.985956	0.000294475
LOC101119335	circRNA_4097|NC_019463.2:49992718_50019504_+	0.985931	0.000295507
PCDH10	circRNA_1335|NC_019459.2:34781793_34816803_-	0.985876	0.000297834
LOC101110710	circRNA_3257|NC_019461.2:43513890_43521973_-	0.985755	0.000302919
MESP2	circRNA_1395|NC_019459.2:42089119_42092143_+	0.985691	0.000305668
SH2D6	circRNA_3659|NC_019462.2:22987092_23053510_+	0.985671	0.000306522
ABCA12	circRNA_0213|NC_019458.2:39679981_39695775_+	0.985434	0.000316712
ARHGAP20	circRNA_9690|NC_019484.2:62838118_62839910_-	0.985428	0.000316962
IGF2	circRNA_3497|NC_019461.2:112412678_112413592_-	0.985337	0.000320945
LOC101112856	circRNA_1335|NC_019459.2:34781793_34816803_-	0.985152	0.000329074
LOC101117600	circRNA_8396|NC_019477.2:26838353_26929260_+	0.985101	0.000331304
TRIM63	circRNA_3659|NC_019462.2:22987092_23053510_+	0.985075	0.000332463
TTN	circRNA_3124|NC_019461.2:8987199_9024758_-	0.984931	0.00033891
CD2	circRNA_8296|NC_019476.2:59714616_59715032_-	0.984806	0.000344555
LOC101110212	circRNA_3124|NC_019461.2:8987199_9024758_-	0.984735	0.000347773
DOCK3	circRNA_9760|NC_019484.2:89397931_89399231_-	0.984685	0.000350019
LOC105613870	circRNA_3124|NC_019461.2:8987199_9024758_-	0.984529	0.000357184
PRSS35	circRNA_1679|NC_019459.2:119239095_119241274_-	0.98452	0.000357577
CXXC4	circRNA_4097|NC_019463.2:49992718_50019504_+	0.984476	0.00035964
LOC101122062	circRNA_9690|NC_019484.2:62838118_62839910_-	0.984456	0.000360538
LOC101114077	circRNA_8296|NC_019476.2:59714616_59715032_-	0.984301	0.000367755
EFCAB6	circRNA_9690|NC_019484.2:62838118_62839910_-	0.984284	0.000368568
SERGEF	circRNA_9690|NC_019484.2:62838118_62839910_-	0.984271	0.000369161
RGS5	circRNA_8401|NC_019477.2:26902794_26929260_+	0.984206	0.000372185
LOC105606818	circRNA_0213|NC_019458.2:39679981_39695775_+	0.984115	0.000376475
LOC101112856	circRNA_0213|NC_019458.2:39679981_39695775_+	0.98397	0.000383389
LOC101118441	circRNA_5528|NC_019466.2:93206617_93218330_+	0.983912	0.000386132
ZPBP	circRNA_8800|NC_019479.2:42567634_42575425_-	0.98387	0.000388185
DDIT4	circRNA_8800|NC_019479.2:42567634_42575425_-	0.98384	0.000389585
FLT3	circRNA_5149|NC_019465.2:68691753_68694185_+	0.983734	0.00039473
LOC443475	circRNA_5149|NC_019465.2:68691753_68694185_+	0.983449	0.000408621
SLPI	circRNA_3257|NC_019461.2:43513890_43521973_-	0.983405	0.000410807
CXCL13	circRNA_8800|NC_019479.2:42567634_42575425_-	0.983368	0.000412647
KIAA1549L	circRNA_8800|NC_019479.2:42567634_42575425_-	0.983227	0.000419626
LOC105611819	circRNA_9212|NC_019482.2:4608940_4627877_+	0.983104	0.000425788
LOC101111573	circRNA_6777|NC_019471.2:1122605_1145530_-	0.983088	0.00042662
EPHA3	circRNA_3459|NC_019461.2:100497927_100504605_+	0.983082	0.000426898
EFCAB6	circRNA_5528|NC_019466.2:93206617_93218330_+	0.982984	0.000431846
TPD52L1	circRNA_6456|NC_019469.2:75158294_75166524_+	0.982841	0.000439117
NKAIN2	circRNA_6968|NC_019471.2:56916669_56925765_+	0.982838	0.000439273
KLF13	circRNA_5149|NC_019465.2:68691753_68694185_+	0.982799	0.00044125
MDM1	circRNA_4097|NC_019463.2:49992718_50019504_+	0.982784	0.000442055
CYB561	circRNA_3659|NC_019462.2:22987092_23053510_+	0.982615	0.000450742
TDRD9	circRNA_3124|NC_019461.2:8987199_9024758_-	0.982563	0.000453445
SHMT1	circRNA_3357|NC_019461.2:68441616_68460412_+	0.982398	0.000462017
ABCA12	circRNA_1335|NC_019459.2:34781793_34816803_-	0.982259	0.000469299
NRG2	circRNA_3357|NC_019461.2:68441616_68460412_+	0.982013	0.000482382
LOC105605961	circRNA_4140|NC_019463.2:66446753_66449897_-	0.981841	0.000491607
TCAP	circRNA_3659|NC_019462.2:22987092_23053510_+	0.981644	0.0005023
DLGAP3	circRNA_9690|NC_019484.2:62838118_62839910_-	0.98164	0.000502557
KIAA1024	circRNA_8800|NC_019479.2:42567634_42575425_-	0.981619	0.000503673
TARSL2	circRNA_4097|NC_019463.2:49992718_50019504_+	0.981559	0.000506971
ATP6V0A4	circRNA_4140|NC_019463.2:66446753_66449897_-	0.981423	0.000514459
C6H4orf32	circRNA_3257|NC_019461.2:43513890_43521973_-	0.981309	0.000520756
TNNC2	circRNA_3124|NC_019461.2:8987199_9024758_-	0.981294	0.000521594
LOC101112856	circRNA_3357|NC_019461.2:68441616_68460412_+	0.981279	0.000522455
APOBEC4	circRNA_5528|NC_019466.2:93206617_93218330_+	0.981248	0.000524167
GPR149	circRNA_9690|NC_019484.2:62838118_62839910_-	0.981122	0.00053121
LOC101108554	circRNA_6456|NC_019469.2:75158294_75166524_+	0.980973	0.000539587
LOC105609307	circRNA_9690|NC_019484.2:62838118_62839910_-	0.980934	0.000541785
RGS2	circRNA_9564|NC_019484.2:13132782_13213394_+	0.980852	0.000546484
SERGEF	circRNA_5528|NC_019466.2:93206617_93218330_+	0.980817	0.000548461
LOC105605927	circRNA_5149|NC_019465.2:68691753_68694185_+	0.98076	0.000551732
CA12	circRNA_1335|NC_019459.2:34781793_34816803_-	0.98069	0.000555714
MGAM	circRNA_1423|NC_019459.2:48527132_48531500_-	0.980628	0.000559267
LOC101102473	circRNA_8396|NC_019477.2:26838353_26929260_+	0.980539	0.000564383
LOC105612099	circRNA_9690|NC_019484.2:62838118_62839910_-	0.980364	0.000574548
LOC105604166	circRNA_6456|NC_019469.2:75158294_75166524_+	0.979969	0.000597826
NKAIN2	circRNA_3257|NC_019461.2:43513890_43521973_-	0.979918	0.000600865
LOC105605961	circRNA_3664|NC_019462.2:23303468_23312750_-	0.979738	0.00061165
DNTT	circRNA_4097|NC_019463.2:49992718_50019504_+	0.979722	0.000612622
LOC101109220	circRNA_6968|NC_019471.2:56916669_56925765_+	0.979611	0.000619355
LOC101114852	circRNA_3071|NC_019460.2:212775141_212780473_+	0.979569	0.000621864
DAPL1	circRNA_3124|NC_019461.2:8987199_9024758_-	0.979433	0.000630169
LOC101120395	circRNA_0013|NC_019458.2:3178612_3180244_-	0.979428	0.000630437
ZFR2	circRNA_3124|NC_019461.2:8987199_9024758_-	0.979305	0.000637969
ZFR2	circRNA_9760|NC_019484.2:89397931_89399231_-	0.979164	0.000646673
EFCAB6	circRNA_3124|NC_019461.2:8987199_9024758_-	0.979119	0.000649451
SH2D1A	circRNA_3257|NC_019461.2:43513890_43521973_-	0.979057	0.000653304
FAM205A	circRNA_3124|NC_019461.2:8987199_9024758_-	0.979021	0.00065555
AMN	circRNA_0003|NC_019458.2:146997_148082_-	0.978998	0.000656971
WDR64	circRNA_3138|NC_019461.2:9687375_9691365_-	0.978981	0.000658042
B3GNT7	circRNA_6777|NC_019471.2:1122605_1145530_-	0.978894	0.000663493
MYLPF	circRNA_4097|NC_019463.2:49992718_50019504_+	0.97888	0.000664402
LOC101104222	circRNA_3459|NC_019461.2:100497927_100504605_+	0.978795	0.000669724
HSPA6	circRNA_0213|NC_019458.2:39679981_39695775_+	0.978762	0.000671811
ITIH4	circRNA_9564|NC_019484.2:13132782_13213394_+	0.978719	0.000674506
LANCL3	circRNA_8800|NC_019479.2:42567634_42575425_-	0.978711	0.000675016
SLA	circRNA_8401|NC_019477.2:26902794_26929260_+	0.978686	0.000676615
SCML4	circRNA_8401|NC_019477.2:26902794_26929260_+	0.978655	0.000678562
SLC7A11	circRNA_5528|NC_019466.2:93206617_93218330_+	0.978598	0.000682172
LOC101111082	circRNA_6456|NC_019469.2:75158294_75166524_+	0.978551	0.000685148
EMILIN3	circRNA_6456|NC_019469.2:75158294_75166524_+	0.978426	0.000693157
TLL2	circRNA_9690|NC_019484.2:62838118_62839910_-	0.978208	0.000707156
DOCK3	circRNA_4097|NC_019463.2:49992718_50019504_+	0.978178	0.000709106
LOC101122062	circRNA_3124|NC_019461.2:8987199_9024758_-	0.978135	0.000711893
LOC443471	circRNA_5528|NC_019466.2:93206617_93218330_+	0.977758	0.000736544
LOC101113817	circRNA_8800|NC_019479.2:42567634_42575425_-	0.977734	0.00073816
DOCK3	circRNA_3124|NC_019461.2:8987199_9024758_-	0.977715	0.000739413
SLC7A2	circRNA_4140|NC_019463.2:66446753_66449897_-	0.977638	0.000744531
LOC101119335	circRNA_5528|NC_019466.2:93206617_93218330_+	0.977608	0.000746504
LOC101104325	circRNA_3138|NC_019461.2:9687375_9691365_-	0.977601	0.000746932
LOC443471	circRNA_6456|NC_019469.2:75158294_75166524_+	0.977314	0.000766111
FUOM	circRNA_8396|NC_019477.2:26838353_26929260_+	0.977299	0.000767169
EFHD1	circRNA_3459|NC_019461.2:100497927_100504605_+	0.977294	0.000767523
RGS2	circRNA_0655|NC_019458.2:155761610_155762784_+	0.977215	0.000772804
LOC105611819	circRNA_0213|NC_019458.2:39679981_39695775_+	0.977169	0.000775941
FAT2	circRNA_1335|NC_019459.2:34781793_34816803_-	0.977085	0.000781634
CNTN1	circRNA_6777|NC_019471.2:1122605_1145530_-	0.977011	0.000786643
STPG1	circRNA_9564|NC_019484.2:13132782_13213394_+	0.976925	0.000792553
LOC101114311	circRNA_3124|NC_019461.2:8987199_9024758_-	0.976835	0.000798679
KCTD19	circRNA_4097|NC_019463.2:49992718_50019504_+	0.976737	0.000805457
PLA2G2D	circRNA_0213|NC_019458.2:39679981_39695775_+	0.976718	0.000806759
LOC101123290	circRNA_3071|NC_019460.2:212775141_212780473_+	0.976601	0.00081483
LOC105606818	circRNA_9212|NC_019482.2:4608940_4627877_+	0.9766	0.000814966
LOC101102057	circRNA_8800|NC_019479.2:42567634_42575425_-	0.976495	0.000822239
LOC101114311	circRNA_9690|NC_019484.2:62838118_62839910_-	0.976418	0.000827618
LOC101117107	circRNA_6247|NC_019469.2:35676295_35728103_-	0.97635	0.000832357
CCDC148	circRNA_9760|NC_019484.2:89397931_89399231_-	0.976292	0.000836462
LOC101110710	circRNA_5648|NC_019467.2:24904131_24912709_+	0.976256	0.000838999
CXHXorf57	circRNA_9760|NC_019484.2:89397931_89399231_-	0.976229	0.000840909
OTOS	circRNA_1335|NC_019459.2:34781793_34816803_-	0.976198	0.00084305
HTR4	circRNA_6456|NC_019469.2:75158294_75166524_+	0.976067	0.000852306
FLRT1	circRNA_5528|NC_019466.2:93206617_93218330_+	0.976042	0.000854135
CLDN11	circRNA_8800|NC_019479.2:42567634_42575425_-	0.976006	0.000856643
SH3RF2	circRNA_1335|NC_019459.2:34781793_34816803_-	0.975954	0.000860376
CTSL	circRNA_0213|NC_019458.2:39679981_39695775_+	0.975798	0.000871505
ZFR2	circRNA_5528|NC_019466.2:93206617_93218330_+	0.975777	0.000873059
LOC101122560	circRNA_9690|NC_019484.2:62838118_62839910_-	0.975741	0.000875641
SLC36A2	circRNA_3357|NC_019461.2:68441616_68460412_+	0.975737	0.00087593
GABRA1	circRNA_5528|NC_019466.2:93206617_93218330_+	0.975695	0.000878943
MYL1	circRNA_4097|NC_019463.2:49992718_50019504_+	0.97567	0.000880721
ADORA2B	circRNA_1395|NC_019459.2:42089119_42092143_+	0.975566	0.000888224
PARM1	circRNA_0003|NC_019458.2:146997_148082_-	0.975513	0.000892075
LOC101114077	circRNA_9564|NC_019484.2:13132782_13213394_+	0.975398	0.000900424
KCTD19	circRNA_3124|NC_019461.2:8987199_9024758_-	0.975306	0.000907189
MGAM	circRNA_0003|NC_019458.2:146997_148082_-	0.975278	0.000909177
LOC106991756	circRNA_8401|NC_019477.2:26902794_26929260_+	0.975131	0.000919994
LOC101123292	circRNA_9690|NC_019484.2:62838118_62839910_-	0.975001	0.000929624
CHGA	circRNA_9760|NC_019484.2:89397931_89399231_-	0.974689	0.000952839
LOC101111980	circRNA_3357|NC_019461.2:68441616_68460412_+	0.974654	0.000955499
LOC101110545	circRNA_8296|NC_019476.2:59714616_59715032_-	0.974643	0.000956337
LOC101114077	circRNA_0013|NC_019458.2:3178612_3180244_-	0.97464	0.000956548
TTN	circRNA_4097|NC_019463.2:49992718_50019504_+	0.974585	0.000960662
MDM1	circRNA_9760|NC_019484.2:89397931_89399231_-	0.974506	0.000966656
PCNXL2	circRNA_6456|NC_019469.2:75158294_75166524_+	0.974487	0.000968095
MESP2	circRNA_8401|NC_019477.2:26902794_26929260_+	0.974422	0.000972964
F2	circRNA_2566|NC_019460.2:91354980_91371552_-	0.974304	0.000981959
LOC101110212	circRNA_4097|NC_019463.2:49992718_50019504_+	0.974278	0.000983933
PARM1	circRNA_1423|NC_019459.2:48527132_48531500_-	0.97427	0.000984527
SH2D6	circRNA_3459|NC_019461.2:100497927_100504605_+	0.974219	0.000988441
LOC101120815	circRNA_9690|NC_019484.2:62838118_62839910_-	0.973982	0.00100664
WNT2B	circRNA_5528|NC_019466.2:93206617_93218330_+	0.973963	0.00100809
C3	circRNA_5149|NC_019465.2:68691753_68694185_+	0.973829	0.00101845
LOC101114973	circRNA_8296|NC_019476.2:59714616_59715032_-	0.973766	0.00102331
SERGEF	circRNA_6456|NC_019469.2:75158294_75166524_+	0.973756	0.00102406
RGS2	circRNA_6247|NC_019469.2:35676295_35728103_-	0.97374	0.00102533
LOC101109425	circRNA_1395|NC_019459.2:42089119_42092143_+	0.973665	0.00103113
FAM181B	circRNA_5528|NC_019466.2:93206617_93218330_+	0.973615	0.0010351
C2H2orf72	circRNA_3124|NC_019461.2:8987199_9024758_-	0.973604	0.00103594
KLF9	circRNA_1395|NC_019459.2:42089119_42092143_+	0.973448	0.00104816
LOC105612099	circRNA_5528|NC_019466.2:93206617_93218330_+	0.973369	0.00105439
LOC101111946	circRNA_5149|NC_019465.2:68691753_68694185_+	0.973317	0.00105851
TNNC2	circRNA_5528|NC_019466.2:93206617_93218330_+	0.973196	0.00106803
LOC101120408	circRNA_6456|NC_019469.2:75158294_75166524_+	0.97302	0.00108202
ADORA2B	circRNA_8401|NC_019477.2:26902794_26929260_+	0.972976	0.00108556
CXXC4	circRNA_3124|NC_019461.2:8987199_9024758_-	0.972885	0.00109285
FKBP5	circRNA_5149|NC_019465.2:68691753_68694185_+	0.972856	0.00109523
LOC105613870	circRNA_4097|NC_019463.2:49992718_50019504_+	0.972849	0.00109577
EMILIN3	circRNA_9690|NC_019484.2:62838118_62839910_-	0.972781	0.00110125
CATSPER4	circRNA_9760|NC_019484.2:89397931_89399231_-	0.972705	0.00110739
DAPL1	circRNA_5528|NC_019466.2:93206617_93218330_+	0.97266	0.00111098
GABRA1	circRNA_6456|NC_019469.2:75158294_75166524_+	0.97258	0.00111749
CYB561	circRNA_2566|NC_019460.2:91354980_91371552_-	0.972411	0.00113125
LOC101117708	circRNA_4097|NC_019463.2:49992718_50019504_+	0.97238	0.00113374
CRB1	circRNA_9690|NC_019484.2:62838118_62839910_-	0.972356	0.00113569
LOC101109425	circRNA_8401|NC_019477.2:26902794_26929260_+	0.972329	0.00113793
KLF9	circRNA_2566|NC_019460.2:91354980_91371552_-	0.972256	0.00114393
SH2D6	circRNA_3257|NC_019461.2:43513890_43521973_-	0.972242	0.00114509
OGDHL	circRNA_3664|NC_019462.2:23303468_23312750_-	0.972057	0.00116028
LOC494436	circRNA_0213|NC_019458.2:39679981_39695775_+	0.971998	0.00116522
FHAD1	circRNA_5528|NC_019466.2:93206617_93218330_+	0.971935	0.00117039
LOC101122560	circRNA_6456|NC_019469.2:75158294_75166524_+	0.971928	0.00117101
RGS2	circRNA_4714|NC_019464.2:64918819_64925853_+	0.971924	0.00117133
LOC105604166	circRNA_3124|NC_019461.2:8987199_9024758_-	0.97182	0.00118002
SLC45A1	circRNA_3459|NC_019461.2:100497927_100504605_+	0.971704	0.00118966
CRB1	circRNA_5528|NC_019466.2:93206617_93218330_+	0.971517	0.00120535
DAPL1	circRNA_4097|NC_019463.2:49992718_50019504_+	0.971487	0.00120792
FLRT1	circRNA_9760|NC_019484.2:89397931_89399231_-	0.971486	0.00120796
OLA-I	circRNA_3664|NC_019462.2:23303468_23312750_-	0.971465	0.00120972
FSHR	circRNA_9760|NC_019484.2:89397931_89399231_-	0.971431	0.00121259
LOC101108292	circRNA_1395|NC_019459.2:42089119_42092143_+	0.971425	0.00121312
ATP6V0A4	circRNA_3664|NC_019462.2:23303468_23312750_-	0.971398	0.00121541
CD2	circRNA_0013|NC_019458.2:3178612_3180244_-	0.971356	0.00121894
LOC101119773	circRNA_0655|NC_019458.2:155761610_155762784_+	0.971334	0.00122085
DAPL1	circRNA_9690|NC_019484.2:62838118_62839910_-	0.971317	0.00122226
SHMT1	circRNA_0213|NC_019458.2:39679981_39695775_+	0.971275	0.00122587
EPHA4	circRNA_9760|NC_019484.2:89397931_89399231_-	0.971233	0.00122938
SLC7A11	circRNA_6456|NC_019469.2:75158294_75166524_+	0.971142	0.00123712
NKAIN2	circRNA_3459|NC_019461.2:100497927_100504605_+	0.971096	0.0012411
FHAD1	circRNA_6456|NC_019469.2:75158294_75166524_+	0.97096	0.0012527
LOC101104222	circRNA_3257|NC_019461.2:43513890_43521973_-	0.970954	0.00125323
ADORA2B	circRNA_2566|NC_019460.2:91354980_91371552_-	0.970848	0.00126237
RGSL1	circRNA_0213|NC_019458.2:39679981_39695775_+	0.970717	0.00127371
MYL1	circRNA_9212|NC_019482.2:4608940_4627877_+	0.970661	0.00127856
AMN	circRNA_1423|NC_019459.2:48527132_48531500_-	0.97059	0.0012847
LOC101113831	circRNA_5149|NC_019465.2:68691753_68694185_+	0.970557	0.00128755
EFCAB6	circRNA_4097|NC_019463.2:49992718_50019504_+	0.970548	0.00128834
FSHR	circRNA_5528|NC_019466.2:93206617_93218330_+	0.970393	0.00130186
LOC101104325	circRNA_8401|NC_019477.2:26902794_26929260_+	0.970343	0.00130624
PGFS	circRNA_4140|NC_019463.2:66446753_66449897_-	0.970176	0.00132094
TDRD9	circRNA_9760|NC_019484.2:89397931_89399231_-	0.97008	0.00132939
MSH4	circRNA_8401|NC_019477.2:26902794_26929260_+	0.970065	0.0013307
LOC101119335	circRNA_9690|NC_019484.2:62838118_62839910_-	0.970064	0.00133083
FSIP1	circRNA_3664|NC_019462.2:23303468_23312750_-	0.970048	0.00133226
LPL	circRNA_0013|NC_019458.2:3178612_3180244_-	0.969945	0.00134137
CRB1	circRNA_9760|NC_019484.2:89397931_89399231_-	0.969893	0.00134598
ITIH3	circRNA_8800|NC_019479.2:42567634_42575425_-	0.969882	0.00134701
FAT2	circRNA_3357|NC_019461.2:68441616_68460412_+	0.969845	0.00135029
EFHD1	circRNA_3659|NC_019462.2:22987092_23053510_+	0.969574	0.00137448
SLC6A17	circRNA_8296|NC_019476.2:59714616_59715032_-	0.96954	0.00137763
LOC105612099	circRNA_6456|NC_019469.2:75158294_75166524_+	0.969504	0.00138085
KRT7	circRNA_9760|NC_019484.2:89397931_89399231_-	0.969489	0.0013822
HPCAL4	circRNA_0213|NC_019458.2:39679981_39695775_+	0.969448	0.00138589
HPCAL4	circRNA_1335|NC_019459.2:34781793_34816803_-	0.969344	0.00139532
C6H4orf32	circRNA_3659|NC_019462.2:22987092_23053510_+	0.9693	0.0013993
LOC106990092	circRNA_3664|NC_019462.2:23303468_23312750_-	0.969291	0.00140005
NEFL	circRNA_4140|NC_019463.2:66446753_66449897_-	0.969282	0.00140092
LOC442994	circRNA_3357|NC_019461.2:68441616_68460412_+	0.969275	0.00140149
EDN3	circRNA_6456|NC_019469.2:75158294_75166524_+	0.969213	0.00140717
LOC101122560	circRNA_5528|NC_019466.2:93206617_93218330_+	0.969206	0.00140784
LOC101102231	circRNA_4097|NC_019463.2:49992718_50019504_+	0.969149	0.00141303
LOC101115436	circRNA_9555|NC_019484.2:8740419_8740675_-	0.969121	0.00141554
PPFIA4	circRNA_4097|NC_019463.2:49992718_50019504_+	0.969069	0.00142031
DNAJB1	circRNA_3497|NC_019461.2:112412678_112413592_-	0.968993	0.00142722
ABCA12	circRNA_3357|NC_019461.2:68441616_68460412_+	0.968959	0.0014304
HSPA1A	circRNA_0213|NC_019458.2:39679981_39695775_+	0.968921	0.00143389
LOC105606818	circRNA_3124|NC_019461.2:8987199_9024758_-	0.968898	0.00143594
LOC101119773	circRNA_8296|NC_019476.2:59714616_59715032_-	0.968809	0.00144411
OSR2	circRNA_5528|NC_019466.2:93206617_93218330_+	0.968711	0.00145315
DAPL1	circRNA_9760|NC_019484.2:89397931_89399231_-	0.968592	0.00146424
GGT7	circRNA_3124|NC_019461.2:8987199_9024758_-	0.968548	0.00146832
SLC45A1	circRNA_3257|NC_019461.2:43513890_43521973_-	0.9685	0.00147278
LOC106991756	circRNA_1395|NC_019459.2:42089119_42092143_+	0.968477	0.00147488
TRIM50	circRNA_1335|NC_019459.2:34781793_34816803_-	0.968458	0.00147662
GGT7	circRNA_5528|NC_019466.2:93206617_93218330_+	0.968444	0.00147794
C2H2orf72	circRNA_4097|NC_019463.2:49992718_50019504_+	0.968438	0.0014785
LOC101111082	circRNA_5528|NC_019466.2:93206617_93218330_+	0.968406	0.00148154
LOC101110974	circRNA_3497|NC_019461.2:112412678_112413592_-	0.968364	0.00148545
DOCK3	circRNA_5528|NC_019466.2:93206617_93218330_+	0.968346	0.00148712
DLGAP3	circRNA_3124|NC_019461.2:8987199_9024758_-	0.968341	0.00148755
TARSL2	circRNA_9760|NC_019484.2:89397931_89399231_-	0.968315	0.00148998
EPHA4	circRNA_9690|NC_019484.2:62838118_62839910_-	0.968294	0.00149194
PLAG1	circRNA_9760|NC_019484.2:89397931_89399231_-	0.968292	0.00149211
LOC101123292	circRNA_5528|NC_019466.2:93206617_93218330_+	0.967632	0.00155461
LOC101104222	circRNA_6968|NC_019471.2:56916669_56925765_+	0.967627	0.00155505
GRIK1	circRNA_5528|NC_019466.2:93206617_93218330_+	0.967627	0.00155507
KLF13	circRNA_0003|NC_019458.2:146997_148082_-	0.967544	0.00156295
AMN	circRNA_5149|NC_019465.2:68691753_68694185_+	0.967452	0.00157182
LOC101120408	circRNA_5528|NC_019466.2:93206617_93218330_+	0.967384	0.00157832
CRB1	circRNA_3124|NC_019461.2:8987199_9024758_-	0.967335	0.00158306
LOC101121643	circRNA_9690|NC_019484.2:62838118_62839910_-	0.967171	0.00159891
NEFL	circRNA_0013|NC_019458.2:3178612_3180244_-	0.967165	0.00159952
MMRN1	circRNA_8384|NC_019477.2:24801872_24861312_-	0.967151	0.00160085
EPHA3	circRNA_5648|NC_019467.2:24904131_24912709_+	0.967137	0.00160223
LOC101120395	circRNA_8296|NC_019476.2:59714616_59715032_-	0.966995	0.00161605
KCTD19	circRNA_9555|NC_019484.2:8740419_8740675_-	0.966987	0.00161678
HTR4	circRNA_4097|NC_019463.2:49992718_50019504_+	0.966953	0.00162015
KLF13	circRNA_1423|NC_019459.2:48527132_48531500_-	0.966838	0.00163131
LOC105606818	circRNA_1335|NC_019459.2:34781793_34816803_-	0.966807	0.00163436
CCR4	circRNA_8419|NC_019477.2:31911957_31943600_+	0.966663	0.00164849
CACNG7	circRNA_0213|NC_019458.2:39679981_39695775_+	0.966614	0.00165338
CTRC	circRNA_5528|NC_019466.2:93206617_93218330_+	0.966556	0.00165907
RGS5	circRNA_3257|NC_019461.2:43513890_43521973_-	0.966546	0.00166
CHMP4C	circRNA_8419|NC_019477.2:31911957_31943600_+	0.966502	0.00166433
CXXC4	circRNA_6456|NC_019469.2:75158294_75166524_+	0.966438	0.00167072
LOC442994	circRNA_0213|NC_019458.2:39679981_39695775_+	0.966305	0.00168393
LOC105611819	circRNA_3124|NC_019461.2:8987199_9024758_-	0.966286	0.00168575
CA12	circRNA_3357|NC_019461.2:68441616_68460412_+	0.966278	0.00168661
FAM181B	circRNA_9212|NC_019482.2:4608940_4627877_+	0.9657	0.00174453
MYL1	circRNA_9555|NC_019484.2:8740419_8740675_-	0.965694	0.00174516
LOC101114265	circRNA_9760|NC_019484.2:89397931_89399231_-	0.965679	0.00174671
COL4A3	circRNA_3138|NC_019461.2:9687375_9691365_-	0.965617	0.00175298
LOC105613870	circRNA_9760|NC_019484.2:89397931_89399231_-	0.965547	0.00176001
LOC101108554	circRNA_4097|NC_019463.2:49992718_50019504_+	0.965544	0.00176037
ASPRV1	circRNA_1679|NC_019459.2:119239095_119241274_-	0.965412	0.00177379
SLC6A12	circRNA_8296|NC_019476.2:59714616_59715032_-	0.96531	0.00178425
LOC101121810	circRNA_3497|NC_019461.2:112412678_112413592_-	0.965266	0.00178877
LOC105604166	circRNA_4097|NC_019463.2:49992718_50019504_+	0.965251	0.00179028
ADAM28	circRNA_3664|NC_019462.2:23303468_23312750_-	0.965171	0.00179849
DNTT	circRNA_9690|NC_019484.2:62838118_62839910_-	0.965015	0.0018145
EMILIN3	circRNA_5528|NC_019466.2:93206617_93218330_+	0.965012	0.00181485
LOC101108292	circRNA_8384|NC_019477.2:24801872_24861312_-	0.964889	0.00182756
MESP2	circRNA_3659|NC_019462.2:22987092_23053510_+	0.964801	0.00183669
CXXC4	circRNA_9760|NC_019484.2:89397931_89399231_-	0.964714	0.0018457
NLRC4	circRNA_1423|NC_019459.2:48527132_48531500_-	0.964669	0.00185032
LOC101103644	circRNA_5528|NC_019466.2:93206617_93218330_+	0.964651	0.00185229
CXXC4	circRNA_9690|NC_019484.2:62838118_62839910_-	0.964628	0.00185459
FABP4	circRNA_2566|NC_019460.2:91354980_91371552_-	0.964475	0.00187063
LOC101123292	circRNA_6456|NC_019469.2:75158294_75166524_+	0.964463	0.00187186
LOC105615131	circRNA_3659|NC_019462.2:22987092_23053510_+	0.964335	0.00188536
FLRT1	circRNA_6456|NC_019469.2:75158294_75166524_+	0.964316	0.00188734
LOC105608236	circRNA_4097|NC_019463.2:49992718_50019504_+	0.964219	0.00189754
RGS20	circRNA_3257|NC_019461.2:43513890_43521973_-	0.964073	0.00191293
LOC101118990	circRNA_3124|NC_019461.2:8987199_9024758_-	0.96405	0.0019154
EFHD1	circRNA_5648|NC_019467.2:24904131_24912709_+	0.963958	0.0019251
REPS2	circRNA_4097|NC_019463.2:49992718_50019504_+	0.963876	0.00193381
EFCAB6	circRNA_6456|NC_019469.2:75158294_75166524_+	0.963874	0.00193407
GNG4	circRNA_8800|NC_019479.2:42567634_42575425_-	0.963862	0.00193539
C6H4orf32	circRNA_6968|NC_019471.2:56916669_56925765_+	0.963831	0.00193868
PLAG1	circRNA_5528|NC_019466.2:93206617_93218330_+	0.963812	0.00194067
MESP2	circRNA_2566|NC_019460.2:91354980_91371552_-	0.963793	0.00194266
OSR2	circRNA_9555|NC_019484.2:8740419_8740675_-	0.963782	0.00194389
RGSL1	circRNA_3124|NC_019461.2:8987199_9024758_-	0.963762	0.00194596
CCR4	circRNA_0655|NC_019458.2:155761610_155762784_+	0.963652	0.00195772
CDR1	circRNA_4097|NC_019463.2:49992718_50019504_+	0.963527	0.00197119
OSR2	circRNA_9690|NC_019484.2:62838118_62839910_-	0.963435	0.00198108
LOC101111245	circRNA_0213|NC_019458.2:39679981_39695775_+	0.963411	0.00198367
TRPA1	circRNA_0655|NC_019458.2:155761610_155762784_+	0.963401	0.00198471
PPFIA4	circRNA_3124|NC_019461.2:8987199_9024758_-	0.963365	0.00198856
MYL1	circRNA_9690|NC_019484.2:62838118_62839910_-	0.963276	0.00199824
LPXN	circRNA_1423|NC_019459.2:48527132_48531500_-	0.963182	0.00200841
LOC101111980	circRNA_0213|NC_019458.2:39679981_39695775_+	0.963128	0.00201429
SPTBN5	circRNA_3664|NC_019462.2:23303468_23312750_-	0.962829	0.00204688
LOC101121387	circRNA_0213|NC_019458.2:39679981_39695775_+	0.962819	0.00204798
KANK3	circRNA_5149|NC_019465.2:68691753_68694185_+	0.962801	0.00204987
CYB561	circRNA_1395|NC_019459.2:42089119_42092143_+	0.962754	0.00205507
RMI2	circRNA_3071|NC_019460.2:212775141_212780473_+	0.962699	0.00206109
MGP	circRNA_9874|NW_014643155.1:5788_12370_-	0.962691	0.002062
LOC105608236	circRNA_3124|NC_019461.2:8987199_9024758_-	0.962686	0.00206249
RGS20	circRNA_1395|NC_019459.2:42089119_42092143_+	0.962677	0.0020635
HSPA1A	circRNA_9690|NC_019484.2:62838118_62839910_-	0.962584	0.00207374
WNT16	circRNA_3124|NC_019461.2:8987199_9024758_-	0.962494	0.00208369
LOC101103644	circRNA_9760|NC_019484.2:89397931_89399231_-	0.962405	0.00209356
POU3F4	circRNA_6456|NC_019469.2:75158294_75166524_+	0.962388	0.00209534
IGFBP3	circRNA_3357|NC_019461.2:68441616_68460412_+	0.962345	0.00210015
GGT5	circRNA_4140|NC_019463.2:66446753_66449897_-	0.962307	0.00210432
CD2	circRNA_9564|NC_019484.2:13132782_13213394_+	0.962265	0.002109
LOC106991756	circRNA_3138|NC_019461.2:9687375_9691365_-	0.962224	0.00211356
MDM1	circRNA_5528|NC_019466.2:93206617_93218330_+	0.962172	0.00211932
SCN1A	circRNA_0213|NC_019458.2:39679981_39695775_+	0.962134	0.00212359
MAP6	circRNA_1423|NC_019459.2:48527132_48531500_-	0.961995	0.00213909
LOC101120875	circRNA_3257|NC_019461.2:43513890_43521973_-	0.961955	0.00214365
GGT5	circRNA_3664|NC_019462.2:23303468_23312750_-	0.961949	0.00214432
TPD52L1	circRNA_3124|NC_019461.2:8987199_9024758_-	0.961842	0.00215625
MESP2	circRNA_3138|NC_019461.2:9687375_9691365_-	0.961732	0.00216859
LOC101116896	circRNA_8419|NC_019477.2:31911957_31943600_+	0.961695	0.00217281
WNT16	circRNA_1335|NC_019459.2:34781793_34816803_-	0.961695	0.00217281
LOC105608320	circRNA_8800|NC_019479.2:42567634_42575425_-	0.961684	0.00217409
FAM181B	circRNA_9690|NC_019484.2:62838118_62839910_-	0.961573	0.00218663
C2H2orf72	circRNA_1335|NC_019459.2:34781793_34816803_-	0.961434	0.00220237
TRIM50	circRNA_3357|NC_019461.2:68441616_68460412_+	0.961421	0.00220377
LOC101102231	circRNA_9690|NC_019484.2:62838118_62839910_-	0.961376	0.00220895
TIMELESS	circRNA_9760|NC_019484.2:89397931_89399231_-	0.961226	0.00222594
RGS20	circRNA_3459|NC_019461.2:100497927_100504605_+	0.961168	0.0022326
LOC101120815	circRNA_3497|NC_019461.2:112412678_112413592_-	0.961043	0.00224694
LOC101107031	circRNA_8396|NC_019477.2:26838353_26929260_+	0.960952	0.00225735
TRPA1	circRNA_8419|NC_019477.2:31911957_31943600_+	0.960764	0.00227904
LOC105611819	circRNA_9555|NC_019484.2:8740419_8740675_-	0.960708	0.00228544
TARSL2	circRNA_5528|NC_019466.2:93206617_93218330_+	0.96069	0.00228751
EPHA4	circRNA_5528|NC_019466.2:93206617_93218330_+	0.96067	0.00228984
DNTT	circRNA_5528|NC_019466.2:93206617_93218330_+	0.960437	0.00231686
LPXN	circRNA_0003|NC_019458.2:146997_148082_-	0.960327	0.00232975
RGS20	circRNA_5648|NC_019467.2:24904131_24912709_+	0.960296	0.00233328
LOC101118990	circRNA_4097|NC_019463.2:49992718_50019504_+	0.960219	0.00234229
C2H2orf72	circRNA_9212|NC_019482.2:4608940_4627877_+	0.960139	0.00235164
LOC101106291	circRNA_8419|NC_019477.2:31911957_31943600_+	0.959846	0.00238616
MYLPF	circRNA_9212|NC_019482.2:4608940_4627877_+	0.95979	0.00239281
LOC101103023	circRNA_3497|NC_019461.2:112412678_112413592_-	0.959763	0.00239592
LOC105614852	circRNA_8401|NC_019477.2:26902794_26929260_+	0.959692	0.00240435
SCML4	circRNA_2566|NC_019460.2:91354980_91371552_-	0.959544	0.00242197
MAP6	circRNA_0003|NC_019458.2:146997_148082_-	0.959522	0.00242459
KANK3	circRNA_8800|NC_019479.2:42567634_42575425_-	0.959486	0.00242888
OLA-I	circRNA_0013|NC_019458.2:3178612_3180244_-	0.959392	0.00244005
LPL	circRNA_3664|NC_019462.2:23303468_23312750_-	0.95939	0.00244025
LOC101120877	circRNA_3357|NC_019461.2:68441616_68460412_+	0.959339	0.00244637
KCTD19	circRNA_9212|NC_019482.2:4608940_4627877_+	0.959253	0.00245664
CRB1	circRNA_4097|NC_019463.2:49992718_50019504_+	0.95921	0.00246175
B3GNT7	circRNA_5149|NC_019465.2:68691753_68694185_+	0.959161	0.00246765
PPFIA4	circRNA_5528|NC_019466.2:93206617_93218330_+	0.959126	0.00247185
GGT7	circRNA_6456|NC_019469.2:75158294_75166524_+	0.959068	0.0024788
LOC105611819	circRNA_1335|NC_019459.2:34781793_34816803_-	0.959055	0.00248039
SERGEF	circRNA_3124|NC_019461.2:8987199_9024758_-	0.959009	0.0024859
DSG2	circRNA_9760|NC_019484.2:89397931_89399231_-	0.958985	0.00248889
SH2D1A	circRNA_1395|NC_019459.2:42089119_42092143_+	0.95892	0.0024967
EPHA4	circRNA_3124|NC_019461.2:8987199_9024758_-	0.958916	0.00249716
NEFL	circRNA_3664|NC_019462.2:23303468_23312750_-	0.958819	0.00250885
NRG2	circRNA_3124|NC_019461.2:8987199_9024758_-	0.958706	0.00252253
SLCO4C1	circRNA_9690|NC_019484.2:62838118_62839910_-	0.958636	0.00253107
TRPA1	circRNA_4714|NC_019464.2:64918819_64925853_+	0.958578	0.00253818
EIF2S2	circRNA_9212|NC_019482.2:4608940_4627877_+	0.958542	0.00254253
STPG1	circRNA_0655|NC_019458.2:155761610_155762784_+	0.9585	0.00254763
RGS20	circRNA_3138|NC_019461.2:9687375_9691365_-	0.958484	0.00254961
BEX5	circRNA_5528|NC_019466.2:93206617_93218330_+	0.9584	0.0025598
ANK3	circRNA_9760|NC_019484.2:89397931_89399231_-	0.95835	0.00256601
HSPA1A	circRNA_3124|NC_019461.2:8987199_9024758_-	0.958324	0.00256912
TRIM50	circRNA_3124|NC_019461.2:8987199_9024758_-	0.958318	0.0025699
ATP2A1	circRNA_3124|NC_019461.2:8987199_9024758_-	0.958279	0.00257462
WNT2B	circRNA_9212|NC_019482.2:4608940_4627877_+	0.95824	0.00257944
SCML4	circRNA_1395|NC_019459.2:42089119_42092143_+	0.958238	0.00257971
PLK5	circRNA_7754|NC_019475.2:1053243_1058892_+	0.958164	0.00258876
SH2D6	circRNA_6968|NC_019471.2:56916669_56925765_+	0.95813	0.00259293
KLF9	circRNA_3138|NC_019461.2:9687375_9691365_-	0.957986	0.00261069
LOC101106395	circRNA_0213|NC_019458.2:39679981_39695775_+	0.95791	0.00262003
NKAIN2	circRNA_3659|NC_019462.2:22987092_23053510_+	0.957854	0.00262704
SAMD3	circRNA_8296|NC_019476.2:59714616_59715032_-	0.957817	0.00263161
TDRD9	circRNA_4097|NC_019463.2:49992718_50019504_+	0.957772	0.0026372
LOC101105036	circRNA_9690|NC_019484.2:62838118_62839910_-	0.957763	0.00263826
LIPG	circRNA_4140|NC_019463.2:66446753_66449897_-	0.957737	0.00264148
NLRP3	circRNA_8800|NC_019479.2:42567634_42575425_-	0.95754	0.00266603
LOC101115436	circRNA_0213|NC_019458.2:39679981_39695775_+	0.957504	0.00267055
WNT16	circRNA_4097|NC_019463.2:49992718_50019504_+	0.957472	0.00267451
PARVG	circRNA_8296|NC_019476.2:59714616_59715032_-	0.957442	0.00267829
FSHR	circRNA_6456|NC_019469.2:75158294_75166524_+	0.957421	0.00268088
FGFR3	circRNA_0003|NC_019458.2:146997_148082_-	0.957311	0.00269464
PLA2G2D	circRNA_9212|NC_019482.2:4608940_4627877_+	0.957249	0.00270241
OGDHL	circRNA_0013|NC_019458.2:3178612_3180244_-	0.957204	0.0027081
SLCO4C1	circRNA_4097|NC_019463.2:49992718_50019504_+	0.957022	0.00273097
FSHR	circRNA_9690|NC_019484.2:62838118_62839910_-	0.956985	0.00273567
MS4A7	circRNA_3664|NC_019462.2:23303468_23312750_-	0.956961	0.00273863
LOC101111245	circRNA_9690|NC_019484.2:62838118_62839910_-	0.956799	0.00275921
LOC101103644	circRNA_9690|NC_019484.2:62838118_62839910_-	0.95679	0.00276027
TNFSF13B	circRNA_8800|NC_019479.2:42567634_42575425_-	0.956769	0.00276293
WNT16	circRNA_3357|NC_019461.2:68441616_68460412_+	0.956731	0.00276786
OSR2	circRNA_3124|NC_019461.2:8987199_9024758_-	0.956727	0.00276837
LOC101109732	circRNA_1679|NC_019459.2:119239095_119241274_-	0.956673	0.00277515
LOC101117107	circRNA_8419|NC_019477.2:31911957_31943600_+	0.956653	0.00277767
EPHA3	circRNA_3659|NC_019462.2:22987092_23053510_+	0.956636	0.00277991
LOC105605049	circRNA_8800|NC_019479.2:42567634_42575425_-	0.956587	0.00278611
FABP4	circRNA_1395|NC_019459.2:42089119_42092143_+	0.956551	0.00279068
CHI3L1	circRNA_7957|NC_019475.2:53774466_53776377_+	0.956404	0.00280948
LOC101117600	circRNA_7754|NC_019475.2:1053243_1058892_+	0.956242	0.00283029
HHIPL2	circRNA_6247|NC_019469.2:35676295_35728103_-	0.956195	0.00283625
CCDC148	circRNA_4097|NC_019463.2:49992718_50019504_+	0.955937	0.0028695
LOC101106395	circRNA_3357|NC_019461.2:68441616_68460412_+	0.955908	0.00287329
GINS2	circRNA_3497|NC_019461.2:112412678_112413592_-	0.955764	0.00289193
LPXN	circRNA_8800|NC_019479.2:42567634_42575425_-	0.955703	0.00289983
FSIP1	circRNA_4140|NC_019463.2:66446753_66449897_-	0.955691	0.00290146
SH2D1A	circRNA_3659|NC_019462.2:22987092_23053510_+	0.955671	0.00290401
LOC105616285	circRNA_9690|NC_019484.2:62838118_62839910_-	0.955588	0.00291486
COL8A1	circRNA_5149|NC_019465.2:68691753_68694185_+	0.955556	0.00291898
NMUR2	circRNA_5149|NC_019465.2:68691753_68694185_+	0.955527	0.00292284
TPD52L1	circRNA_4097|NC_019463.2:49992718_50019504_+	0.95551	0.00292498
CLHC1	circRNA_0013|NC_019458.2:3178612_3180244_-	0.955485	0.00292827
MESP2	circRNA_3257|NC_019461.2:43513890_43521973_-	0.955454	0.00293226
CCR4	circRNA_8312|NC_019477.2:3206957_3240924_-	0.955181	0.00296808
LOC101104325	circRNA_1395|NC_019459.2:42089119_42092143_+	0.955129	0.00297487
SH2D1A	circRNA_8401|NC_019477.2:26902794_26929260_+	0.955104	0.00297825
LOC101115436	circRNA_9212|NC_019482.2:4608940_4627877_+	0.955089	0.00298025
SLC7A2	circRNA_3664|NC_019462.2:23303468_23312750_-	0.955023	0.00298886
SH3RF2	circRNA_3357|NC_019461.2:68441616_68460412_+	0.954986	0.00299381
LOC101102231	circRNA_9760|NC_019484.2:89397931_89399231_-	0.954894	0.00300588
LOC101111082	circRNA_9690|NC_019484.2:62838118_62839910_-	0.954875	0.0030084
FAM205A	circRNA_9690|NC_019484.2:62838118_62839910_-	0.954841	0.00301295
LOC494436	circRNA_3124|NC_019461.2:8987199_9024758_-	0.954667	0.00303605
SLC36A2	circRNA_0213|NC_019458.2:39679981_39695775_+	0.954628	0.00304119
LOC101117708	circRNA_9690|NC_019484.2:62838118_62839910_-	0.954334	0.00308051
DOCK3	circRNA_9690|NC_019484.2:62838118_62839910_-	0.954266	0.00308963
ATP6V0A4	circRNA_8296|NC_019476.2:59714616_59715032_-	0.954176	0.00310167
REPS2	circRNA_3124|NC_019461.2:8987199_9024758_-	0.954145	0.00310581
SV2C	circRNA_5149|NC_019465.2:68691753_68694185_+	0.954116	0.00310968
PLA2G2D	circRNA_3124|NC_019461.2:8987199_9024758_-	0.953997	0.00312577
DNAJB1	circRNA_9690|NC_019484.2:62838118_62839910_-	0.953959	0.00313081
SNX20	circRNA_2566|NC_019460.2:91354980_91371552_-	0.953858	0.00314451
HOXA11	circRNA_3257|NC_019461.2:43513890_43521973_-	0.953736	0.00316103
TTN	circRNA_9760|NC_019484.2:89397931_89399231_-	0.953734	0.00316134
OSR2	circRNA_4097|NC_019463.2:49992718_50019504_+	0.953719	0.00316337
LOC494436	circRNA_9690|NC_019484.2:62838118_62839910_-	0.953602	0.00317922
TDRD9	circRNA_9690|NC_019484.2:62838118_62839910_-	0.953575	0.00318291
TTN	circRNA_9212|NC_019482.2:4608940_4627877_+	0.953534	0.00318853
EPHA5	circRNA_3357|NC_019461.2:68441616_68460412_+	0.953514	0.00319114
COL4A3	circRNA_8384|NC_019477.2:24801872_24861312_-	0.953466	0.00319774
TRIM50	circRNA_9212|NC_019482.2:4608940_4627877_+	0.953414	0.00320482
RAP1GAP	circRNA_4097|NC_019463.2:49992718_50019504_+	0.953286	0.00322233
OSR2	circRNA_9760|NC_019484.2:89397931_89399231_-	0.953219	0.00323153
EIF2S2	circRNA_5528|NC_019466.2:93206617_93218330_+	0.953195	0.00323475
TCAP	circRNA_7957|NC_019475.2:53774466_53776377_+	0.953185	0.00323619
ITIH4	circRNA_4140|NC_019463.2:66446753_66449897_-	0.953078	0.00325092
LOC101119773	circRNA_4714|NC_019464.2:64918819_64925853_+	0.952938	0.00327007
FAM205A	circRNA_6456|NC_019469.2:75158294_75166524_+	0.952888	0.00327699
SHMT1	circRNA_1335|NC_019459.2:34781793_34816803_-	0.952833	0.00328467
LOC101108086	circRNA_9760|NC_019484.2:89397931_89399231_-	0.952817	0.00328687
PLAG1	circRNA_6456|NC_019469.2:75158294_75166524_+	0.952794	0.00328999
LOC101110710	circRNA_3659|NC_019462.2:22987092_23053510_+	0.952782	0.00329167
RGS20	circRNA_7957|NC_019475.2:53774466_53776377_+	0.952743	0.00329704
LOC101114077	circRNA_4140|NC_019463.2:66446753_66449897_-	0.952705	0.00330239
LOC101102231	circRNA_5528|NC_019466.2:93206617_93218330_+	0.952654	0.00330935
LOC101119335	circRNA_9760|NC_019484.2:89397931_89399231_-	0.952635	0.00331201
CRB1	circRNA_6456|NC_019469.2:75158294_75166524_+	0.952634	0.00331223
TARSL2	circRNA_9690|NC_019484.2:62838118_62839910_-	0.952569	0.00332123
HPCAL4	circRNA_3124|NC_019461.2:8987199_9024758_-	0.952562	0.00332213
RGS20	circRNA_3659|NC_019462.2:22987092_23053510_+	0.952475	0.00333426
TLL2	circRNA_6456|NC_019469.2:75158294_75166524_+	0.952451	0.00333754
DNTT	circRNA_9212|NC_019482.2:4608940_4627877_+	0.9524	0.00334476
TNNC2	circRNA_9760|NC_019484.2:89397931_89399231_-	0.952391	0.00334597
MDM1	circRNA_9690|NC_019484.2:62838118_62839910_-	0.952388	0.00334642
FLRT1	circRNA_4097|NC_019463.2:49992718_50019504_+	0.952332	0.00335423
STPG1	circRNA_4714|NC_019464.2:64918819_64925853_+	0.952239	0.00336723
RIMS2	circRNA_8800|NC_019479.2:42567634_42575425_-	0.952124	0.00338336
RGS20	circRNA_8401|NC_019477.2:26902794_26929260_+	0.952109	0.00338535
NRG2	circRNA_9760|NC_019484.2:89397931_89399231_-	0.952029	0.00339658
LOC442994	circRNA_9212|NC_019482.2:4608940_4627877_+	0.951963	0.00340589
ATP2A1	circRNA_9212|NC_019482.2:4608940_4627877_+	0.951888	0.00341647
IGF2	circRNA_3071|NC_019460.2:212775141_212780473_+	0.95188	0.00341756
PCDH10	circRNA_0213|NC_019458.2:39679981_39695775_+	0.951764	0.00343397
MYL1	circRNA_5528|NC_019466.2:93206617_93218330_+	0.951705	0.00344233
NLRC4	circRNA_0003|NC_019458.2:146997_148082_-	0.951697	0.00344338
OSR2	circRNA_6456|NC_019469.2:75158294_75166524_+	0.951664	0.00344812
LOC442994	circRNA_3124|NC_019461.2:8987199_9024758_-	0.95153	0.00346709
AMH	circRNA_6456|NC_019469.2:75158294_75166524_+	0.951145	0.00352184
IL17RB	circRNA_5528|NC_019466.2:93206617_93218330_+	0.951125	0.00352472
SERGEF	circRNA_4097|NC_019463.2:49992718_50019504_+	0.951116	0.00352612
SLPI	circRNA_6247|NC_019469.2:35676295_35728103_-	0.951087	0.00353025
ZFR2	circRNA_9690|NC_019484.2:62838118_62839910_-	0.951029	0.00353851
ABCA12	circRNA_3124|NC_019461.2:8987199_9024758_-	0.951021	0.00353964
LOC101103644	circRNA_6456|NC_019469.2:75158294_75166524_+	0.951009	0.00354136
RAP1GAP	circRNA_5528|NC_019466.2:93206617_93218330_+	0.950933	0.00355236
CXHXorf57	circRNA_3124|NC_019461.2:8987199_9024758_-	0.9509	0.00355707
CHGA	circRNA_3357|NC_019461.2:68441616_68460412_+	0.950865	0.00356206
HHIPL2	circRNA_0655|NC_019458.2:155761610_155762784_+	0.950755	0.00357791
CD96	circRNA_6247|NC_019469.2:35676295_35728103_-	0.950754	0.00357803
CCDC148	circRNA_5528|NC_019466.2:93206617_93218330_+	0.950691	0.00358706
PTAFR	circRNA_9564|NC_019484.2:13132782_13213394_+	0.950685	0.00358804
TTN	circRNA_3357|NC_019461.2:68441616_68460412_+	0.950654	0.00359241
CTSL	circRNA_3357|NC_019461.2:68441616_68460412_+	0.950558	0.0036064
CCR4	circRNA_4714|NC_019464.2:64918819_64925853_+	0.950545	0.00360829
LOC105613870	circRNA_9555|NC_019484.2:8740419_8740675_-	0.950521	0.00361167
C6H4orf32	circRNA_7957|NC_019475.2:53774466_53776377_+	0.950505	0.00361402
LOC105613870	circRNA_3357|NC_019461.2:68441616_68460412_+	0.9504	0.0036292
LOC101110212	circRNA_9212|NC_019482.2:4608940_4627877_+	0.950289	0.00364528
RGS5	circRNA_1395|NC_019459.2:42089119_42092143_+	0.950213	0.00365635
CD14	circRNA_5149|NC_019465.2:68691753_68694185_+	0.950189	0.00365994
CXHXorf57	circRNA_9690|NC_019484.2:62838118_62839910_-	0.950161	0.00366397
LPL	circRNA_4140|NC_019463.2:66446753_66449897_-	0.950034	0.00368254
LOC101122314	circRNA_3124|NC_019461.2:8987199_9024758_-	0.949907	0.0037011
KNG1	circRNA_3664|NC_019462.2:23303468_23312750_-	0.949898	0.00370248
CDR1	circRNA_3124|NC_019461.2:8987199_9024758_-	0.949773	0.00372079
TCAP	circRNA_3459|NC_019461.2:100497927_100504605_+	0.949683	0.00373397
MS4A7	circRNA_4140|NC_019463.2:66446753_66449897_-	0.949654	0.00373834
ATP2A1	circRNA_0213|NC_019458.2:39679981_39695775_+	0.949559	0.0037523
SH2D6	circRNA_7957|NC_019475.2:53774466_53776377_+	0.949549	0.0037538
HOXA11	circRNA_6247|NC_019469.2:35676295_35728103_-	0.949508	0.00375985
IL17RB	circRNA_4097|NC_019463.2:49992718_50019504_+	0.94948	0.00376398
BEX5	circRNA_9690|NC_019484.2:62838118_62839910_-	0.949468	0.00376572
LOC101118441	circRNA_9690|NC_019484.2:62838118_62839910_-	0.949463	0.00376652
LOC105612099	circRNA_3124|NC_019461.2:8987199_9024758_-	0.949435	0.00377061
FSHR	circRNA_4097|NC_019463.2:49992718_50019504_+	0.949249	0.00379817
ZSCAN9	circRNA_0213|NC_019458.2:39679981_39695775_+	0.949179	0.00380847
TTN	circRNA_9555|NC_019484.2:8740419_8740675_-	0.949055	0.00382694
ZFR2	circRNA_9555|NC_019484.2:8740419_8740675_-	0.949027	0.00383119
EIF2S2	circRNA_4097|NC_019463.2:49992718_50019504_+	0.948984	0.00383761
CXHXorf57	circRNA_5528|NC_019466.2:93206617_93218330_+	0.948951	0.00384249
LOC101122062	circRNA_5528|NC_019466.2:93206617_93218330_+	0.948894	0.00385102
LOC105616285	circRNA_3124|NC_019461.2:8987199_9024758_-	0.948526	0.00390623
KNG1	circRNA_8800|NC_019479.2:42567634_42575425_-	0.94847	0.00391457
CA12	circRNA_9212|NC_019482.2:4608940_4627877_+	0.948456	0.00391671
FLT3	circRNA_1423|NC_019459.2:48527132_48531500_-	0.948363	0.00393077
KLF13	circRNA_6777|NC_019471.2:1122605_1145530_-	0.948355	0.00393201
SAMD3	circRNA_9564|NC_019484.2:13132782_13213394_+	0.94835	0.00393275
LOC101111910	circRNA_3659|NC_019462.2:22987092_23053510_+	0.948297	0.00394068
SLC7A11	circRNA_4097|NC_019463.2:49992718_50019504_+	0.948162	0.00396111
LOC101107031	circRNA_0213|NC_019458.2:39679981_39695775_+	0.948103	0.00397005
CHI3L1	circRNA_5648|NC_019467.2:24904131_24912709_+	0.948054	0.00397756
LOC101120875	circRNA_3659|NC_019462.2:22987092_23053510_+	0.948007	0.00398463
LOC101114861	circRNA_0003|NC_019458.2:146997_148082_-	0.947955	0.00399247
LOC106990745	circRNA_9874|NW_014643155.1:5788_12370_-	0.947896	0.00400156
SLC6A12	circRNA_0013|NC_019458.2:3178612_3180244_-	0.947789	0.00401786
NPVF	circRNA_9690|NC_019484.2:62838118_62839910_-	0.947677	0.00403489
TTN	circRNA_1335|NC_019459.2:34781793_34816803_-	0.947669	0.00403613
LOC101108292	circRNA_8401|NC_019477.2:26902794_26929260_+	0.94761	0.00404519
LOC101121643	circRNA_3497|NC_019461.2:112412678_112413592_-	0.947566	0.0040519
LOC101111573	circRNA_3138|NC_019461.2:9687375_9691365_-	0.947503	0.00406156
TNFSF13B	circRNA_1423|NC_019459.2:48527132_48531500_-	0.947493	0.00406304
LOC105605961	circRNA_8296|NC_019476.2:59714616_59715032_-	0.94745	0.00406971
NRXN1	circRNA_4140|NC_019463.2:66446753_66449897_-	0.947372	0.00408162
LOC101108292	circRNA_6777|NC_019471.2:1122605_1145530_-	0.947048	0.00413158
GLI1	circRNA_9760|NC_019484.2:89397931_89399231_-	0.947045	0.00413207
FSIP1	circRNA_0013|NC_019458.2:3178612_3180244_-	0.947017	0.00413642
MS4A7	circRNA_8800|NC_019479.2:42567634_42575425_-	0.946857	0.00416118
WNT2B	circRNA_9690|NC_019484.2:62838118_62839910_-	0.946826	0.00416601
MYL1	circRNA_9760|NC_019484.2:89397931_89399231_-	0.946805	0.0041693
LOC101117708	circRNA_5528|NC_019466.2:93206617_93218330_+	0.946728	0.00418132
MMRN1	circRNA_3138|NC_019461.2:9687375_9691365_-	0.946721	0.00418233
OTOS	circRNA_9212|NC_019482.2:4608940_4627877_+	0.94665	0.00419343
SPTBN5	circRNA_4140|NC_019463.2:66446753_66449897_-	0.946635	0.00419572
CHRNB3	circRNA_7754|NC_019475.2:1053243_1058892_+	0.946547	0.00420952
LOC101119773	circRNA_6247|NC_019469.2:35676295_35728103_-	0.946421	0.00422914
LOC101104325	circRNA_7957|NC_019475.2:53774466_53776377_+	0.946397	0.00423293
LOC101111245	circRNA_3124|NC_019461.2:8987199_9024758_-	0.946306	0.0042472
LOC105606080	circRNA_9690|NC_019484.2:62838118_62839910_-	0.94628	0.00425125
MAP6	circRNA_8800|NC_019479.2:42567634_42575425_-	0.946273	0.00425239
LOC105603814	circRNA_3071|NC_019460.2:212775141_212780473_+	0.946232	0.00425879
LOC105613870	circRNA_9212|NC_019482.2:4608940_4627877_+	0.946118	0.00427674
ABCA12	circRNA_9212|NC_019482.2:4608940_4627877_+	0.946023	0.00429166
DAPL1	circRNA_6456|NC_019469.2:75158294_75166524_+	0.946	0.00429522
EPHA4	circRNA_4097|NC_019463.2:49992718_50019504_+	0.945969	0.00430021
PROX2	circRNA_7957|NC_019475.2:53774466_53776377_+	0.945947	0.00430365
LOC105616285	circRNA_9760|NC_019484.2:89397931_89399231_-	0.945947	0.0043037
LOC443475	circRNA_8800|NC_019479.2:42567634_42575425_-	0.945832	0.00432174
EFNA5	circRNA_4097|NC_019463.2:49992718_50019504_+	0.945611	0.00435683
LOC101110545	circRNA_0013|NC_019458.2:3178612_3180244_-	0.945596	0.00435918
LOC101115436	circRNA_3124|NC_019461.2:8987199_9024758_-	0.945524	0.00437055
NKAIN2	circRNA_5648|NC_019467.2:24904131_24912709_+	0.945322	0.00440277
SH3RF2	circRNA_0213|NC_019458.2:39679981_39695775_+	0.945273	0.00441065
STPG1	circRNA_6247|NC_019469.2:35676295_35728103_-	0.945207	0.00442113
LOC101103644	circRNA_3124|NC_019461.2:8987199_9024758_-	0.945164	0.00442801
FSHR	circRNA_3124|NC_019461.2:8987199_9024758_-	0.945156	0.00442925
REPS2	circRNA_5528|NC_019466.2:93206617_93218330_+	0.944946	0.00446297
DNTT	circRNA_9760|NC_019484.2:89397931_89399231_-	0.944918	0.00446746
NRG2	circRNA_0213|NC_019458.2:39679981_39695775_+	0.944846	0.00447906
LOC101103644	circRNA_4097|NC_019463.2:49992718_50019504_+	0.94484	0.00447994
APOBEC4	circRNA_3124|NC_019461.2:8987199_9024758_-	0.944559	0.00452539
LOC443162	circRNA_3071|NC_019460.2:212775141_212780473_+	0.944533	0.00452956
LOC101111910	circRNA_3459|NC_019461.2:100497927_100504605_+	0.944496	0.00453547
COL4A3	circRNA_6777|NC_019471.2:1122605_1145530_-	0.944476	0.00453873
CHMP4C	circRNA_8312|NC_019477.2:3206957_3240924_-	0.944467	0.00454026
CA12	circRNA_3124|NC_019461.2:8987199_9024758_-	0.94446	0.0045414
KRT8	circRNA_0213|NC_019458.2:39679981_39695775_+	0.944295	0.00456814
LOC101117708	circRNA_9760|NC_019484.2:89397931_89399231_-	0.944288	0.00456928
SH2D1A	circRNA_2566|NC_019460.2:91354980_91371552_-	0.94426	0.00457386
LOC101119335	circRNA_6456|NC_019469.2:75158294_75166524_+	0.94413	0.00459501
LOC101117708	circRNA_9212|NC_019482.2:4608940_4627877_+	0.944107	0.00459877
GYLTL1B	circRNA_9760|NC_019484.2:89397931_89399231_-	0.944078	0.00460352
TIMELESS	circRNA_3124|NC_019461.2:8987199_9024758_-	0.944058	0.00460673
SLPI	circRNA_8401|NC_019477.2:26902794_26929260_+	0.943993	0.00461737
FAM205A	circRNA_9760|NC_019484.2:89397931_89399231_-	0.943912	0.00463062
LOC101109220	circRNA_3257|NC_019461.2:43513890_43521973_-	0.943869	0.00463763
EPHA4	circRNA_6456|NC_019469.2:75158294_75166524_+	0.943864	0.00463843
LOC101114265	circRNA_3124|NC_019461.2:8987199_9024758_-	0.943771	0.00465373
LOC101122314	circRNA_5528|NC_019466.2:93206617_93218330_+	0.943716	0.00466261
LOC101109220	circRNA_8419|NC_019477.2:31911957_31943600_+	0.943714	0.00466308
LOC105609307	circRNA_4097|NC_019463.2:49992718_50019504_+	0.943399	0.00471486
ZSCAN9	circRNA_8396|NC_019477.2:26838353_26929260_+	0.94329	0.00473278
LOC101109425	circRNA_8384|NC_019477.2:24801872_24861312_-	0.943224	0.0047437
LOC101111245	circRNA_3497|NC_019461.2:112412678_112413592_-	0.943184	0.00475043
GGT7	circRNA_4097|NC_019463.2:49992718_50019504_+	0.943125	0.0047601
NPTXR	circRNA_8396|NC_019477.2:26838353_26929260_+	0.943091	0.00476583
LOC494436	circRNA_9212|NC_019482.2:4608940_4627877_+	0.943076	0.00476827
LOC101123292	circRNA_3124|NC_019461.2:8987199_9024758_-	0.943067	0.00476984
TNFSF13B	circRNA_0003|NC_019458.2:146997_148082_-	0.943003	0.00478048
LOC106990092	circRNA_4140|NC_019463.2:66446753_66449897_-	0.942996	0.0047816
KRT7	circRNA_3357|NC_019461.2:68441616_68460412_+	0.942975	0.00478508
LOC105612099	circRNA_9760|NC_019484.2:89397931_89399231_-	0.942907	0.00479642
EIF2S2	circRNA_0213|NC_019458.2:39679981_39695775_+	0.942742	0.00482388
LOC101104222	circRNA_5648|NC_019467.2:24904131_24912709_+	0.942732	0.00482558
CXHXorf57	circRNA_9555|NC_019484.2:8740419_8740675_-	0.94271	0.00482918
CCDC148	circRNA_3124|NC_019461.2:8987199_9024758_-	0.942657	0.00483802
KLF9	circRNA_8401|NC_019477.2:26902794_26929260_+	0.942582	0.00485063
LOC101122314	circRNA_6456|NC_019469.2:75158294_75166524_+	0.942569	0.00485275
LOC101122062	circRNA_4097|NC_019463.2:49992718_50019504_+	0.942567	0.00485303
SLC45A1	circRNA_6968|NC_019471.2:56916669_56925765_+	0.942551	0.00485574
LOC101111980	circRNA_3124|NC_019461.2:8987199_9024758_-	0.942433	0.0048756
TTYH2	circRNA_3497|NC_019461.2:112412678_112413592_-	0.942406	0.0048801
LOC101116896	circRNA_0655|NC_019458.2:155761610_155762784_+	0.942184	0.00491745
KCNK9	circRNA_4140|NC_019463.2:66446753_66449897_-	0.942168	0.00492011
LOC101103260	circRNA_7754|NC_019475.2:1053243_1058892_+	0.942146	0.00492375
TRPA1	circRNA_6247|NC_019469.2:35676295_35728103_-	0.942133	0.00492593
LOC105609307	circRNA_3124|NC_019461.2:8987199_9024758_-	0.942133	0.00492602
LOC101114861	circRNA_1423|NC_019459.2:48527132_48531500_-	0.942071	0.00493645
WDR64	circRNA_1395|NC_019459.2:42089119_42092143_+	0.942043	0.00494123
CXHXorf57	circRNA_4097|NC_019463.2:49992718_50019504_+	0.941982	0.00495149
LOC101121643	circRNA_9212|NC_019482.2:4608940_4627877_+	0.941935	0.00495938
KCNE3	circRNA_0013|NC_019458.2:3178612_3180244_-	0.941929	0.00496036
GABRA1	circRNA_9760|NC_019484.2:89397931_89399231_-	0.941824	0.00497815
LOC101108086	circRNA_3124|NC_019461.2:8987199_9024758_-	0.941787	0.00498456
SLC7A13	circRNA_8296|NC_019476.2:59714616_59715032_-	0.941783	0.00498525
EFCAB6	circRNA_9760|NC_019484.2:89397931_89399231_-	0.94178	0.00498573
PHGDH	circRNA_3497|NC_019461.2:112412678_112413592_-	0.94161	0.00501461
OTOS	circRNA_3357|NC_019461.2:68441616_68460412_+	0.941565	0.00502213
KCTD19	circRNA_1335|NC_019459.2:34781793_34816803_-	0.941557	0.00502358
SH2D1A	circRNA_3459|NC_019461.2:100497927_100504605_+	0.941536	0.00502717
GPC5	circRNA_5528|NC_019466.2:93206617_93218330_+	0.941525	0.00502899
PARVG	circRNA_0013|NC_019458.2:3178612_3180244_-	0.941406	0.00504929
HHIPL2	circRNA_4714|NC_019464.2:64918819_64925853_+	0.941389	0.00505223
NRG2	circRNA_1335|NC_019459.2:34781793_34816803_-	0.941176	0.00508854
SERGEF	circRNA_9760|NC_019484.2:89397931_89399231_-	0.941143	0.00509425
LOC101121643	circRNA_3124|NC_019461.2:8987199_9024758_-	0.941119	0.00509835
MCMDC2	circRNA_9564|NC_019484.2:13132782_13213394_+	0.94106	0.00510849
MYL1	circRNA_0213|NC_019458.2:39679981_39695775_+	0.940906	0.00513505
SLC6A17	circRNA_0013|NC_019458.2:3178612_3180244_-	0.940903	0.00513555
LOC101120875	circRNA_2566|NC_019460.2:91354980_91371552_-	0.9409	0.00513596
LOC105604166	circRNA_9555|NC_019484.2:8740419_8740675_-	0.940874	0.00514055
IL17RB	circRNA_3124|NC_019461.2:8987199_9024758_-	0.940751	0.00516172
EFHD1	circRNA_3257|NC_019461.2:43513890_43521973_-	0.940709	0.00516886
LOC101119335	circRNA_9212|NC_019482.2:4608940_4627877_+	0.940709	0.00516899
AQP3	circRNA_4140|NC_019463.2:66446753_66449897_-	0.940706	0.00516952
CNTN1	circRNA_5149|NC_019465.2:68691753_68694185_+	0.940622	0.00518394
EDIL3	circRNA_1423|NC_019459.2:48527132_48531500_-	0.940556	0.0051954
FLRT1	circRNA_9690|NC_019484.2:62838118_62839910_-	0.940553	0.0051958
LOC101114311	circRNA_0213|NC_019458.2:39679981_39695775_+	0.940523	0.0052011
FHAD1	circRNA_9760|NC_019484.2:89397931_89399231_-	0.940328	0.00523489
FLT3	circRNA_0003|NC_019458.2:146997_148082_-	0.940317	0.00523682
KIAA1024	circRNA_5149|NC_019465.2:68691753_68694185_+	0.940293	0.00524101
LOC101117482	circRNA_6456|NC_019469.2:75158294_75166524_+	0.940156	0.00526478
GPC5	circRNA_4097|NC_019463.2:49992718_50019504_+	0.940131	0.00526914
LOC101122087	circRNA_8296|NC_019476.2:59714616_59715032_-	0.940093	0.00527579
SLPI	circRNA_5648|NC_019467.2:24904131_24912709_+	0.940024	0.00528779
OGDHL	circRNA_4140|NC_019463.2:66446753_66449897_-	0.939916	0.00530675
CRB1	circRNA_9555|NC_019484.2:8740419_8740675_-	0.939888	0.00531157
DLGAP3	circRNA_5528|NC_019466.2:93206617_93218330_+	0.939887	0.00531172
WNT16	circRNA_9555|NC_019484.2:8740419_8740675_-	0.939738	0.00533785
ZFR2	circRNA_6456|NC_019469.2:75158294_75166524_+	0.93959	0.00536374
PLA2G5	circRNA_7754|NC_019475.2:1053243_1058892_+	0.939582	0.00536529
LOC106990092	circRNA_8800|NC_019479.2:42567634_42575425_-	0.93945	0.00538844
LOC105612099	circRNA_4097|NC_019463.2:49992718_50019504_+	0.939441	0.00539003
PCDH10	circRNA_3124|NC_019461.2:8987199_9024758_-	0.939433	0.00539143
ADAM28	circRNA_4140|NC_019463.2:66446753_66449897_-	0.939433	0.00539147
EFNA5	circRNA_3124|NC_019461.2:8987199_9024758_-	0.939278	0.00541881
PLAG1	circRNA_4097|NC_019463.2:49992718_50019504_+	0.939228	0.00542763
ANK3	circRNA_5528|NC_019466.2:93206617_93218330_+	0.939215	0.00542998
SCN1A	circRNA_8396|NC_019477.2:26838353_26929260_+	0.939163	0.00543916
MYLPF	circRNA_1335|NC_019459.2:34781793_34816803_-	0.939142	0.0054429
GYLTL1B	circRNA_6456|NC_019469.2:75158294_75166524_+	0.939058	0.00545769
GABRA1	circRNA_4097|NC_019463.2:49992718_50019504_+	0.939057	0.00545795
SH2D6	circRNA_5648|NC_019467.2:24904131_24912709_+	0.939002	0.00546762
SERGEF	circRNA_9555|NC_019484.2:8740419_8740675_-	0.938945	0.00547774
TRIM63	circRNA_2566|NC_019460.2:91354980_91371552_-	0.938851	0.00549454
WNT16	circRNA_9212|NC_019482.2:4608940_4627877_+	0.938822	0.00549965
CCDC70	circRNA_1335|NC_019459.2:34781793_34816803_-	0.938799	0.00550364
LOC101122314	circRNA_9212|NC_019482.2:4608940_4627877_+	0.938773	0.00550839
IGDCC3	circRNA_3124|NC_019461.2:8987199_9024758_-	0.938737	0.00551482
SLPI	circRNA_0655|NC_019458.2:155761610_155762784_+	0.938678	0.00552531
ANK3	circRNA_6456|NC_019469.2:75158294_75166524_+	0.938658	0.00552886
LOC101106291	circRNA_0655|NC_019458.2:155761610_155762784_+	0.938608	0.00553782
EPHA5	circRNA_1335|NC_019459.2:34781793_34816803_-	0.938433	0.00556906
CD2	circRNA_4140|NC_019463.2:66446753_66449897_-	0.938423	0.00557089
PPFIA4	circRNA_9690|NC_019484.2:62838118_62839910_-	0.938362	0.00558173
IGDCC3	circRNA_9690|NC_019484.2:62838118_62839910_-	0.938278	0.00559676
LOC101113817	circRNA_5149|NC_019465.2:68691753_68694185_+	0.938238	0.005604
LOC101120875	circRNA_6247|NC_019469.2:35676295_35728103_-	0.938152	0.00561948
ARHGAP20	circRNA_3124|NC_019461.2:8987199_9024758_-	0.938071	0.00563403
LOC101122087	circRNA_0013|NC_019458.2:3178612_3180244_-	0.938053	0.00563725
CDH2	circRNA_9760|NC_019484.2:89397931_89399231_-	0.938039	0.00563987
LOC105615131	circRNA_3257|NC_019461.2:43513890_43521973_-	0.938023	0.00564264
CKAP2L	circRNA_8396|NC_019477.2:26838353_26929260_+	0.937916	0.00566202
LOC101114311	circRNA_4097|NC_019463.2:49992718_50019504_+	0.937868	0.00567073
EFHD1	circRNA_1395|NC_019459.2:42089119_42092143_+	0.937744	0.00569301
PLA2G5	circRNA_8396|NC_019477.2:26838353_26929260_+	0.937742	0.00569348
CNTN1	circRNA_3138|NC_019461.2:9687375_9691365_-	0.937667	0.00570692
SLC7A2	circRNA_0013|NC_019458.2:3178612_3180244_-	0.937664	0.00570756
LOC101114311	circRNA_5528|NC_019466.2:93206617_93218330_+	0.937487	0.00573974
ATP2A1	circRNA_1335|NC_019459.2:34781793_34816803_-	0.9373	0.0057737
EDN3	circRNA_5528|NC_019466.2:93206617_93218330_+	0.937237	0.00578524
FGFR3	circRNA_1423|NC_019459.2:48527132_48531500_-	0.937219	0.00578843
TNNC2	circRNA_9212|NC_019482.2:4608940_4627877_+	0.937162	0.00579884
LOC443471	circRNA_4097|NC_019463.2:49992718_50019504_+	0.937155	0.0058001
PGFS	circRNA_0013|NC_019458.2:3178612_3180244_-	0.937133	0.00580416
LOC105604166	circRNA_9212|NC_019482.2:4608940_4627877_+	0.937129	0.0058048
LOC101104790	circRNA_9690|NC_019484.2:62838118_62839910_-	0.937125	0.0058057
C2H2orf72	circRNA_3357|NC_019461.2:68441616_68460412_+	0.937081	0.00581364
CLHC1	circRNA_8296|NC_019476.2:59714616_59715032_-	0.936835	0.00585877
LOC105613870	circRNA_1335|NC_019459.2:34781793_34816803_-	0.936821	0.00586124
LOC106991756	circRNA_3257|NC_019461.2:43513890_43521973_-	0.936801	0.00586491
LOC101115436	circRNA_1335|NC_019459.2:34781793_34816803_-	0.936725	0.00587896
TLL2	circRNA_5528|NC_019466.2:93206617_93218330_+	0.936703	0.00588301
EDN3	circRNA_9690|NC_019484.2:62838118_62839910_-	0.93659	0.00590372
TDRD9	circRNA_5528|NC_019466.2:93206617_93218330_+	0.936586	0.00590448
LOC105614852	circRNA_0003|NC_019458.2:146997_148082_-	0.936563	0.0059088
RGSL1	circRNA_9690|NC_019484.2:62838118_62839910_-	0.936477	0.00592452
MGAM	circRNA_8401|NC_019477.2:26902794_26929260_+	0.936399	0.00593901
CLEC19A	circRNA_0213|NC_019458.2:39679981_39695775_+	0.936383	0.00594196
GYLTL1B	circRNA_5528|NC_019466.2:93206617_93218330_+	0.936378	0.00594287
KRT8	circRNA_8396|NC_019477.2:26838353_26929260_+	0.93634	0.00594998
CHI3L1	circRNA_3138|NC_019461.2:9687375_9691365_-	0.936322	0.00595317
CCDC70	circRNA_0213|NC_019458.2:39679981_39695775_+	0.936251	0.00596642
LOC101111980	circRNA_9212|NC_019482.2:4608940_4627877_+	0.936163	0.00598264
SLA	circRNA_3138|NC_019461.2:9687375_9691365_-	0.936144	0.00598613
LOC101108086	circRNA_9690|NC_019484.2:62838118_62839910_-	0.936077	0.00599862
LOC101103023	circRNA_0213|NC_019458.2:39679981_39695775_+	0.936064	0.00600102
LOC101111573	circRNA_8384|NC_019477.2:24801872_24861312_-	0.93606	0.00600174
DLGAP3	circRNA_9760|NC_019484.2:89397931_89399231_-	0.936013	0.00601056
EPHA3	circRNA_7957|NC_019475.2:53774466_53776377_+	0.936011	0.00601085
CAPN6	circRNA_3497|NC_019461.2:112412678_112413592_-	0.93596	0.00602031
SVIP	circRNA_9564|NC_019484.2:13132782_13213394_+	0.935893	0.00603277
TRIM63	circRNA_1395|NC_019459.2:42089119_42092143_+	0.935859	0.00603925
OPALIN	circRNA_3071|NC_019460.2:212775141_212780473_+	0.935612	0.00608527
KCTD19	circRNA_9760|NC_019484.2:89397931_89399231_-	0.93558	0.00609132
CDR1	circRNA_5528|NC_019466.2:93206617_93218330_+	0.935572	0.00609277
TRIB3	circRNA_8800|NC_019479.2:42567634_42575425_-	0.935558	0.00609533
PPFIA4	circRNA_9555|NC_019484.2:8740419_8740675_-	0.935551	0.0060967
PROX2	circRNA_5648|NC_019467.2:24904131_24912709_+	0.935491	0.00610791
WNT16	circRNA_9760|NC_019484.2:89397931_89399231_-	0.935487	0.00610871
LOC443162	circRNA_1679|NC_019459.2:119239095_119241274_-	0.935348	0.00613463
GPR149	circRNA_4097|NC_019463.2:49992718_50019504_+	0.935322	0.00613953
LOC105612575	circRNA_0003|NC_019458.2:146997_148082_-	0.935322	0.00613954
PROX2	circRNA_3138|NC_019461.2:9687375_9691365_-	0.935316	0.00614072
SLA	circRNA_1423|NC_019459.2:48527132_48531500_-	0.935258	0.0061517
KRT7	circRNA_3124|NC_019461.2:8987199_9024758_-	0.93522	0.00615867
BTG2	circRNA_8396|NC_019477.2:26838353_26929260_+	0.935139	0.00617398
LPL	circRNA_8296|NC_019476.2:59714616_59715032_-	0.935123	0.006177
LOC101108292	circRNA_2566|NC_019460.2:91354980_91371552_-	0.935008	0.00619859
C5AR1	circRNA_9564|NC_019484.2:13132782_13213394_+	0.934967	0.0062064
LOC101121643	circRNA_0213|NC_019458.2:39679981_39695775_+	0.934869	0.00622486
MYLPF	circRNA_3357|NC_019461.2:68441616_68460412_+	0.934858	0.00622706
C11H17orf53	circRNA_0213|NC_019458.2:39679981_39695775_+	0.934836	0.00623108
MYLPF	circRNA_9760|NC_019484.2:89397931_89399231_-	0.934808	0.0062364
SH2D1A	circRNA_6247|NC_019469.2:35676295_35728103_-	0.934785	0.00624088
CHRNB3	circRNA_8396|NC_019477.2:26838353_26929260_+	0.934775	0.00624263
HEY1	circRNA_8312|NC_019477.2:3206957_3240924_-	0.934686	0.00625957
LOC101110212	circRNA_1335|NC_019459.2:34781793_34816803_-	0.934501	0.00629458
APOBEC4	circRNA_4097|NC_019463.2:49992718_50019504_+	0.93441	0.00631204
LOC101122062	circRNA_9212|NC_019482.2:4608940_4627877_+	0.934391	0.00631565
C2H2orf72	circRNA_9555|NC_019484.2:8740419_8740675_-	0.934355	0.00632242
LOC101122560	circRNA_3124|NC_019461.2:8987199_9024758_-	0.934261	0.00634044
FAM181B	circRNA_6456|NC_019469.2:75158294_75166524_+	0.934247	0.006343
MESP2	circRNA_3459|NC_019461.2:100497927_100504605_+	0.934224	0.00634749
TPD52L1	circRNA_9760|NC_019484.2:89397931_89399231_-	0.934156	0.00636043
PROX2	circRNA_9874|NW_014643155.1:5788_12370_-	0.934155	0.00636054
LOC105614885	circRNA_5149|NC_019465.2:68691753_68694185_+	0.934123	0.00636665
PCNXL2	circRNA_5528|NC_019466.2:93206617_93218330_+	0.934035	0.00638353
DOCK3	circRNA_6456|NC_019469.2:75158294_75166524_+	0.933975	0.00639499
WNT2B	circRNA_9555|NC_019484.2:8740419_8740675_-	0.933953	0.00639923
ARHGAP20	circRNA_6456|NC_019469.2:75158294_75166524_+	0.933952	0.00639953
LOC101114973	circRNA_4714|NC_019464.2:64918819_64925853_+	0.933944	0.00640101
CD96	circRNA_3257|NC_019461.2:43513890_43521973_-	0.933918	0.00640589
TDRD9	circRNA_3357|NC_019461.2:68441616_68460412_+	0.933837	0.00642146
MB	circRNA_6456|NC_019469.2:75158294_75166524_+	0.933834	0.0064221
CACNA2D3	circRNA_9760|NC_019484.2:89397931_89399231_-	0.933721	0.00644371
SDR16C5	circRNA_8396|NC_019477.2:26838353_26929260_+	0.93366	0.00645559
SCUBE1	circRNA_3664|NC_019462.2:23303468_23312750_-	0.93363	0.00646127
TNNC2	circRNA_9690|NC_019484.2:62838118_62839910_-	0.933561	0.00647466
LOC101120815	circRNA_3124|NC_019461.2:8987199_9024758_-	0.933472	0.00649174
LOC101108554	circRNA_9690|NC_019484.2:62838118_62839910_-	0.933463	0.00649353
HSPA1A	circRNA_9212|NC_019482.2:4608940_4627877_+	0.933439	0.00649818
SLC45A1	circRNA_5648|NC_019467.2:24904131_24912709_+	0.933364	0.00651251
LOC105605854	circRNA_8419|NC_019477.2:31911957_31943600_+	0.933339	0.00651747
MYLPF	circRNA_0213|NC_019458.2:39679981_39695775_+	0.93331	0.00652303
CTSL	circRNA_1335|NC_019459.2:34781793_34816803_-	0.933199	0.0065446
RAP1GAP	circRNA_3124|NC_019461.2:8987199_9024758_-	0.933183	0.00654766
PDK4	circRNA_6968|NC_019471.2:56916669_56925765_+	0.933059	0.00657173
TDRD9	circRNA_0213|NC_019458.2:39679981_39695775_+	0.932966	0.00658976
LOC101123292	circRNA_4097|NC_019463.2:49992718_50019504_+	0.932941	0.00659466
ITIH4	circRNA_0013|NC_019458.2:3178612_3180244_-	0.932903	0.0066019
SAMD3	circRNA_0655|NC_019458.2:155761610_155762784_+	0.932879	0.00660663
IGF2	circRNA_9690|NC_019484.2:62838118_62839910_-	0.932839	0.00661437
TNS4	circRNA_9760|NC_019484.2:89397931_89399231_-	0.932641	0.00665305
LOC101110212	circRNA_3357|NC_019461.2:68441616_68460412_+	0.93264	0.00665324
LOC101118990	circRNA_5528|NC_019466.2:93206617_93218330_+	0.932623	0.00665651
TNNC2	circRNA_9555|NC_019484.2:8740419_8740675_-	0.932618	0.00665754
LOC101114973	circRNA_0013|NC_019458.2:3178612_3180244_-	0.93255	0.00667084
LOC101120875	circRNA_1395|NC_019459.2:42089119_42092143_+	0.932485	0.00668354
ARHGAP20	circRNA_5528|NC_019466.2:93206617_93218330_+	0.932462	0.00668794
LOC105608236	circRNA_3357|NC_019461.2:68441616_68460412_+	0.932414	0.00669738
FHAD1	circRNA_4097|NC_019463.2:49992718_50019504_+	0.932402	0.00669975
PSRC1	circRNA_3357|NC_019461.2:68441616_68460412_+	0.932381	0.00670395
GPR149	circRNA_3124|NC_019461.2:8987199_9024758_-	0.932305	0.00671877
LOC101122314	circRNA_3497|NC_019461.2:112412678_112413592_-	0.932241	0.00673143
SLPI	circRNA_3459|NC_019461.2:100497927_100504605_+	0.93203	0.00677295
SLCO4C1	circRNA_3124|NC_019461.2:8987199_9024758_-	0.932026	0.00677374
LOC101102231	circRNA_9212|NC_019482.2:4608940_4627877_+	0.932026	0.00677375
PLAC9	circRNA_9690|NC_019484.2:62838118_62839910_-	0.932019	0.00677497
DOCK3	circRNA_9555|NC_019484.2:8740419_8740675_-	0.932002	0.0067783
LOC101122062	circRNA_0213|NC_019458.2:39679981_39695775_+	0.931979	0.00678289
FAM181B	circRNA_9555|NC_019484.2:8740419_8740675_-	0.931959	0.00678683
LOC101109220	circRNA_0655|NC_019458.2:155761610_155762784_+	0.931828	0.00681276
PLA2G2D	circRNA_9690|NC_019484.2:62838118_62839910_-	0.931653	0.0068473
SLC7A11	circRNA_9760|NC_019484.2:89397931_89399231_-	0.931605	0.00685675
FUOM	circRNA_7754|NC_019475.2:1053243_1058892_+	0.931491	0.0068794
LOC105614852	circRNA_1423|NC_019459.2:48527132_48531500_-	0.931446	0.00688834
LOC101117708	circRNA_0213|NC_019458.2:39679981_39695775_+	0.931355	0.00690639
TDRD9	circRNA_9555|NC_019484.2:8740419_8740675_-	0.931224	0.00693257
SLPI	circRNA_6968|NC_019471.2:56916669_56925765_+	0.931216	0.00693416
LOC101119572	circRNA_1679|NC_019459.2:119239095_119241274_-	0.931196	0.00693822
TRIM63	circRNA_3459|NC_019461.2:100497927_100504605_+	0.931141	0.00694902
TLL2	circRNA_3497|NC_019461.2:112412678_112413592_-	0.931117	0.00695397
SLC45A1	circRNA_2566|NC_019460.2:91354980_91371552_-	0.931116	0.00695401
LOC105606080	circRNA_6456|NC_019469.2:75158294_75166524_+	0.931084	0.0069605
NKAIN2	circRNA_7957|NC_019475.2:53774466_53776377_+	0.93106	0.00696526
TIMELESS	circRNA_9690|NC_019484.2:62838118_62839910_-	0.931034	0.00697053
SNX20	circRNA_8401|NC_019477.2:26902794_26929260_+	0.930979	0.00698147
REN	circRNA_5149|NC_019465.2:68691753_68694185_+	0.930917	0.00699386
FLRT1	circRNA_3124|NC_019461.2:8987199_9024758_-	0.930874	0.00700251
CD96	circRNA_0655|NC_019458.2:155761610_155762784_+	0.930796	0.00701808
LOC105608236	circRNA_9555|NC_019484.2:8740419_8740675_-	0.930795	0.00701818
EIF2S2	circRNA_9555|NC_019484.2:8740419_8740675_-	0.930747	0.00702784
COLQ	circRNA_3357|NC_019461.2:68441616_68460412_+	0.930638	0.00704975
LOC105606818	circRNA_3357|NC_019461.2:68441616_68460412_+	0.930576	0.00706215
LOC101112856	circRNA_3124|NC_019461.2:8987199_9024758_-	0.930571	0.0070632
SLC45A1	circRNA_1395|NC_019459.2:42089119_42092143_+	0.930485	0.00708063
HSPA1A	circRNA_3497|NC_019461.2:112412678_112413592_-	0.93046	0.00708553
WNT2B	circRNA_6456|NC_019469.2:75158294_75166524_+	0.930365	0.0071047
IGDCC3	circRNA_0213|NC_019458.2:39679981_39695775_+	0.930334	0.00711101
LOC494436	circRNA_3497|NC_019461.2:112412678_112413592_-	0.930228	0.00713235
LOC443475	circRNA_0003|NC_019458.2:146997_148082_-	0.930208	0.00713647
ITIH4	circRNA_8296|NC_019476.2:59714616_59715032_-	0.930204	0.00713721
COL8A1	circRNA_8406|NC_019477.2:27591899_27663047_-	0.930085	0.00716122
LPXN	circRNA_5149|NC_019465.2:68691753_68694185_+	0.930031	0.00717219
CYB561	circRNA_3459|NC_019461.2:100497927_100504605_+	0.929985	0.00718152
SLA	circRNA_0003|NC_019458.2:146997_148082_-	0.929915	0.00719577
REN	circRNA_3138|NC_019461.2:9687375_9691365_-	0.929879	0.00720298
NEFL	circRNA_8296|NC_019476.2:59714616_59715032_-	0.929849	0.00720922
EIF2S2	circRNA_6456|NC_019469.2:75158294_75166524_+	0.929831	0.00721284
MYLPF	circRNA_5528|NC_019466.2:93206617_93218330_+	0.929816	0.00721576
LOC105614852	circRNA_9564|NC_019484.2:13132782_13213394_+	0.929813	0.00721637
LOC105612099	circRNA_9555|NC_019484.2:8740419_8740675_-	0.929786	0.00722197
SLA	circRNA_1395|NC_019459.2:42089119_42092143_+	0.929777	0.00722381
PLAC9	circRNA_5528|NC_019466.2:93206617_93218330_+	0.929702	0.00723911
TDRD9	circRNA_9212|NC_019482.2:4608940_4627877_+	0.929701	0.00723921
PLAC9	circRNA_6456|NC_019469.2:75158294_75166524_+	0.929589	0.00726212
LOC105605927	circRNA_8800|NC_019479.2:42567634_42575425_-	0.929508	0.00727861
TTN	circRNA_0213|NC_019458.2:39679981_39695775_+	0.929506	0.00727893
LOC101110974	circRNA_9690|NC_019484.2:62838118_62839910_-	0.929468	0.00728674
LOC101119773	circRNA_0013|NC_019458.2:3178612_3180244_-	0.929364	0.00730794
MGAM	circRNA_5149|NC_019465.2:68691753_68694185_+	0.929341	0.00731274
MDM1	circRNA_9212|NC_019482.2:4608940_4627877_+	0.929222	0.00733698
TARSL2	circRNA_9212|NC_019482.2:4608940_4627877_+	0.929194	0.00734281
SAMD3	circRNA_6247|NC_019469.2:35676295_35728103_-	0.929076	0.00736698
LOC101109425	circRNA_2566|NC_019460.2:91354980_91371552_-	0.929071	0.0073679
DLGAP3	circRNA_4097|NC_019463.2:49992718_50019504_+	0.928723	0.00743965
MSH4	circRNA_3257|NC_019461.2:43513890_43521973_-	0.928695	0.0074454
LOC101114311	circRNA_9212|NC_019482.2:4608940_4627877_+	0.928694	0.0074456
IL17RB	circRNA_9690|NC_019484.2:62838118_62839910_-	0.928562	0.00747273
LOC101120877	circRNA_0213|NC_019458.2:39679981_39695775_+	0.928502	0.00748523
IGDCC3	circRNA_3497|NC_019461.2:112412678_112413592_-	0.9284	0.00750638
RAPGEF4	circRNA_1679|NC_019459.2:119239095_119241274_-	0.92826	0.00753537
AMH	circRNA_5528|NC_019466.2:93206617_93218330_+	0.928202	0.00754741
ARHGAP20	circRNA_3497|NC_019461.2:112412678_112413592_-	0.928178	0.00755237
HOXA11	circRNA_3659|NC_019462.2:22987092_23053510_+	0.928032	0.00758271
FAM205A	circRNA_9212|NC_019482.2:4608940_4627877_+	0.927964	0.00759677
FSHR	circRNA_9555|NC_019484.2:8740419_8740675_-	0.927951	0.0075996
LOC101110212	circRNA_9760|NC_019484.2:89397931_89399231_-	0.927812	0.00762857
KCNE3	circRNA_8296|NC_019476.2:59714616_59715032_-	0.927672	0.00765778
LOC101106395	circRNA_1335|NC_019459.2:34781793_34816803_-	0.927588	0.00767533
HPCAL4	circRNA_9212|NC_019482.2:4608940_4627877_+	0.927585	0.00767612
LOC101114311	circRNA_9760|NC_019484.2:89397931_89399231_-	0.927579	0.00767718
LOC101120408	circRNA_9690|NC_019484.2:62838118_62839910_-	0.92755	0.00768345
CACNG7	circRNA_3124|NC_019461.2:8987199_9024758_-	0.927514	0.00769091
LOC105613870	circRNA_0213|NC_019458.2:39679981_39695775_+	0.927484	0.00769717
DLGAP3	circRNA_0213|NC_019458.2:39679981_39695775_+	0.92748	0.00769799
F2	circRNA_1395|NC_019459.2:42089119_42092143_+	0.927466	0.00770092
EFNA5	circRNA_9555|NC_019484.2:8740419_8740675_-	0.927414	0.00771192
LOC101113831	circRNA_8800|NC_019479.2:42567634_42575425_-	0.927374	0.00772029
LOC101114265	circRNA_9690|NC_019484.2:62838118_62839910_-	0.927349	0.00772547
LOC101118990	circRNA_3357|NC_019461.2:68441616_68460412_+	0.927319	0.00773183
TCAP	circRNA_3138|NC_019461.2:9687375_9691365_-	0.927302	0.00773549
LOC101110212	circRNA_0213|NC_019458.2:39679981_39695775_+	0.9273	0.00773587
LOC101105036	circRNA_6456|NC_019469.2:75158294_75166524_+	0.927244	0.00774765
LOC101122062	circRNA_6456|NC_019469.2:75158294_75166524_+	0.92709	0.00777998
CXHXorf57	circRNA_6456|NC_019469.2:75158294_75166524_+	0.927015	0.00779582
TNNC2	circRNA_6456|NC_019469.2:75158294_75166524_+	0.927006	0.00779771
LOC101119773	circRNA_8419|NC_019477.2:31911957_31943600_+	0.926988	0.00780151
LOC101115753	circRNA_8396|NC_019477.2:26838353_26929260_+	0.926918	0.0078162
TLL2	circRNA_3071|NC_019460.2:212775141_212780473_+	0.926811	0.00783892
GPX3	circRNA_4140|NC_019463.2:66446753_66449897_-	0.926794	0.00784245
CHI3L1	circRNA_3459|NC_019461.2:100497927_100504605_+	0.926772	0.00784725
LOC101106291	circRNA_9564|NC_019484.2:13132782_13213394_+	0.926735	0.00785497
LOC101111946	circRNA_8800|NC_019479.2:42567634_42575425_-	0.926733	0.00785543
SLC7A13	circRNA_4714|NC_019464.2:64918819_64925853_+	0.926675	0.00786773
NLRP3	circRNA_1423|NC_019459.2:48527132_48531500_-	0.92655	0.00789429
NRG2	circRNA_4097|NC_019463.2:49992718_50019504_+	0.926497	0.00790545
LOC101115753	circRNA_0213|NC_019458.2:39679981_39695775_+	0.926487	0.00790766
OTOS	circRNA_3124|NC_019461.2:8987199_9024758_-	0.926365	0.0079336
CNTN1	circRNA_0003|NC_019458.2:146997_148082_-	0.926353	0.00793601
LOC105608236	circRNA_5528|NC_019466.2:93206617_93218330_+	0.92635	0.00793678
NLRP3	circRNA_0003|NC_019458.2:146997_148082_-	0.926301	0.00794714
WNT2B	circRNA_9760|NC_019484.2:89397931_89399231_-	0.926271	0.00795346
PDK4	circRNA_3257|NC_019461.2:43513890_43521973_-	0.926259	0.00795601
LOC101108554	circRNA_3124|NC_019461.2:8987199_9024758_-	0.926242	0.00795966
DNTT	circRNA_0213|NC_019458.2:39679981_39695775_+	0.926235	0.00796132
CD14	circRNA_8800|NC_019479.2:42567634_42575425_-	0.926087	0.0079927
HTR4	circRNA_9690|NC_019484.2:62838118_62839910_-	0.926078	0.00799472
LOC101114973	circRNA_0655|NC_019458.2:155761610_155762784_+	0.925949	0.00802233
LOC101122560	circRNA_4097|NC_019463.2:49992718_50019504_+	0.925921	0.00802826
PLAC9	circRNA_9212|NC_019482.2:4608940_4627877_+	0.925892	0.00803451
GPC5	circRNA_3124|NC_019461.2:8987199_9024758_-	0.925878	0.00803739
LOC101123290	circRNA_9690|NC_019484.2:62838118_62839910_-	0.925805	0.00805316
LOC101112856	circRNA_9212|NC_019482.2:4608940_4627877_+	0.92574	0.00806716
LOC101110545	circRNA_8312|NC_019477.2:3206957_3240924_-	0.925702	0.00807517
CYB561	circRNA_3138|NC_019461.2:9687375_9691365_-	0.925702	0.00807518
CD14	circRNA_8406|NC_019477.2:27591899_27663047_-	0.925677	0.00808064
LOC105607318	circRNA_6456|NC_019469.2:75158294_75166524_+	0.925653	0.00808581
LOC101105316	circRNA_8401|NC_019477.2:26902794_26929260_+	0.925509	0.00811666
LOC105605854	circRNA_0655|NC_019458.2:155761610_155762784_+	0.925506	0.00811726
MDM1	circRNA_9555|NC_019484.2:8740419_8740675_-	0.925411	0.00813784
RGSL1	circRNA_1335|NC_019459.2:34781793_34816803_-	0.925396	0.00814092
LOC101120395	circRNA_4140|NC_019463.2:66446753_66449897_-	0.925355	0.00814989
DUOX2	circRNA_3357|NC_019461.2:68441616_68460412_+	0.925207	0.00818189
MYLPF	circRNA_9555|NC_019484.2:8740419_8740675_-	0.92518	0.00818761
PHOSPHO1	circRNA_8800|NC_019479.2:42567634_42575425_-	0.925092	0.00820674
LOC105612575	circRNA_1423|NC_019459.2:48527132_48531500_-	0.925086	0.00820789
MYLPF	circRNA_9690|NC_019484.2:62838118_62839910_-	0.925081	0.008209
IL17RB	circRNA_6456|NC_019469.2:75158294_75166524_+	0.925045	0.0082169
LOC101105316	circRNA_7957|NC_019475.2:53774466_53776377_+	0.925041	0.00821761
GGT5	circRNA_8800|NC_019479.2:42567634_42575425_-	0.924943	0.00823883
MOG	circRNA_9555|NC_019484.2:8740419_8740675_-	0.924893	0.00824975
LOC105612575	circRNA_5149|NC_019465.2:68691753_68694185_+	0.924843	0.00826054
PPFIA4	circRNA_6456|NC_019469.2:75158294_75166524_+	0.924828	0.00826394
TRIM63	circRNA_3138|NC_019461.2:9687375_9691365_-	0.924783	0.00827356
LOC105605049	circRNA_3664|NC_019462.2:23303468_23312750_-	0.924707	0.0082902
MSH4	circRNA_9874|NW_014643155.1:5788_12370_-	0.92466	0.00830046
LOC105613870	circRNA_5528|NC_019466.2:93206617_93218330_+	0.924555	0.00832313
ZFR2	circRNA_9212|NC_019482.2:4608940_4627877_+	0.924544	0.00832553
CD96	circRNA_8419|NC_019477.2:31911957_31943600_+	0.924381	0.00836109
SLC7A11	circRNA_9690|NC_019484.2:62838118_62839910_-	0.924379	0.00836149
CHMP4C	circRNA_0655|NC_019458.2:155761610_155762784_+	0.924311	0.00837652
LOC101117107	circRNA_9564|NC_019484.2:13132782_13213394_+	0.924293	0.00838042
SAMD3	circRNA_0013|NC_019458.2:3178612_3180244_-	0.924254	0.00838881
EFCAB6	circRNA_9212|NC_019482.2:4608940_4627877_+	0.924209	0.00839879
HTR4	circRNA_3124|NC_019461.2:8987199_9024758_-	0.924206	0.00839933
PCNXL2	circRNA_9690|NC_019484.2:62838118_62839910_-	0.924161	0.00840925
RGS5	circRNA_3659|NC_019462.2:22987092_23053510_+	0.924157	0.00841016
LOC101114265	circRNA_3357|NC_019461.2:68441616_68460412_+	0.924137	0.00841459
LOC443475	circRNA_1423|NC_019459.2:48527132_48531500_-	0.924005	0.00844341
LOC443471	circRNA_9760|NC_019484.2:89397931_89399231_-	0.923969	0.00845133
SNX20	circRNA_1395|NC_019459.2:42089119_42092143_+	0.923956	0.0084541
PDK4	circRNA_8419|NC_019477.2:31911957_31943600_+	0.92383	0.00848189
PROX2	circRNA_8401|NC_019477.2:26902794_26929260_+	0.923826	0.00848282
NKAIN2	circRNA_8419|NC_019477.2:31911957_31943600_+	0.923807	0.00848692
EPHA5	circRNA_0213|NC_019458.2:39679981_39695775_+	0.923678	0.00851518
RGSL1	circRNA_9555|NC_019484.2:8740419_8740675_-	0.923638	0.00852416
RPL27A	circRNA_1679|NC_019459.2:119239095_119241274_-	0.923616	0.00852899
LOC101103023	circRNA_8396|NC_019477.2:26838353_26929260_+	0.923522	0.0085496
LOC101110710	circRNA_7957|NC_019475.2:53774466_53776377_+	0.923392	0.00857831
KIAA1549L	circRNA_5149|NC_019465.2:68691753_68694185_+	0.923209	0.00861895
LOC101118441	circRNA_4097|NC_019463.2:49992718_50019504_+	0.923165	0.00862861
COLQ	circRNA_3124|NC_019461.2:8987199_9024758_-	0.923095	0.00864418
LOC101110212	circRNA_5528|NC_019466.2:93206617_93218330_+	0.922916	0.00868394
FBP2	circRNA_7754|NC_019475.2:1053243_1058892_+	0.922817	0.00870601
LOC105616285	circRNA_5528|NC_019466.2:93206617_93218330_+	0.922766	0.0087172
FAT2	circRNA_9212|NC_019482.2:4608940_4627877_+	0.922744	0.00872221
LOC105609307	circRNA_9760|NC_019484.2:89397931_89399231_-	0.922722	0.008727
TCAP	circRNA_1395|NC_019459.2:42089119_42092143_+	0.922714	0.00872881
CNTN1	circRNA_1423|NC_019459.2:48527132_48531500_-	0.922689	0.0087345
HHIPL2	circRNA_8419|NC_019477.2:31911957_31943600_+	0.922669	0.00873896
LOC101120875	circRNA_3459|NC_019461.2:100497927_100504605_+	0.922662	0.00874036
TIMELESS	circRNA_4097|NC_019463.2:49992718_50019504_+	0.922603	0.00875366
RGS5	circRNA_3138|NC_019461.2:9687375_9691365_-	0.922588	0.00875694
EDIL3	circRNA_8401|NC_019477.2:26902794_26929260_+	0.922513	0.0087737
SH2D1A	circRNA_5648|NC_019467.2:24904131_24912709_+	0.922445	0.00878893
LOC101105036	circRNA_3497|NC_019461.2:112412678_112413592_-	0.92243	0.00879221
LOC101102231	circRNA_0213|NC_019458.2:39679981_39695775_+	0.922425	0.00879331
ATP2A1	circRNA_4097|NC_019463.2:49992718_50019504_+	0.922383	0.00880283
CACNG7	circRNA_9690|NC_019484.2:62838118_62839910_-	0.922343	0.00881168
LOC101120408	circRNA_9760|NC_019484.2:89397931_89399231_-	0.922218	0.00883977
KCTD19	circRNA_3357|NC_019461.2:68441616_68460412_+	0.922103	0.00886566
CA12	circRNA_9555|NC_019484.2:8740419_8740675_-	0.922048	0.00887798
DNTT	circRNA_9555|NC_019484.2:8740419_8740675_-	0.922044	0.00887881
BAALC	circRNA_9760|NC_019484.2:89397931_89399231_-	0.922013	0.00888591
C3	circRNA_8406|NC_019477.2:27591899_27663047_-	0.921982	0.00889272
LOC101118990	circRNA_9555|NC_019484.2:8740419_8740675_-	0.921969	0.00889579
LOC101119335	circRNA_9555|NC_019484.2:8740419_8740675_-	0.921941	0.00890189
MESP2	circRNA_7957|NC_019475.2:53774466_53776377_+	0.921833	0.0089263
RAP1GAP	circRNA_6456|NC_019469.2:75158294_75166524_+	0.921831	0.00892686
LOC101104790	circRNA_3497|NC_019461.2:112412678_112413592_-	0.921823	0.00892857
DLGAP3	circRNA_6456|NC_019469.2:75158294_75166524_+	0.921791	0.00893585
KNG1	circRNA_4140|NC_019463.2:66446753_66449897_-	0.921755	0.00894395
LOC106991756	circRNA_5648|NC_019467.2:24904131_24912709_+	0.921729	0.00894983
BAALC	circRNA_9690|NC_019484.2:62838118_62839910_-	0.92168	0.00896081
GFRA3	circRNA_9760|NC_019484.2:89397931_89399231_-	0.921662	0.0089649
CDHR5	circRNA_8296|NC_019476.2:59714616_59715032_-	0.921657	0.00896609
LOC101118990	circRNA_9690|NC_019484.2:62838118_62839910_-	0.921439	0.00901534
HTR4	circRNA_9760|NC_019484.2:89397931_89399231_-	0.921333	0.00903928
NPVF	circRNA_3071|NC_019460.2:212775141_212780473_+	0.921282	0.00905082
LOC105607318	circRNA_3071|NC_019460.2:212775141_212780473_+	0.921264	0.00905508
ZFP69B	circRNA_1423|NC_019459.2:48527132_48531500_-	0.921204	0.00906857
CXXC4	circRNA_9555|NC_019484.2:8740419_8740675_-	0.921186	0.00907278
RAP1GAP	circRNA_9760|NC_019484.2:89397931_89399231_-	0.921168	0.00907668
LOC101103260	circRNA_8396|NC_019477.2:26838353_26929260_+	0.921142	0.00908275
LOC101111910	circRNA_5648|NC_019467.2:24904131_24912709_+	0.921135	0.00908419
CCDC148	circRNA_9690|NC_019484.2:62838118_62839910_-	0.921049	0.00910384
LOC101111573	circRNA_1395|NC_019459.2:42089119_42092143_+	0.920964	0.00912312
LOC101113831	circRNA_8406|NC_019477.2:27591899_27663047_-	0.920949	0.00912649
TRIM63	circRNA_7957|NC_019475.2:53774466_53776377_+	0.920947	0.009127
PGFS	circRNA_3664|NC_019462.2:23303468_23312750_-	0.920917	0.00913396
VWA2	circRNA_8401|NC_019477.2:26902794_26929260_+	0.920745	0.00917319
MGP	circRNA_3138|NC_019461.2:9687375_9691365_-	0.920741	0.00917397
LOC101105036	circRNA_5528|NC_019466.2:93206617_93218330_+	0.920723	0.00917826
POU3F4	circRNA_5528|NC_019466.2:93206617_93218330_+	0.920715	0.00917989
SLC45A1	circRNA_7957|NC_019475.2:53774466_53776377_+	0.920694	0.00918472
LOC105604166	circRNA_9760|NC_019484.2:89397931_89399231_-	0.920659	0.00919283
MDM1	circRNA_6456|NC_019469.2:75158294_75166524_+	0.920586	0.00920945
FAT2	circRNA_3124|NC_019461.2:8987199_9024758_-	0.920543	0.00921941
LOC443471	circRNA_9690|NC_019484.2:62838118_62839910_-	0.920527	0.00922287
LOC101120815	circRNA_5528|NC_019466.2:93206617_93218330_+	0.920527	0.00922301
LOC105611819	circRNA_3357|NC_019461.2:68441616_68460412_+	0.920524	0.00922357
PLVAP	circRNA_0013|NC_019458.2:3178612_3180244_-	0.920417	0.00924806
SH2D1A	circRNA_6968|NC_019471.2:56916669_56925765_+	0.920354	0.0092625
SV2C	circRNA_8406|NC_019477.2:27591899_27663047_-	0.920277	0.00928037
EFNA5	circRNA_5528|NC_019466.2:93206617_93218330_+	0.920226	0.00929199
LOC101108086	circRNA_0213|NC_019458.2:39679981_39695775_+	0.920214	0.00929467
LOC101120395	circRNA_3664|NC_019462.2:23303468_23312750_-	0.92017	0.00930481
PLVAP	circRNA_9564|NC_019484.2:13132782_13213394_+	0.920075	0.00932684
DNTT	circRNA_6456|NC_019469.2:75158294_75166524_+	0.920058	0.00933054
LOC101111245	circRNA_9212|NC_019482.2:4608940_4627877_+	0.920053	0.00933187
LOC101109220	circRNA_4714|NC_019464.2:64918819_64925853_+	0.920045	0.0093337
LOC105613870	circRNA_9690|NC_019484.2:62838118_62839910_-	0.920019	0.00933966
LIPG	circRNA_0013|NC_019458.2:3178612_3180244_-	0.91998	0.00934861
HEY1	circRNA_8296|NC_019476.2:59714616_59715032_-	0.919921	0.00936213
C2H2orf72	circRNA_0213|NC_019458.2:39679981_39695775_+	0.919913	0.00936398
LOC101108086	circRNA_3357|NC_019461.2:68441616_68460412_+	0.919804	0.00938922
LOC101110457	circRNA_3497|NC_019461.2:112412678_112413592_-	0.919776	0.00939563
CCDC148	circRNA_6456|NC_019469.2:75158294_75166524_+	0.919733	0.00940552
PCDH10	circRNA_9212|NC_019482.2:4608940_4627877_+	0.919679	0.00941811
PLVAP	circRNA_8296|NC_019476.2:59714616_59715032_-	0.919663	0.00942172
FAM181B	circRNA_9760|NC_019484.2:89397931_89399231_-	0.919582	0.00944057
HOXA11	circRNA_2566|NC_019460.2:91354980_91371552_-	0.919564	0.00944466
ADORA2B	circRNA_3138|NC_019461.2:9687375_9691365_-	0.919547	0.00944857
ITIH3	circRNA_3664|NC_019462.2:23303468_23312750_-	0.919423	0.00947733
GABRA1	circRNA_9690|NC_019484.2:62838118_62839910_-	0.919391	0.00948488
TTN	circRNA_5528|NC_019466.2:93206617_93218330_+	0.919321	0.009501
MSH4	circRNA_3138|NC_019461.2:9687375_9691365_-	0.919269	0.00951311
TARSL2	circRNA_6456|NC_019469.2:75158294_75166524_+	0.918995	0.00957691
DLGAP3	circRNA_9212|NC_019482.2:4608940_4627877_+	0.91894	0.00958982
LOC101106395	circRNA_3124|NC_019461.2:8987199_9024758_-	0.918899	0.00959934
GGT7	circRNA_9212|NC_019482.2:4608940_4627877_+	0.918898	0.00959962
LOC101109220	circRNA_6247|NC_019469.2:35676295_35728103_-	0.918854	0.00960995
LOC101120408	circRNA_4097|NC_019463.2:49992718_50019504_+	0.918843	0.00961241
CDHR5	circRNA_0013|NC_019458.2:3178612_3180244_-	0.918818	0.00961823
LOC105609307	circRNA_9555|NC_019484.2:8740419_8740675_-	0.918739	0.0096368
LOC101117708	circRNA_3357|NC_019461.2:68441616_68460412_+	0.91871	0.00964354
LOC105606818	circRNA_4097|NC_019463.2:49992718_50019504_+	0.918635	0.00966097
FABP4	circRNA_8401|NC_019477.2:26902794_26929260_+	0.918525	0.00968681
SLC6A17	circRNA_4714|NC_019464.2:64918819_64925853_+	0.918521	0.00968787
TPD52L1	circRNA_9555|NC_019484.2:8740419_8740675_-	0.918358	0.00972598
SLPI	circRNA_4714|NC_019464.2:64918819_64925853_+	0.918204	0.00976214
HPCAL4	circRNA_9760|NC_019484.2:89397931_89399231_-	0.918094	0.0097881
KLF9	circRNA_6777|NC_019471.2:1122605_1145530_-	0.91807	0.0097938
LOC101120815	circRNA_6456|NC_019469.2:75158294_75166524_+	0.918047	0.00979934
CLEC4A	circRNA_4140|NC_019463.2:66446753_66449897_-	0.917999	0.00981067
LOC101121387	circRNA_3497|NC_019461.2:112412678_112413592_-	0.917955	0.00982086
EFHD1	circRNA_6968|NC_019471.2:56916669_56925765_+	0.917669	0.00988848
HOXA11	circRNA_6968|NC_019471.2:56916669_56925765_+	0.917639	0.00989558
REPS2	circRNA_9690|NC_019484.2:62838118_62839910_-	0.917582	0.00990925
GLI1	circRNA_3357|NC_019461.2:68441616_68460412_+	0.917448	0.00994097
FHAD1	circRNA_9690|NC_019484.2:62838118_62839910_-	0.917411	0.00994981
PDK4	circRNA_3659|NC_019462.2:22987092_23053510_+	0.917353	0.00996354
SCML4	circRNA_3138|NC_019461.2:9687375_9691365_-	0.917344	0.00996571
CXCL13	circRNA_4140|NC_019463.2:66446753_66449897_-	0.917221	0.00999486
LOC105605927	circRNA_1423|NC_019459.2:48527132_48531500_-	0.917201	0.00999965
NELL1	circRNA_6456|NC_019469.2:75158294_75166524_+	0.91713	0.0100166
ZNF541	circRNA_6456|NC_019469.2:75158294_75166524_+	0.917116	0.0100198
KCTD19	circRNA_5528|NC_019466.2:93206617_93218330_+	0.917035	0.0100392
TRIB3	circRNA_3664|NC_019462.2:23303468_23312750_-	0.917033	0.0100397
S100A14	circRNA_3071|NC_019460.2:212775141_212780473_+	0.917026	0.0100414
LOC105615131	circRNA_2566|NC_019460.2:91354980_91371552_-	0.917004	0.0100465
GPX3	circRNA_3664|NC_019462.2:23303468_23312750_-	0.916996	0.0100485
MYL1	circRNA_1335|NC_019459.2:34781793_34816803_-	0.916992	0.0100496
GGT7	circRNA_9760|NC_019484.2:89397931_89399231_-	0.916938	0.0100624
NMUR2	circRNA_0003|NC_019458.2:146997_148082_-	0.916934	0.0100633
LOC101120875	circRNA_6968|NC_019471.2:56916669_56925765_+	0.916818	0.010091
LOC106990745	circRNA_0003|NC_019458.2:146997_148082_-	0.916794	0.0100968
C6H4orf32	circRNA_1395|NC_019459.2:42089119_42092143_+	0.916758	0.0101054
LOC101119517	circRNA_5149|NC_019465.2:68691753_68694185_+	0.916624	0.0101375
LOC105611819	circRNA_9690|NC_019484.2:62838118_62839910_-	0.916623	0.0101378
LOC101111082	circRNA_9760|NC_019484.2:89397931_89399231_-	0.916515	0.0101636
LOC105615131	circRNA_3459|NC_019461.2:100497927_100504605_+	0.916511	0.0101646
EDIL3	circRNA_0003|NC_019458.2:146997_148082_-	0.916476	0.0101731
LOC105603814	circRNA_1679|NC_019459.2:119239095_119241274_-	0.916392	0.0101932
GRIK1	circRNA_9690|NC_019484.2:62838118_62839910_-	0.916371	0.0101984
LOC101111910	circRNA_3257|NC_019461.2:43513890_43521973_-	0.916332	0.0102077
LOC101110212	circRNA_9690|NC_019484.2:62838118_62839910_-	0.916283	0.0102194
LOC101105316	circRNA_3659|NC_019462.2:22987092_23053510_+	0.916279	0.0102203
RGS2	circRNA_8419|NC_019477.2:31911957_31943600_+	0.916215	0.0102359
LOC101104325	circRNA_8384|NC_019477.2:24801872_24861312_-	0.916204	0.0102385
CD2	circRNA_4714|NC_019464.2:64918819_64925853_+	0.916197	0.0102402
LOC101122062	circRNA_9760|NC_019484.2:89397931_89399231_-	0.916196	0.0102404
PLVAP	circRNA_4140|NC_019463.2:66446753_66449897_-	0.916184	0.0102434
KRT7	circRNA_4097|NC_019463.2:49992718_50019504_+	0.916142	0.0102534
C11H17orf53	circRNA_9690|NC_019484.2:62838118_62839910_-	0.91609	0.010266
COL4A3	circRNA_1395|NC_019459.2:42089119_42092143_+	0.916019	0.010283
RGS5	circRNA_6247|NC_019469.2:35676295_35728103_-	0.916009	0.0102854
LOC101116896	circRNA_6247|NC_019469.2:35676295_35728103_-	0.915951	0.0102994
CTRC	circRNA_9690|NC_019484.2:62838118_62839910_-	0.91595	0.0102997
TARSL2	circRNA_9555|NC_019484.2:8740419_8740675_-	0.915924	0.0103061
DNAJB1	circRNA_3124|NC_019461.2:8987199_9024758_-	0.915915	0.0103083
LOC101114861	circRNA_6777|NC_019471.2:1122605_1145530_-	0.915906	0.0103104
LOC101115436	circRNA_3357|NC_019461.2:68441616_68460412_+	0.915864	0.0103205
LOC101108554	circRNA_9760|NC_019484.2:89397931_89399231_-	0.915793	0.0103376
LOC105611819	circRNA_4097|NC_019463.2:49992718_50019504_+	0.915691	0.0103624
TCAP	circRNA_8384|NC_019477.2:24801872_24861312_-	0.915653	0.0103716
TIMELESS	circRNA_5528|NC_019466.2:93206617_93218330_+	0.915631	0.0103769
CDH2	circRNA_3357|NC_019461.2:68441616_68460412_+	0.915614	0.0103811
LOC105616285	circRNA_4097|NC_019463.2:49992718_50019504_+	0.915456	0.0104195
GPC5	circRNA_6456|NC_019469.2:75158294_75166524_+	0.915423	0.0104275
DAPL1	circRNA_9212|NC_019482.2:4608940_4627877_+	0.915343	0.0104468
LOC101110185	circRNA_3497|NC_019461.2:112412678_112413592_-	0.915199	0.0104819
LOC105605927	circRNA_0003|NC_019458.2:146997_148082_-	0.915186	0.010485
HPCAL4	circRNA_9555|NC_019484.2:8740419_8740675_-	0.915131	0.0104985
MYL1	circRNA_3357|NC_019461.2:68441616_68460412_+	0.915108	0.0105042
LOC105615131	circRNA_6968|NC_019471.2:56916669_56925765_+	0.915098	0.0105066
CACNG7	circRNA_3357|NC_019461.2:68441616_68460412_+	0.915024	0.0105245
SCUBE1	circRNA_4140|NC_019463.2:66446753_66449897_-	0.914933	0.0105468
SV2C	circRNA_0003|NC_019458.2:146997_148082_-	0.914928	0.010548
LOC105605854	circRNA_4714|NC_019464.2:64918819_64925853_+	0.914875	0.010561
GPC5	circRNA_9555|NC_019484.2:8740419_8740675_-	0.914837	0.0105703
RGS5	circRNA_3459|NC_019461.2:100497927_100504605_+	0.914662	0.0106132
MSH4	circRNA_1395|NC_019459.2:42089119_42092143_+	0.914644	0.0106175
REN	circRNA_0003|NC_019458.2:146997_148082_-	0.914578	0.0106338
HEY1	circRNA_8419|NC_019477.2:31911957_31943600_+	0.914535	0.0106443
LOC101102231	circRNA_6456|NC_019469.2:75158294_75166524_+	0.914497	0.0106537
TRIM50	circRNA_9555|NC_019484.2:8740419_8740675_-	0.91447	0.0106602
LOC101121387	circRNA_3124|NC_019461.2:8987199_9024758_-	0.914366	0.0106857
MRC1	circRNA_3664|NC_019462.2:23303468_23312750_-	0.914241	0.0107165
PLAC9	circRNA_9555|NC_019484.2:8740419_8740675_-	0.91423	0.0107193
SLC7A13	circRNA_0655|NC_019458.2:155761610_155762784_+	0.914094	0.0107529
RGS5	circRNA_2566|NC_019460.2:91354980_91371552_-	0.913982	0.0107805
LOC101111082	circRNA_4097|NC_019463.2:49992718_50019504_+	0.913945	0.0107895
LOC101109220	circRNA_3459|NC_019461.2:100497927_100504605_+	0.913938	0.0107914
LOC101109220	circRNA_5648|NC_019467.2:24904131_24912709_+	0.913914	0.0107971
PROX2	circRNA_3257|NC_019461.2:43513890_43521973_-	0.913889	0.0108034
PLAG1	circRNA_9690|NC_019484.2:62838118_62839910_-	0.913869	0.0108084
HSPA6	circRNA_8396|NC_019477.2:26838353_26929260_+	0.913858	0.0108111
RGS2	circRNA_8296|NC_019476.2:59714616_59715032_-	0.913835	0.0108167
LOC101120875	circRNA_8401|NC_019477.2:26902794_26929260_+	0.913801	0.0108252
EMILIN3	circRNA_3124|NC_019461.2:8987199_9024758_-	0.913687	0.0108533
DOCK3	circRNA_9212|NC_019482.2:4608940_4627877_+	0.913606	0.0108734
OSR2	circRNA_9212|NC_019482.2:4608940_4627877_+	0.913574	0.0108813
LOC101104325	circRNA_3257|NC_019461.2:43513890_43521973_-	0.913533	0.0108915
DAPL1	circRNA_9555|NC_019484.2:8740419_8740675_-	0.913472	0.0109066
CCR4	circRNA_6247|NC_019469.2:35676295_35728103_-	0.913346	0.0109381
CLHC1	circRNA_3664|NC_019462.2:23303468_23312750_-	0.913344	0.0109385
REN	circRNA_8384|NC_019477.2:24801872_24861312_-	0.913311	0.0109466
EIF2S2	circRNA_9760|NC_019484.2:89397931_89399231_-	0.913296	0.0109504
EFHD1	circRNA_3138|NC_019461.2:9687375_9691365_-	0.913193	0.0109761
RGS5	circRNA_7957|NC_019475.2:53774466_53776377_+	0.913186	0.0109778
LOC101116896	circRNA_8312|NC_019477.2:3206957_3240924_-	0.913178	0.01098
TCAP	circRNA_5648|NC_019467.2:24904131_24912709_+	0.91306	0.0110093
DUOX2	circRNA_3124|NC_019461.2:8987199_9024758_-	0.913032	0.0110162
RAP1GAP	circRNA_9690|NC_019484.2:62838118_62839910_-	0.912967	0.0110325
AMN	circRNA_6777|NC_019471.2:1122605_1145530_-	0.912948	0.0110371
LOC101114265	circRNA_4097|NC_019463.2:49992718_50019504_+	0.91292	0.0110441
LANCL3	circRNA_3664|NC_019462.2:23303468_23312750_-	0.912891	0.0110514
CHGA	circRNA_3124|NC_019461.2:8987199_9024758_-	0.912834	0.0110658
CCR4	circRNA_3257|NC_019461.2:43513890_43521973_-	0.912801	0.011074
PLA2G2D	circRNA_1335|NC_019459.2:34781793_34816803_-	0.9128	0.0110742
LOC101104222	circRNA_7957|NC_019475.2:53774466_53776377_+	0.912704	0.0110983
C2H2orf72	circRNA_9760|NC_019484.2:89397931_89399231_-	0.912669	0.0111071
KANK3	circRNA_0003|NC_019458.2:146997_148082_-	0.912657	0.01111
DUOX2	circRNA_9760|NC_019484.2:89397931_89399231_-	0.912605	0.011123
WNT16	circRNA_0213|NC_019458.2:39679981_39695775_+	0.912603	0.0111235
LOC442994	circRNA_4097|NC_019463.2:49992718_50019504_+	0.912586	0.0111279
GFRA3	circRNA_6456|NC_019469.2:75158294_75166524_+	0.912509	0.011147
MESP2	circRNA_5648|NC_019467.2:24904131_24912709_+	0.912498	0.01115
PTAFR	circRNA_8296|NC_019476.2:59714616_59715032_-	0.91239	0.011177
LOC105606080	circRNA_3071|NC_019460.2:212775141_212780473_+	0.912319	0.011195
STPG1	circRNA_8401|NC_019477.2:26902794_26929260_+	0.912238	0.0112154
OGDHL	circRNA_8296|NC_019476.2:59714616_59715032_-	0.912199	0.011225
FAM205A	circRNA_9555|NC_019484.2:8740419_8740675_-	0.912152	0.0112371
LOC101110545	circRNA_9564|NC_019484.2:13132782_13213394_+	0.91212	0.0112451
DLGAP3	circRNA_9555|NC_019484.2:8740419_8740675_-	0.912061	0.0112598
CACNG7	circRNA_3497|NC_019461.2:112412678_112413592_-	0.912013	0.011272
TTN	circRNA_9690|NC_019484.2:62838118_62839910_-	0.91191	0.011298
GPC5	circRNA_9690|NC_019484.2:62838118_62839910_-	0.911892	0.0113026
ALDOB	circRNA_8800|NC_019479.2:42567634_42575425_-	0.911744	0.0113401
OLA-I	circRNA_8296|NC_019476.2:59714616_59715032_-	0.911641	0.0113661
LOC101102231	circRNA_3357|NC_019461.2:68441616_68460412_+	0.911625	0.0113702
COLQ	circRNA_4097|NC_019463.2:49992718_50019504_+	0.911609	0.0113741
LOC106991756	circRNA_3459|NC_019461.2:100497927_100504605_+	0.911608	0.0113745
LOC101114311	circRNA_6456|NC_019469.2:75158294_75166524_+	0.911418	0.0114226
VWA2	circRNA_5149|NC_019465.2:68691753_68694185_+	0.911414	0.0114236
RGS20	circRNA_2566|NC_019460.2:91354980_91371552_-	0.911411	0.0114244
SLC7A11	circRNA_3124|NC_019461.2:8987199_9024758_-	0.911339	0.0114426
PHGDH	circRNA_0213|NC_019458.2:39679981_39695775_+	0.911266	0.0114614
SLCO4C1	circRNA_9760|NC_019484.2:89397931_89399231_-	0.911176	0.0114841
HOXA11	circRNA_3459|NC_019461.2:100497927_100504605_+	0.911091	0.0115059
CXXC4	circRNA_9212|NC_019482.2:4608940_4627877_+	0.911081	0.0115083
EPHA3	circRNA_8419|NC_019477.2:31911957_31943600_+	0.910938	0.0115447
LOC101122319	circRNA_4714|NC_019464.2:64918819_64925853_+	0.910757	0.011591
CATSPER4	circRNA_3124|NC_019461.2:8987199_9024758_-	0.91065	0.0116185
SERGEF	circRNA_9212|NC_019482.2:4608940_4627877_+	0.910645	0.0116197
RMI2	circRNA_1679|NC_019459.2:119239095_119241274_-	0.910575	0.0116378
LRAT	circRNA_3071|NC_019460.2:212775141_212780473_+	0.91043	0.0116748
SH3RF2	circRNA_9555|NC_019484.2:8740419_8740675_-	0.910422	0.011677
LOC101114852	circRNA_9690|NC_019484.2:62838118_62839910_-	0.910295	0.0117097
LOC101111946	circRNA_8406|NC_019477.2:27591899_27663047_-	0.910227	0.011727
LOC101117107	circRNA_8296|NC_019476.2:59714616_59715032_-	0.910203	0.0117331
PROX2	circRNA_3459|NC_019461.2:100497927_100504605_+	0.910162	0.0117437
MDM1	circRNA_3357|NC_019461.2:68441616_68460412_+	0.910157	0.0117451
LOC106991756	circRNA_2566|NC_019460.2:91354980_91371552_-	0.909881	0.0118162
IGFBP3	circRNA_9760|NC_019484.2:89397931_89399231_-	0.909661	0.0118731
TLL2	circRNA_3124|NC_019461.2:8987199_9024758_-	0.909609	0.0118865
LOC106990745	circRNA_1423|NC_019459.2:48527132_48531500_-	0.909596	0.0118898
RGSL1	circRNA_4097|NC_019463.2:49992718_50019504_+	0.909569	0.0118968
CHI3L1	circRNA_9874|NW_014643155.1:5788_12370_-	0.909498	0.0119152
LOC101122062	circRNA_3497|NC_019461.2:112412678_112413592_-	0.909459	0.0119255
IL17RB	circRNA_9555|NC_019484.2:8740419_8740675_-	0.909371	0.0119481
AQP3	circRNA_9564|NC_019484.2:13132782_13213394_+	0.909371	0.0119482
REN	circRNA_1423|NC_019459.2:48527132_48531500_-	0.909319	0.0119617
TARSL2	circRNA_3357|NC_019461.2:68441616_68460412_+	0.909296	0.0119676
TPD52L1	circRNA_9212|NC_019482.2:4608940_4627877_+	0.909281	0.0119716
EFHD1	circRNA_7957|NC_019475.2:53774466_53776377_+	0.909281	0.0119717
LOC101109425	circRNA_7957|NC_019475.2:53774466_53776377_+	0.909256	0.0119782
CLDN11	circRNA_5149|NC_019465.2:68691753_68694185_+	0.90914	0.0120082
NMUR2	circRNA_8800|NC_019479.2:42567634_42575425_-	0.909031	0.0120366
LOC101121387	circRNA_9690|NC_019484.2:62838118_62839910_-	0.908991	0.012047
HOXA11	circRNA_1395|NC_019459.2:42089119_42092143_+	0.908766	0.0121057
EFHD1	circRNA_2566|NC_019460.2:91354980_91371552_-	0.908745	0.0121112
LOC101104325	circRNA_3659|NC_019462.2:22987092_23053510_+	0.908686	0.0121268
C11H17orf53	circRNA_3124|NC_019461.2:8987199_9024758_-	0.90868	0.0121282
CRB1	circRNA_9212|NC_019482.2:4608940_4627877_+	0.908668	0.0121313
GGT7	circRNA_3497|NC_019461.2:112412678_112413592_-	0.908597	0.01215
LOC105606080	circRNA_5528|NC_019466.2:93206617_93218330_+	0.908571	0.0121569
LOC105606818	circRNA_9690|NC_019484.2:62838118_62839910_-	0.908521	0.0121698
CYB561	circRNA_3257|NC_019461.2:43513890_43521973_-	0.908466	0.0121842
MYL1	circRNA_6456|NC_019469.2:75158294_75166524_+	0.908449	0.0121886
LOC101122314	circRNA_4097|NC_019463.2:49992718_50019504_+	0.908084	0.0122846
MGP	circRNA_8401|NC_019477.2:26902794_26929260_+	0.908065	0.0122896
BTG2	circRNA_0213|NC_019458.2:39679981_39695775_+	0.907704	0.0123847
ARHGAP20	circRNA_3071|NC_019460.2:212775141_212780473_+	0.907656	0.0123974
SDR16C5	circRNA_3497|NC_019461.2:112412678_112413592_-	0.907617	0.0124077
LOC101117708	circRNA_9555|NC_019484.2:8740419_8740675_-	0.907605	0.0124109
SHMT1	circRNA_3124|NC_019461.2:8987199_9024758_-	0.907507	0.0124367
SNX20	circRNA_3659|NC_019462.2:22987092_23053510_+	0.907496	0.0124398
TRIM63	circRNA_8384|NC_019477.2:24801872_24861312_-	0.90746	0.0124492
HOXA11	circRNA_0655|NC_019458.2:155761610_155762784_+	0.907445	0.0124532
MSH4	circRNA_7957|NC_019475.2:53774466_53776377_+	0.907427	0.012458
COL8A1	circRNA_0003|NC_019458.2:146997_148082_-	0.907404	0.0124641
LOC101110545	circRNA_0655|NC_019458.2:155761610_155762784_+	0.907395	0.0124664
SPTBN5	circRNA_0013|NC_019458.2:3178612_3180244_-	0.907152	0.0125309
LOC101110545	circRNA_8419|NC_019477.2:31911957_31943600_+	0.907109	0.0125424
NRG2	circRNA_9212|NC_019482.2:4608940_4627877_+	0.907103	0.012544
LOC105612575	circRNA_8800|NC_019479.2:42567634_42575425_-	0.90708	0.01255
SH3RF2	circRNA_9212|NC_019482.2:4608940_4627877_+	0.907064	0.0125543
CD2	circRNA_0655|NC_019458.2:155761610_155762784_+	0.907023	0.0125652
TCAP	circRNA_2566|NC_019460.2:91354980_91371552_-	0.906872	0.0126055
AQP3	circRNA_8800|NC_019479.2:42567634_42575425_-	0.906856	0.0126096
B3GNT7	circRNA_0003|NC_019458.2:146997_148082_-	0.906855	0.0126099
TRPA1	circRNA_6968|NC_019471.2:56916669_56925765_+	0.906616	0.0126738
SV2C	circRNA_1423|NC_019459.2:48527132_48531500_-	0.906563	0.0126879
LOC101114077	circRNA_0655|NC_019458.2:155761610_155762784_+	0.906547	0.0126922
LOC105608236	circRNA_9690|NC_019484.2:62838118_62839910_-	0.906519	0.0126996
SCN1A	circRNA_3497|NC_019461.2:112412678_112413592_-	0.906507	0.0127028
EMILIN3	circRNA_4097|NC_019463.2:49992718_50019504_+	0.906484	0.012709
RGS5	circRNA_5648|NC_019467.2:24904131_24912709_+	0.906473	0.0127118
GLI1	circRNA_3124|NC_019461.2:8987199_9024758_-	0.906448	0.0127185
C5AR1	circRNA_6247|NC_019469.2:35676295_35728103_-	0.906428	0.012724
LOC101121387	circRNA_3357|NC_019461.2:68441616_68460412_+	0.906422	0.0127255
S100A14	circRNA_3497|NC_019461.2:112412678_112413592_-	0.90641	0.0127287
CATSPER4	circRNA_5528|NC_019466.2:93206617_93218330_+	0.906383	0.0127359
ZPBP	circRNA_5149|NC_019465.2:68691753_68694185_+	0.906361	0.0127419
PLAG1	circRNA_3124|NC_019461.2:8987199_9024758_-	0.906359	0.0127423
EFCAB6	circRNA_9555|NC_019484.2:8740419_8740675_-	0.906357	0.0127431
LOC105606818	circRNA_9555|NC_019484.2:8740419_8740675_-	0.906323	0.0127521
LOC101105316	circRNA_3257|NC_019461.2:43513890_43521973_-	0.906317	0.0127538
MOG	circRNA_9760|NC_019484.2:89397931_89399231_-	0.906163	0.012795
SLC7A2	circRNA_8800|NC_019479.2:42567634_42575425_-	0.906066	0.0128209
CNTN1	circRNA_8401|NC_019477.2:26902794_26929260_+	0.906059	0.012823
HPCAL4	circRNA_4097|NC_019463.2:49992718_50019504_+	0.906041	0.0128276
C11H17orf53	circRNA_3357|NC_019461.2:68441616_68460412_+	0.906031	0.0128304
SV2C	circRNA_8800|NC_019479.2:42567634_42575425_-	0.905984	0.012843
LOC101102230	circRNA_4140|NC_019463.2:66446753_66449897_-	0.905928	0.012858
LOC101110212	circRNA_9555|NC_019484.2:8740419_8740675_-	0.905766	0.0129018
LOC101105036	circRNA_3124|NC_019461.2:8987199_9024758_-	0.905765	0.0129019
COL8A1	circRNA_8800|NC_019479.2:42567634_42575425_-	0.905668	0.012928
LOC101122560	circRNA_9760|NC_019484.2:89397931_89399231_-	0.905655	0.0129315
MRC1	circRNA_4140|NC_019463.2:66446753_66449897_-	0.905651	0.0129328
KLF9	circRNA_8384|NC_019477.2:24801872_24861312_-	0.905645	0.0129343
TNFSF13B	circRNA_5149|NC_019465.2:68691753_68694185_+	0.90559	0.0129492
CATSPER4	circRNA_9690|NC_019484.2:62838118_62839910_-	0.905544	0.0129616
LOC101102231	circRNA_9555|NC_019484.2:8740419_8740675_-	0.905518	0.0129686
ATP2A1	circRNA_3357|NC_019461.2:68441616_68460412_+	0.905432	0.0129919
LOC101111082	circRNA_3124|NC_019461.2:8987199_9024758_-	0.905258	0.013039
CHI3L1	circRNA_8384|NC_019477.2:24801872_24861312_-	0.905245	0.0130423
TNS4	circRNA_9690|NC_019484.2:62838118_62839910_-	0.905168	0.0130631
TCAP	circRNA_3257|NC_019461.2:43513890_43521973_-	0.905062	0.013092
CHI3L1	circRNA_3257|NC_019461.2:43513890_43521973_-	0.905016	0.0131045
LOC106991756	circRNA_9874|NW_014643155.1:5788_12370_-	0.904878	0.0131419
LOC101119773	circRNA_8312|NC_019477.2:3206957_3240924_-	0.904761	0.0131737
LOC442994	circRNA_9555|NC_019484.2:8740419_8740675_-	0.90475	0.0131768
REPS2	circRNA_6456|NC_019469.2:75158294_75166524_+	0.904715	0.0131863
DSG2	circRNA_9690|NC_019484.2:62838118_62839910_-	0.90464	0.0132066
DNTT	circRNA_3357|NC_019461.2:68441616_68460412_+	0.904609	0.0132152
CDR1	circRNA_3357|NC_019461.2:68441616_68460412_+	0.904606	0.0132159
EPHA4	circRNA_9555|NC_019484.2:8740419_8740675_-	0.904597	0.0132184
CD96	circRNA_6968|NC_019471.2:56916669_56925765_+	0.904506	0.0132433
SLPI	circRNA_7957|NC_019475.2:53774466_53776377_+	0.904455	0.0132571
MB	circRNA_3071|NC_019460.2:212775141_212780473_+	0.904356	0.0132843
LOC101114973	circRNA_8419|NC_019477.2:31911957_31943600_+	0.904322	0.0132934
PTCH2	circRNA_9760|NC_019484.2:89397931_89399231_-	0.904299	0.0132997
QRFPR	circRNA_3497|NC_019461.2:112412678_112413592_-	0.904158	0.0133383
NDST4	circRNA_6456|NC_019469.2:75158294_75166524_+	0.904134	0.0133449
PCDH18	circRNA_6456|NC_019469.2:75158294_75166524_+	0.904111	0.0133511
SLC6A16	circRNA_1679|NC_019459.2:119239095_119241274_-	0.904083	0.0133588
LOC101122314	circRNA_3071|NC_019460.2:212775141_212780473_+	0.904077	0.0133605
DUOX2	circRNA_0213|NC_019458.2:39679981_39695775_+	0.904059	0.0133655
PCDH10	circRNA_4097|NC_019463.2:49992718_50019504_+	0.903965	0.0133913
CDR1	circRNA_9555|NC_019484.2:8740419_8740675_-	0.903872	0.0134168
LOC101114265	circRNA_0213|NC_019458.2:39679981_39695775_+	0.903762	0.0134471
BAALC	circRNA_6456|NC_019469.2:75158294_75166524_+	0.903729	0.0134561
TNFSF13B	circRNA_4140|NC_019463.2:66446753_66449897_-	0.903664	0.0134739
LOC101111573	circRNA_2566|NC_019460.2:91354980_91371552_-	0.903623	0.0134853
TARSL2	circRNA_0213|NC_019458.2:39679981_39695775_+	0.903578	0.0134976
GGT5	circRNA_0013|NC_019458.2:3178612_3180244_-	0.903391	0.013549
EFNA5	circRNA_3357|NC_019461.2:68441616_68460412_+	0.903276	0.0135807
HTR4	circRNA_9555|NC_019484.2:8740419_8740675_-	0.903244	0.0135898
LANCL3	circRNA_4140|NC_019463.2:66446753_66449897_-	0.903227	0.0135944
CATSPER4	circRNA_4097|NC_019463.2:49992718_50019504_+	0.903207	0.0135999
CLHC1	circRNA_4140|NC_019463.2:66446753_66449897_-	0.903205	0.0136003
TIMELESS	circRNA_3357|NC_019461.2:68441616_68460412_+	0.903198	0.0136024
RGS20	circRNA_6968|NC_019471.2:56916669_56925765_+	0.903175	0.0136088
LOC106991756	circRNA_3659|NC_019462.2:22987092_23053510_+	0.903143	0.0136177
APOBEC4	circRNA_9760|NC_019484.2:89397931_89399231_-	0.903138	0.0136191
FGFR3	circRNA_8800|NC_019479.2:42567634_42575425_-	0.903071	0.0136375
PROX2	circRNA_1395|NC_019459.2:42089119_42092143_+	0.90306	0.0136404
KCTD19	circRNA_0213|NC_019458.2:39679981_39695775_+	0.903058	0.0136412
STPG1	circRNA_8419|NC_019477.2:31911957_31943600_+	0.90305	0.0136432
SLC36A2	circRNA_9212|NC_019482.2:4608940_4627877_+	0.903042	0.0136454
LOC101115436	circRNA_9690|NC_019484.2:62838118_62839910_-	0.903004	0.013656
FKBP5	circRNA_6777|NC_019471.2:1122605_1145530_-	0.902918	0.01368
C3	circRNA_8800|NC_019479.2:42567634_42575425_-	0.902868	0.0136937
SH2D1A	circRNA_3138|NC_019461.2:9687375_9691365_-	0.902808	0.0137104
LOC101111946	circRNA_0003|NC_019458.2:146997_148082_-	0.902752	0.0137258
LOC101117708	circRNA_1335|NC_019459.2:34781793_34816803_-	0.902682	0.0137454
PTAFR	circRNA_0013|NC_019458.2:3178612_3180244_-	0.902607	0.0137661
LOC101109425	circRNA_6777|NC_019471.2:1122605_1145530_-	0.902579	0.013774
PTAFR	circRNA_4140|NC_019463.2:66446753_66449897_-	0.902554	0.0137808
LOC106991756	circRNA_7957|NC_019475.2:53774466_53776377_+	0.90249	0.0137986
LOC101117708	circRNA_6456|NC_019469.2:75158294_75166524_+	0.902378	0.0138298
LOC105616285	circRNA_6456|NC_019469.2:75158294_75166524_+	0.902336	0.0138417
KANK3	circRNA_1423|NC_019459.2:48527132_48531500_-	0.902241	0.0138681
TRIM50	circRNA_9690|NC_019484.2:62838118_62839910_-	0.902205	0.0138781
CCR4	circRNA_9564|NC_019484.2:13132782_13213394_+	0.90218	0.013885
TM4SF1	circRNA_8800|NC_019479.2:42567634_42575425_-	0.902103	0.0139066
LIPG	circRNA_9564|NC_019484.2:13132782_13213394_+	0.901972	0.0139432
LOC101111980	circRNA_4097|NC_019463.2:49992718_50019504_+	0.901968	0.0139442
PGFS	circRNA_8296|NC_019476.2:59714616_59715032_-	0.901953	0.0139486
CD96	circRNA_3659|NC_019462.2:22987092_23053510_+	0.901748	0.0140061
RMI2	circRNA_3497|NC_019461.2:112412678_112413592_-	0.901654	0.0140323
LOC101123292	circRNA_3497|NC_019461.2:112412678_112413592_-	0.901642	0.0140356
CDR1	circRNA_9690|NC_019484.2:62838118_62839910_-	0.901549	0.0140617
COL8A1	circRNA_1423|NC_019459.2:48527132_48531500_-	0.901493	0.0140775
NLRP3	circRNA_4140|NC_019463.2:66446753_66449897_-	0.901491	0.014078
ZSCAN9	circRNA_3497|NC_019461.2:112412678_112413592_-	0.901222	0.0141537
RGS5	circRNA_0655|NC_019458.2:155761610_155762784_+	0.901125	0.0141812
MDM1	circRNA_0213|NC_019458.2:39679981_39695775_+	0.901096	0.0141891
SLPI	circRNA_3659|NC_019462.2:22987092_23053510_+	0.901079	0.014194
SLPI	circRNA_1395|NC_019459.2:42089119_42092143_+	0.901074	0.0141954
PDK4	circRNA_6247|NC_019469.2:35676295_35728103_-	0.901035	0.0142066
ADORA2B	circRNA_3257|NC_019461.2:43513890_43521973_-	0.900982	0.0142215
OLA-I	circRNA_8800|NC_019479.2:42567634_42575425_-	0.900976	0.0142232
SLA	circRNA_5149|NC_019465.2:68691753_68694185_+	0.900959	0.014228
LOC101122314	circRNA_0213|NC_019458.2:39679981_39695775_+	0.900881	0.01425
LOC101110974	circRNA_3071|NC_019460.2:212775141_212780473_+	0.900868	0.0142535
KIF4A	circRNA_8396|NC_019477.2:26838353_26929260_+	0.900863	0.014255
CLEC19A	circRNA_8396|NC_019477.2:26838353_26929260_+	0.900802	0.0142722
GFRA3	circRNA_5528|NC_019466.2:93206617_93218330_+	0.900776	0.0142795
ANK3	circRNA_4097|NC_019463.2:49992718_50019504_+	0.900776	0.0142798
ITIH3	circRNA_4140|NC_019463.2:66446753_66449897_-	0.900651	0.014315
TM4SF1	circRNA_4140|NC_019463.2:66446753_66449897_-	0.900644	0.0143169
LOC105616285	circRNA_0213|NC_019458.2:39679981_39695775_+	0.900639	0.0143185
SLPI	circRNA_8419|NC_019477.2:31911957_31943600_+	0.900574	0.0143369
LOC101114265	circRNA_5528|NC_019466.2:93206617_93218330_+	0.900552	0.014343
SH2D1A	circRNA_0655|NC_019458.2:155761610_155762784_+	0.90051	0.0143551
LOC101120877	circRNA_9760|NC_019484.2:89397931_89399231_-	0.900495	0.0143592
CNTN1	circRNA_8384|NC_019477.2:24801872_24861312_-	0.900394	0.0143878
SYT12	circRNA_0013|NC_019458.2:3178612_3180244_-	0.900314	0.0144106
PCDH10	circRNA_9760|NC_019484.2:89397931_89399231_-	0.900308	0.0144124
LOC101114973	circRNA_9564|NC_019484.2:13132782_13213394_+	0.900277	0.0144213
LOC101114311	circRNA_3497|NC_019461.2:112412678_112413592_-	0.900265	0.0144245
LOC101120875	circRNA_0655|NC_019458.2:155761610_155762784_+	0.900256	0.0144272
FAM181B	circRNA_0213|NC_019458.2:39679981_39695775_+	0.900254	0.0144276
CCDC70	circRNA_3357|NC_019461.2:68441616_68460412_+	0.900207	0.014441
LOC101113831	circRNA_0003|NC_019458.2:146997_148082_-	0.90013	0.0144628
MMRN1	circRNA_1395|NC_019459.2:42089119_42092143_+	0.900093	0.0144735
LOC105614885	circRNA_8800|NC_019479.2:42567634_42575425_-	0.900042	0.0144879
DNAJB1	circRNA_0213|NC_019458.2:39679981_39695775_+	0.899968	0.0145092
PHGDH	circRNA_8396|NC_019477.2:26838353_26929260_+	0.899907	0.0145266
PARM1	circRNA_5149|NC_019465.2:68691753_68694185_+	0.899835	0.014547
ARHGAP20	circRNA_9760|NC_019484.2:89397931_89399231_-	0.899824	0.0145503
ZNF541	circRNA_3071|NC_019460.2:212775141_212780473_+	0.899823	0.0145504
CDH2	circRNA_3124|NC_019461.2:8987199_9024758_-	0.899759	0.0145686
GABRA1	circRNA_3124|NC_019461.2:8987199_9024758_-	0.899759	0.0145686
ANK3	circRNA_9690|NC_019484.2:62838118_62839910_-	0.899722	0.0145794
LOC101109425	circRNA_3659|NC_019462.2:22987092_23053510_+	0.899676	0.0145923
PTAFR	circRNA_4714|NC_019464.2:64918819_64925853_+	0.899664	0.0145958
LOC105603814	circRNA_3497|NC_019461.2:112412678_112413592_-	0.89963	0.0146057
TRIB3	circRNA_4140|NC_019463.2:66446753_66449897_-	0.899558	0.0146261
MCMDC2	circRNA_8296|NC_019476.2:59714616_59715032_-	0.899503	0.014642
BTG2	circRNA_3497|NC_019461.2:112412678_112413592_-	0.899363	0.0146822
KANK3	circRNA_8406|NC_019477.2:27591899_27663047_-	0.89934	0.0146887
CD14	circRNA_0003|NC_019458.2:146997_148082_-	0.899337	0.0146896
GPR149	circRNA_9760|NC_019484.2:89397931_89399231_-	0.899264	0.0147106
GYLTL1B	circRNA_9690|NC_019484.2:62838118_62839910_-	0.899077	0.0147642
MSH4	circRNA_5648|NC_019467.2:24904131_24912709_+	0.899032	0.0147773
EMILIN3	circRNA_9760|NC_019484.2:89397931_89399231_-	0.898902	0.0148144
MEGF10	circRNA_8800|NC_019479.2:42567634_42575425_-	0.898795	0.0148454
SLA	circRNA_2566|NC_019460.2:91354980_91371552_-	0.898731	0.0148637
LOC101108086	circRNA_4097|NC_019463.2:49992718_50019504_+	0.898453	0.014944
TDRD9	circRNA_1335|NC_019459.2:34781793_34816803_-	0.898372	0.0149676
C3	circRNA_0003|NC_019458.2:146997_148082_-	0.898166	0.0150272
CNTN1	circRNA_1395|NC_019459.2:42089119_42092143_+	0.898162	0.0150283
PCNXL2	circRNA_3071|NC_019460.2:212775141_212780473_+	0.898161	0.0150286
LOC105608236	circRNA_9212|NC_019482.2:4608940_4627877_+	0.898034	0.0150654
FLRT1	circRNA_9555|NC_019484.2:8740419_8740675_-	0.898006	0.0150737
LIPG	circRNA_8800|NC_019479.2:42567634_42575425_-	0.897985	0.0150798
LOC101121643	circRNA_5528|NC_019466.2:93206617_93218330_+	0.897961	0.0150867
LOC101105036	circRNA_9760|NC_019484.2:89397931_89399231_-	0.897915	0.0151
WDR64	circRNA_6777|NC_019471.2:1122605_1145530_-	0.897894	0.0151061
CHI3L1	circRNA_1395|NC_019459.2:42089119_42092143_+	0.897859	0.0151164
PLA2G2D	circRNA_3497|NC_019461.2:112412678_112413592_-	0.897714	0.0151586
CDH2	circRNA_0213|NC_019458.2:39679981_39695775_+	0.897713	0.0151589
LOC101118441	circRNA_3124|NC_019461.2:8987199_9024758_-	0.8976	0.0151916
GRIK1	circRNA_4097|NC_019463.2:49992718_50019504_+	0.897594	0.0151937
LOC101119335	circRNA_0213|NC_019458.2:39679981_39695775_+	0.897497	0.0152217
KCNE3	circRNA_4140|NC_019463.2:66446753_66449897_-	0.897489	0.0152241
PLAC9	circRNA_3124|NC_019461.2:8987199_9024758_-	0.897482	0.0152262
LOC101104325	circRNA_3459|NC_019461.2:100497927_100504605_+	0.897442	0.0152379
COL4A3	circRNA_8401|NC_019477.2:26902794_26929260_+	0.89724	0.0152969
LOC101104325	circRNA_2566|NC_019460.2:91354980_91371552_-	0.897132	0.0153285
FSIP1	circRNA_8296|NC_019476.2:59714616_59715032_-	0.897057	0.0153504
TRIM50	circRNA_4097|NC_019463.2:49992718_50019504_+	0.896724	0.0154481
PCDH10	circRNA_9555|NC_019484.2:8740419_8740675_-	0.896704	0.0154541
RGS20	circRNA_8384|NC_019477.2:24801872_24861312_-	0.896669	0.0154644
SAMD3	circRNA_4714|NC_019464.2:64918819_64925853_+	0.896668	0.0154646
LOC443471	circRNA_3124|NC_019461.2:8987199_9024758_-	0.896627	0.0154766
CAPN6	circRNA_9690|NC_019484.2:62838118_62839910_-	0.896563	0.0154956
ABCA12	circRNA_4097|NC_019463.2:49992718_50019504_+	0.896558	0.0154969
B3GNT7	circRNA_1423|NC_019459.2:48527132_48531500_-	0.896535	0.0155037
C2H2orf72	circRNA_5528|NC_019466.2:93206617_93218330_+	0.896517	0.0155091
LOC101104325	circRNA_5648|NC_019467.2:24904131_24912709_+	0.896481	0.0155195
CTRC	circRNA_4097|NC_019463.2:49992718_50019504_+	0.896455	0.0155273
EFNA5	circRNA_9690|NC_019484.2:62838118_62839910_-	0.896434	0.0155335
VWA2	circRNA_2566|NC_019460.2:91354980_91371552_-	0.896287	0.0155769
NPVF	circRNA_3497|NC_019461.2:112412678_112413592_-	0.896123	0.0156252
EDN3	circRNA_3071|NC_019460.2:212775141_212780473_+	0.895845	0.0157074
TDRD9	circRNA_6456|NC_019469.2:75158294_75166524_+	0.895773	0.0157289
NRG2	circRNA_9555|NC_019484.2:8740419_8740675_-	0.895753	0.0157346
RGS5	circRNA_9564|NC_019484.2:13132782_13213394_+	0.895537	0.0157989
C11H17orf53	circRNA_9760|NC_019484.2:89397931_89399231_-	0.895385	0.0158439
HSPA6	circRNA_3497|NC_019461.2:112412678_112413592_-	0.895377	0.0158464
LOC101114311	circRNA_3357|NC_019461.2:68441616_68460412_+	0.895309	0.0158664
PDK4	circRNA_3459|NC_019461.2:100497927_100504605_+	0.895288	0.015873
LOC105614852	circRNA_5149|NC_019465.2:68691753_68694185_+	0.895158	0.0159117
MRC1	circRNA_8800|NC_019479.2:42567634_42575425_-	0.895134	0.0159189
REPS2	circRNA_3357|NC_019461.2:68441616_68460412_+	0.895099	0.0159291
DNTT	circRNA_1335|NC_019459.2:34781793_34816803_-	0.895064	0.0159397
GGT7	circRNA_0213|NC_019458.2:39679981_39695775_+	0.895038	0.0159474
LOC105612099	circRNA_9212|NC_019482.2:4608940_4627877_+	0.894992	0.015961
KIAA1024	circRNA_1423|NC_019459.2:48527132_48531500_-	0.894953	0.0159726
C3	circRNA_1423|NC_019459.2:48527132_48531500_-	0.894946	0.0159749
PPFIA4	circRNA_9212|NC_019482.2:4608940_4627877_+	0.894818	0.016013
EIF2S2	circRNA_3497|NC_019461.2:112412678_112413592_-	0.89478	0.0160245
EPHA3	circRNA_6247|NC_019469.2:35676295_35728103_-	0.894727	0.0160404
TRIM63	circRNA_3257|NC_019461.2:43513890_43521973_-	0.894666	0.0160586
LOC101122560	circRNA_3497|NC_019461.2:112412678_112413592_-	0.894663	0.0160595
LOC101114311	circRNA_9555|NC_019484.2:8740419_8740675_-	0.894655	0.0160619
WDR64	circRNA_2566|NC_019460.2:91354980_91371552_-	0.894632	0.0160687
LOC101122148	circRNA_8396|NC_019477.2:26838353_26929260_+	0.89459	0.0160814
LOC101122314	circRNA_9555|NC_019484.2:8740419_8740675_-	0.894559	0.0160906
C6H4orf32	circRNA_3138|NC_019461.2:9687375_9691365_-	0.894435	0.0161278
LOC101120815	circRNA_0213|NC_019458.2:39679981_39695775_+	0.89442	0.0161323
RPL27A	circRNA_3071|NC_019460.2:212775141_212780473_+	0.894326	0.0161604
PDK4	circRNA_0655|NC_019458.2:155761610_155762784_+	0.89429	0.0161713
HSPA1A	circRNA_4097|NC_019463.2:49992718_50019504_+	0.89429	0.0161713
AQP3	circRNA_0013|NC_019458.2:3178612_3180244_-	0.894096	0.0162296
ATP2A1	circRNA_9690|NC_019484.2:62838118_62839910_-	0.894075	0.0162358
FHAD1	circRNA_3124|NC_019461.2:8987199_9024758_-	0.894056	0.0162416
LOC101122062	circRNA_9555|NC_019484.2:8740419_8740675_-	0.894053	0.0162425
CLDN11	circRNA_4140|NC_019463.2:66446753_66449897_-	0.893905	0.016287
PGFS	circRNA_8800|NC_019479.2:42567634_42575425_-	0.893815	0.0163142
LOC101118990	circRNA_9212|NC_019482.2:4608940_4627877_+	0.893793	0.0163208
LOC101120815	circRNA_9212|NC_019482.2:4608940_4627877_+	0.893759	0.0163313
SLPI	circRNA_9564|NC_019484.2:13132782_13213394_+	0.893744	0.0163355
LOC101115436	circRNA_4097|NC_019463.2:49992718_50019504_+	0.893723	0.016342
EPHA3	circRNA_0655|NC_019458.2:155761610_155762784_+	0.893657	0.0163619
KCTD19	circRNA_9690|NC_019484.2:62838118_62839910_-	0.89365	0.0163641
LOC101111573	circRNA_5149|NC_019465.2:68691753_68694185_+	0.893588	0.0163828
ARHGAP20	circRNA_4097|NC_019463.2:49992718_50019504_+	0.893581	0.016385
EDIL3	circRNA_5149|NC_019465.2:68691753_68694185_+	0.893556	0.0163926
PHGDH	circRNA_9690|NC_019484.2:62838118_62839910_-	0.893489	0.0164126
CDH2	circRNA_9690|NC_019484.2:62838118_62839910_-	0.893458	0.0164222
GYLTL1B	circRNA_4097|NC_019463.2:49992718_50019504_+	0.893432	0.0164301
DLGAP3	circRNA_3497|NC_019461.2:112412678_112413592_-	0.893425	0.016432
BAALC	circRNA_5528|NC_019466.2:93206617_93218330_+	0.893408	0.0164371
GGT7	circRNA_9555|NC_019484.2:8740419_8740675_-	0.893398	0.0164403
NRXN1	circRNA_0013|NC_019458.2:3178612_3180244_-	0.8933	0.01647
C5AR1	circRNA_8401|NC_019477.2:26902794_26929260_+	0.893223	0.0164934
LOC105605927	circRNA_8406|NC_019477.2:27591899_27663047_-	0.893219	0.0164944
IGDCC3	circRNA_9212|NC_019482.2:4608940_4627877_+	0.893131	0.0165213
ARHGAP20	circRNA_0213|NC_019458.2:39679981_39695775_+	0.893068	0.0165404
SLC36A2	circRNA_3124|NC_019461.2:8987199_9024758_-	0.892998	0.0165616
GLI1	circRNA_9690|NC_019484.2:62838118_62839910_-	0.892761	0.0166336
GPX3	circRNA_0013|NC_019458.2:3178612_3180244_-	0.892681	0.0166579
LRAT	circRNA_3497|NC_019461.2:112412678_112413592_-	0.892632	0.0166729
NKAIN2	circRNA_0655|NC_019458.2:155761610_155762784_+	0.892617	0.0166775
LOC101119572	circRNA_3071|NC_019460.2:212775141_212780473_+	0.8926	0.0166828
STPG1	circRNA_3257|NC_019461.2:43513890_43521973_-	0.89248	0.0167194
LOC101121810	circRNA_1679|NC_019459.2:119239095_119241274_-	0.892437	0.0167323
CYB561	circRNA_8384|NC_019477.2:24801872_24861312_-	0.892333	0.0167643
CLDN11	circRNA_1423|NC_019459.2:48527132_48531500_-	0.892287	0.0167782
CITED1	circRNA_6777|NC_019471.2:1122605_1145530_-	0.892262	0.0167858
CHGA	circRNA_4097|NC_019463.2:49992718_50019504_+	0.892175	0.0168125
ADORA2B	circRNA_3659|NC_019462.2:22987092_23053510_+	0.892145	0.0168217
CHI3L1	circRNA_8401|NC_019477.2:26902794_26929260_+	0.89204	0.016854
PLAC9	circRNA_4097|NC_019463.2:49992718_50019504_+	0.892021	0.0168598
LOC101108086	circRNA_5528|NC_019466.2:93206617_93218330_+	0.892004	0.016865
LOC101110710	circRNA_8419|NC_019477.2:31911957_31943600_+	0.891979	0.0168725
LIPG	circRNA_3664|NC_019462.2:23303468_23312750_-	0.891891	0.0168995
SMPDL3A	circRNA_4140|NC_019463.2:66446753_66449897_-	0.891733	0.0169482
ANO5	circRNA_6456|NC_019469.2:75158294_75166524_+	0.891732	0.0169482
LOC101102230	circRNA_8800|NC_019479.2:42567634_42575425_-	0.891729	0.0169494
FKBP5	circRNA_0003|NC_019458.2:146997_148082_-	0.891711	0.0169547
IGFBP3	circRNA_1335|NC_019459.2:34781793_34816803_-	0.891599	0.0169892
GFRA3	circRNA_9690|NC_019484.2:62838118_62839910_-	0.891402	0.01705
LOC101111946	circRNA_1423|NC_019459.2:48527132_48531500_-	0.891379	0.0170569
SNX20	circRNA_3257|NC_019461.2:43513890_43521973_-	0.891338	0.0170695
LOC101110710	circRNA_6247|NC_019469.2:35676295_35728103_-	0.891335	0.0170706
NMUR2	circRNA_1423|NC_019459.2:48527132_48531500_-	0.891282	0.0170869
BEX5	circRNA_3071|NC_019460.2:212775141_212780473_+	0.891268	0.0170912
LOC105607318	circRNA_9690|NC_019484.2:62838118_62839910_-	0.891241	0.0170996
DOCK3	circRNA_3357|NC_019461.2:68441616_68460412_+	0.891193	0.0171144
LOC101120875	circRNA_5648|NC_019467.2:24904131_24912709_+	0.891179	0.0171186
HSPA1A	circRNA_5528|NC_019466.2:93206617_93218330_+	0.891153	0.0171266
CLEC4A	circRNA_3664|NC_019462.2:23303468_23312750_-	0.891108	0.0171407
KCNK9	circRNA_0013|NC_019458.2:3178612_3180244_-	0.891085	0.0171478
KIAA1024	circRNA_8406|NC_019477.2:27591899_27663047_-	0.891047	0.0171594
LOC101106291	circRNA_8296|NC_019476.2:59714616_59715032_-	0.891028	0.0171654
CAPN6	circRNA_0213|NC_019458.2:39679981_39695775_+	0.891025	0.0171664
LOC101109732	circRNA_3071|NC_019460.2:212775141_212780473_+	0.890995	0.0171756
LOC105609307	circRNA_9212|NC_019482.2:4608940_4627877_+	0.890992	0.0171765
LOC101113831	circRNA_1423|NC_019459.2:48527132_48531500_-	0.890911	0.0172016
NRG2	circRNA_9690|NC_019484.2:62838118_62839910_-	0.890752	0.0172508
PLA2G2D	circRNA_4097|NC_019463.2:49992718_50019504_+	0.890711	0.0172634
LOC443471	circRNA_9555|NC_019484.2:8740419_8740675_-	0.890634	0.0172873
LOC101120408	circRNA_3124|NC_019461.2:8987199_9024758_-	0.890601	0.0172975
LOC101111910	circRNA_6968|NC_019471.2:56916669_56925765_+	0.890544	0.0173152
KRT7	circRNA_9690|NC_019484.2:62838118_62839910_-	0.890538	0.017317
LOC105606080	circRNA_9760|NC_019484.2:89397931_89399231_-	0.890538	0.0173171
HSPA6	circRNA_3357|NC_019461.2:68441616_68460412_+	0.890468	0.0173387
LOC101104790	circRNA_3071|NC_019460.2:212775141_212780473_+	0.89034	0.0173785
LOC101104222	circRNA_1395|NC_019459.2:42089119_42092143_+	0.890263	0.0174025
KIAA1024	circRNA_0003|NC_019458.2:146997_148082_-	0.8902	0.0174223
LOC101104222	circRNA_2566|NC_019460.2:91354980_91371552_-	0.890129	0.0174443
LOC101120877	circRNA_3124|NC_019461.2:8987199_9024758_-	0.890087	0.0174575
MGAM	circRNA_9564|NC_019484.2:13132782_13213394_+	0.890085	0.0174579
LIPG	circRNA_8296|NC_019476.2:59714616_59715032_-	0.89007	0.0174626
APOBEC4	circRNA_3497|NC_019461.2:112412678_112413592_-	0.89007	0.0174628
SH3RF2	circRNA_3124|NC_019461.2:8987199_9024758_-	0.890007	0.0174824
AMH	circRNA_9690|NC_019484.2:62838118_62839910_-	0.889995	0.0174862
APOBEC4	circRNA_9212|NC_019482.2:4608940_4627877_+	0.889865	0.0175265
LOC101106291	circRNA_4714|NC_019464.2:64918819_64925853_+	0.889865	0.0175266
CHGA	circRNA_9555|NC_019484.2:8740419_8740675_-	0.88986	0.0175282
CD2	circRNA_6247|NC_019469.2:35676295_35728103_-	0.889803	0.0175461
LOC101113108	circRNA_3497|NC_019461.2:112412678_112413592_-	0.889771	0.0175561
CAPN6	circRNA_3071|NC_019460.2:212775141_212780473_+	0.889712	0.0175743
NRXN1	circRNA_8800|NC_019479.2:42567634_42575425_-	0.88965	0.0175938
EMILIN3	circRNA_3497|NC_019461.2:112412678_112413592_-	0.889637	0.0175977
LOC101121810	circRNA_9690|NC_019484.2:62838118_62839910_-	0.889607	0.0176073
LOC101114973	circRNA_8312|NC_019477.2:3206957_3240924_-	0.889561	0.0176217
LOC101102230	circRNA_3664|NC_019462.2:23303468_23312750_-	0.889545	0.0176266
RGS2	circRNA_3257|NC_019461.2:43513890_43521973_-	0.88953	0.0176314
SLC45A1	circRNA_8401|NC_019477.2:26902794_26929260_+	0.889471	0.0176497
PGFS	circRNA_9564|NC_019484.2:13132782_13213394_+	0.889284	0.0177084
CDR1	circRNA_6456|NC_019469.2:75158294_75166524_+	0.889246	0.0177204
CXHXorf57	circRNA_9212|NC_019482.2:4608940_4627877_+	0.889221	0.0177282
LOC101116896	circRNA_9564|NC_019484.2:13132782_13213394_+	0.889201	0.0177347
SH2D6	circRNA_1395|NC_019459.2:42089119_42092143_+	0.88919	0.0177378
LOC105614885	circRNA_0003|NC_019458.2:146997_148082_-	0.889154	0.0177493
KCNE3	circRNA_3664|NC_019462.2:23303468_23312750_-	0.889089	0.0177696
EMILIN3	circRNA_3071|NC_019460.2:212775141_212780473_+	0.889056	0.0177801
WDR64	circRNA_3659|NC_019462.2:22987092_23053510_+	0.888954	0.0178122
KIFC1	circRNA_8396|NC_019477.2:26838353_26929260_+	0.888946	0.0178145
DSG2	circRNA_5528|NC_019466.2:93206617_93218330_+	0.888922	0.0178221
COL4A3	circRNA_2566|NC_019460.2:91354980_91371552_-	0.888866	0.0178398
RAPGEF4	circRNA_3071|NC_019460.2:212775141_212780473_+	0.888811	0.0178572
HOXA11	circRNA_8401|NC_019477.2:26902794_26929260_+	0.888671	0.0179013
LOC494436	circRNA_4097|NC_019463.2:49992718_50019504_+	0.888658	0.0179054
ADORA2B	circRNA_6247|NC_019469.2:35676295_35728103_-	0.888563	0.0179354
PTCH2	circRNA_6456|NC_019469.2:75158294_75166524_+	0.888473	0.0179638
TNFSF13B	circRNA_9564|NC_019484.2:13132782_13213394_+	0.88843	0.0179773
LOC101120815	circRNA_3071|NC_019460.2:212775141_212780473_+	0.888378	0.017994
PLK5	circRNA_8396|NC_019477.2:26838353_26929260_+	0.888353	0.0180016
SDHD	circRNA_1423|NC_019459.2:48527132_48531500_-	0.88833	0.0180089
DAPL1	circRNA_0213|NC_019458.2:39679981_39695775_+	0.888285	0.0180232
HSPA1A	circRNA_3357|NC_019461.2:68441616_68460412_+	0.888119	0.0180759
SLC7A2	circRNA_8296|NC_019476.2:59714616_59715032_-	0.888033	0.0181031
SLC7A13	circRNA_0013|NC_019458.2:3178612_3180244_-	0.888003	0.0181125
KRT7	circRNA_0213|NC_019458.2:39679981_39695775_+	0.887902	0.0181447
LOC101120815	circRNA_4097|NC_019463.2:49992718_50019504_+	0.887877	0.0181526
LOC101123292	circRNA_9212|NC_019482.2:4608940_4627877_+	0.88787	0.0181549
LOC105615131	circRNA_8419|NC_019477.2:31911957_31943600_+	0.887738	0.0181966
LOC105608236	circRNA_1335|NC_019459.2:34781793_34816803_-	0.887725	0.018201
LOC105605049	circRNA_4140|NC_019463.2:66446753_66449897_-	0.887709	0.0182058
CACNG7	circRNA_9212|NC_019482.2:4608940_4627877_+	0.887522	0.0182655
NPTXR	circRNA_7754|NC_019475.2:1053243_1058892_+	0.887499	0.0182729
DNAJB1	circRNA_5528|NC_019466.2:93206617_93218330_+	0.887281	0.0183423
IGDCC3	circRNA_4097|NC_019463.2:49992718_50019504_+	0.887211	0.0183647
ADAM28	circRNA_0013|NC_019458.2:3178612_3180244_-	0.887195	0.0183697
LOC101105316	circRNA_8312|NC_019477.2:3206957_3240924_-	0.887168	0.0183784
CACNA2D3	circRNA_9555|NC_019484.2:8740419_8740675_-	0.88709	0.0184032
LOC101118990	circRNA_6456|NC_019469.2:75158294_75166524_+	0.887012	0.0184283
MCMDC2	circRNA_6247|NC_019469.2:35676295_35728103_-	0.886973	0.0184405
LOC101110185	circRNA_0213|NC_019458.2:39679981_39695775_+	0.886965	0.0184433
GINS2	circRNA_3071|NC_019460.2:212775141_212780473_+	0.886929	0.0184547
C11H17orf53	circRNA_3497|NC_019461.2:112412678_112413592_-	0.886839	0.0184837
ARHGAP20	circRNA_9212|NC_019482.2:4608940_4627877_+	0.886575	0.0185682
HSPA6	circRNA_1335|NC_019459.2:34781793_34816803_-	0.886374	0.0186329
F2	circRNA_3138|NC_019461.2:9687375_9691365_-	0.886337	0.0186445
LOC105616285	circRNA_3357|NC_019461.2:68441616_68460412_+	0.886301	0.0186563
LOC105614852	circRNA_1395|NC_019459.2:42089119_42092143_+	0.886257	0.0186705
LOC101117482	circRNA_5528|NC_019466.2:93206617_93218330_+	0.886248	0.0186735
C6H4orf32	circRNA_8401|NC_019477.2:26902794_26929260_+	0.886217	0.0186832
SMPDL3A	circRNA_9564|NC_019484.2:13132782_13213394_+	0.886173	0.0186974
STPG1	circRNA_8296|NC_019476.2:59714616_59715032_-	0.886154	0.0187037
LOC101110457	circRNA_9690|NC_019484.2:62838118_62839910_-	0.886139	0.0187085
LOC106991756	circRNA_8384|NC_019477.2:24801872_24861312_-	0.886068	0.0187315
KRT8	circRNA_3497|NC_019461.2:112412678_112413592_-	0.886013	0.0187489
STPG1	circRNA_8312|NC_019477.2:3206957_3240924_-	0.886006	0.0187513
RGS5	circRNA_6968|NC_019471.2:56916669_56925765_+	0.885926	0.0187772
LOC101102057	circRNA_4140|NC_019463.2:66446753_66449897_-	0.885913	0.0187814
LOC101105316	circRNA_1395|NC_019459.2:42089119_42092143_+	0.885901	0.018785
CHI3L1	circRNA_3659|NC_019462.2:22987092_23053510_+	0.885866	0.0187963
ALDOB	circRNA_5149|NC_019465.2:68691753_68694185_+	0.88586	0.0187985
LOC494436	circRNA_1335|NC_019459.2:34781793_34816803_-	0.8858	0.0188176
PLAG1	circRNA_9555|NC_019484.2:8740419_8740675_-	0.885697	0.0188512
CCR4	circRNA_6968|NC_019471.2:56916669_56925765_+	0.885614	0.0188778
ZFP69B	circRNA_0003|NC_019458.2:146997_148082_-	0.885591	0.0188852
LHX9	circRNA_9760|NC_019484.2:89397931_89399231_-	0.885556	0.0188968
EFHD1	circRNA_8384|NC_019477.2:24801872_24861312_-	0.88552	0.0189084
MESP2	circRNA_8384|NC_019477.2:24801872_24861312_-	0.885478	0.018922
LOC105615131	circRNA_1395|NC_019459.2:42089119_42092143_+	0.885469	0.0189248
FLT3	circRNA_6777|NC_019471.2:1122605_1145530_-	0.885465	0.0189261
EPHA4	circRNA_9212|NC_019482.2:4608940_4627877_+	0.885457	0.0189286
CYB561	circRNA_5648|NC_019467.2:24904131_24912709_+	0.885378	0.0189544
LOC101121643	circRNA_6456|NC_019469.2:75158294_75166524_+	0.885251	0.0189955
TIMELESS	circRNA_6456|NC_019469.2:75158294_75166524_+	0.885222	0.019005
POU3F4	circRNA_9690|NC_019484.2:62838118_62839910_-	0.885197	0.0190131
CYB561	circRNA_8401|NC_019477.2:26902794_26929260_+	0.885143	0.0190305
APOBEC4	circRNA_3071|NC_019460.2:212775141_212780473_+	0.88513	0.0190348
LOC101103023	circRNA_9690|NC_019484.2:62838118_62839910_-	0.885125	0.0190365
LOC105606080	circRNA_3497|NC_019461.2:112412678_112413592_-	0.885097	0.0190454
SH2D1A	circRNA_7957|NC_019475.2:53774466_53776377_+	0.884985	0.0190819
LOC105605854	circRNA_6247|NC_019469.2:35676295_35728103_-	0.88493	0.0190998
LOC101114077	circRNA_8312|NC_019477.2:3206957_3240924_-	0.884832	0.0191317
CA12	circRNA_4097|NC_019463.2:49992718_50019504_+	0.884731	0.0191645
TIMELESS	circRNA_0213|NC_019458.2:39679981_39695775_+	0.884689	0.0191784
PPFIA4	circRNA_3357|NC_019461.2:68441616_68460412_+	0.884653	0.0191902
RGS2	circRNA_8401|NC_019477.2:26902794_26929260_+	0.884647	0.0191921
LOC101111910	circRNA_3138|NC_019461.2:9687375_9691365_-	0.884599	0.0192076
SLC6A17	circRNA_0655|NC_019458.2:155761610_155762784_+	0.884502	0.0192394
ADAM28	circRNA_8800|NC_019479.2:42567634_42575425_-	0.884362	0.019285
CD14	circRNA_1423|NC_019459.2:48527132_48531500_-	0.884335	0.0192939
FLT3	circRNA_8800|NC_019479.2:42567634_42575425_-	0.884309	0.0193025
LOC101104790	circRNA_3124|NC_019461.2:8987199_9024758_-	0.884236	0.0193263
DUOX2	circRNA_9690|NC_019484.2:62838118_62839910_-	0.884078	0.0193781
ZPBP	circRNA_0003|NC_019458.2:146997_148082_-	0.88396	0.0194167
LOC101102231	circRNA_1335|NC_019459.2:34781793_34816803_-	0.883907	0.019434
NKAIN2	circRNA_6247|NC_019469.2:35676295_35728103_-	0.883889	0.0194399
GLI1	circRNA_0213|NC_019458.2:39679981_39695775_+	0.883828	0.0194599
LOC101118990	circRNA_0213|NC_019458.2:39679981_39695775_+	0.88381	0.0194657
CD96	circRNA_2566|NC_019460.2:91354980_91371552_-	0.883791	0.0194721
SAMD3	circRNA_8419|NC_019477.2:31911957_31943600_+	0.883786	0.0194737
SCN1A	circRNA_9212|NC_019482.2:4608940_4627877_+	0.883767	0.0194799
ABCA12	circRNA_9555|NC_019484.2:8740419_8740675_-	0.883715	0.0194972
SHMT1	circRNA_9212|NC_019482.2:4608940_4627877_+	0.883637	0.0195228
SLC45A1	circRNA_3138|NC_019461.2:9687375_9691365_-	0.883574	0.0195435
KLF13	circRNA_8401|NC_019477.2:26902794_26929260_+	0.883556	0.0195494
LOC101114077	circRNA_4714|NC_019464.2:64918819_64925853_+	0.883464	0.0195798
FBP2	circRNA_8396|NC_019477.2:26838353_26929260_+	0.883339	0.0196208
LOC105616285	circRNA_3497|NC_019461.2:112412678_112413592_-	0.883238	0.0196541
SVIP	circRNA_8401|NC_019477.2:26902794_26929260_+	0.883222	0.0196593
SLCO4C1	circRNA_9555|NC_019484.2:8740419_8740675_-	0.883209	0.0196638
SLPI	circRNA_9874|NW_014643155.1:5788_12370_-	0.883193	0.0196689
IGDCC3	circRNA_5528|NC_019466.2:93206617_93218330_+	0.883096	0.0197011
WDR64	circRNA_7957|NC_019475.2:53774466_53776377_+	0.883081	0.0197059
PTCH2	circRNA_5528|NC_019466.2:93206617_93218330_+	0.88308	0.0197063
CATSPER4	circRNA_6456|NC_019469.2:75158294_75166524_+	0.882989	0.0197365
IGFBP3	circRNA_0213|NC_019458.2:39679981_39695775_+	0.88296	0.0197459
TRIM63	circRNA_5648|NC_019467.2:24904131_24912709_+	0.88291	0.0197624
COLQ	circRNA_5528|NC_019466.2:93206617_93218330_+	0.882882	0.0197719
SVIP	circRNA_8312|NC_019477.2:3206957_3240924_-	0.88287	0.0197756
LOC101122319	circRNA_8296|NC_019476.2:59714616_59715032_-	0.882869	0.0197759
LOC101105036	circRNA_3071|NC_019460.2:212775141_212780473_+	0.882844	0.0197841
VWA2	circRNA_1423|NC_019459.2:48527132_48531500_-	0.882708	0.0198294
EFCAB6	circRNA_0213|NC_019458.2:39679981_39695775_+	0.882669	0.0198421
FABP4	circRNA_3659|NC_019462.2:22987092_23053510_+	0.882667	0.019843
LOC443475	circRNA_8406|NC_019477.2:27591899_27663047_-	0.882547	0.0198825
KRT7	circRNA_5528|NC_019466.2:93206617_93218330_+	0.882454	0.0199135
DNAJB1	circRNA_6456|NC_019469.2:75158294_75166524_+	0.882436	0.0199194
LOC101119773	circRNA_4140|NC_019463.2:66446753_66449897_-	0.882424	0.0199235
SCML4	circRNA_9564|NC_019484.2:13132782_13213394_+	0.882379	0.0199384
VWA2	circRNA_0003|NC_019458.2:146997_148082_-	0.882371	0.0199411
SLC7A13	circRNA_8419|NC_019477.2:31911957_31943600_+	0.882279	0.0199716
HOXA11	circRNA_5648|NC_019467.2:24904131_24912709_+	0.882279	0.0199718
LOC101108086	circRNA_9555|NC_019484.2:8740419_8740675_-	0.88219	0.0200012
VWA2	circRNA_1395|NC_019459.2:42089119_42092143_+	0.882153	0.0200135
SH2D6	circRNA_8419|NC_019477.2:31911957_31943600_+	0.88215	0.0200145
CHMP4C	circRNA_6247|NC_019469.2:35676295_35728103_-	0.88208	0.0200378
SYT12	circRNA_8296|NC_019476.2:59714616_59715032_-	0.882043	0.0200502
PLA2G2D	circRNA_3357|NC_019461.2:68441616_68460412_+	0.882006	0.0200625
COLQ	circRNA_9690|NC_019484.2:62838118_62839910_-	0.882004	0.020063
RGSL1	circRNA_5528|NC_019466.2:93206617_93218330_+	0.881925	0.0200894
FABP4	circRNA_3257|NC_019461.2:43513890_43521973_-	0.881922	0.0200904
NPVF	circRNA_3124|NC_019461.2:8987199_9024758_-	0.881812	0.0201273
HOXA11	circRNA_8419|NC_019477.2:31911957_31943600_+	0.881754	0.0201466
TARSL2	circRNA_1335|NC_019459.2:34781793_34816803_-	0.881741	0.020151
SLC7A13	circRNA_6247|NC_019469.2:35676295_35728103_-	0.881653	0.0201801
MDM1	circRNA_1335|NC_019459.2:34781793_34816803_-	0.881553	0.0202135
CLEC19A	circRNA_3357|NC_019461.2:68441616_68460412_+	0.881532	0.0202207
SLA	circRNA_6777|NC_019471.2:1122605_1145530_-	0.881494	0.0202333
DSG2	circRNA_6456|NC_019469.2:75158294_75166524_+	0.881426	0.0202561
TLL2	circRNA_9760|NC_019484.2:89397931_89399231_-	0.881396	0.0202662
LOC101121643	circRNA_4097|NC_019463.2:49992718_50019504_+	0.88139	0.0202682
LOC101118441	circRNA_9760|NC_019484.2:89397931_89399231_-	0.881263	0.0203107
MCMDC2	circRNA_0655|NC_019458.2:155761610_155762784_+	0.881259	0.0203122
FABP4	circRNA_6247|NC_019469.2:35676295_35728103_-	0.881232	0.020321
PHGDH	circRNA_3071|NC_019460.2:212775141_212780473_+	0.881232	0.0203212
TM4SF1	circRNA_1423|NC_019459.2:48527132_48531500_-	0.881104	0.0203641
LOC101111573	circRNA_8401|NC_019477.2:26902794_26929260_+	0.88106	0.0203787
IGFBPL1	circRNA_6456|NC_019469.2:75158294_75166524_+	0.881037	0.0203865
DSG2	circRNA_3124|NC_019461.2:8987199_9024758_-	0.881036	0.0203868
LOC101112856	circRNA_9555|NC_019484.2:8740419_8740675_-	0.880835	0.0204544
RAD51	circRNA_1679|NC_019459.2:119239095_119241274_-	0.880818	0.0204602
FAM181B	circRNA_1335|NC_019459.2:34781793_34816803_-	0.880699	0.0205
GPR149	circRNA_9555|NC_019484.2:8740419_8740675_-	0.88068	0.0205065
APOBEC4	circRNA_9555|NC_019484.2:8740419_8740675_-	0.880642	0.0205192
LOC101110185	circRNA_8396|NC_019477.2:26838353_26929260_+	0.880624	0.0205254
KIAA1549L	circRNA_0003|NC_019458.2:146997_148082_-	0.880571	0.0205431
WNT16	circRNA_5528|NC_019466.2:93206617_93218330_+	0.88052	0.0205605
CLDN11	circRNA_0003|NC_019458.2:146997_148082_-	0.880435	0.0205891
LOC494436	circRNA_5528|NC_019466.2:93206617_93218330_+	0.880381	0.0206072
WNT2B	circRNA_0213|NC_019458.2:39679981_39695775_+	0.880359	0.0206148
PTCH2	circRNA_9690|NC_019484.2:62838118_62839910_-	0.880293	0.0206371
LOC101110710	circRNA_0655|NC_019458.2:155761610_155762784_+	0.880208	0.0206658
SH2D6	circRNA_2566|NC_019460.2:91354980_91371552_-	0.88007	0.0207122
NPVF	circRNA_9555|NC_019484.2:8740419_8740675_-	0.879966	0.0207475
DLGAP3	circRNA_3357|NC_019461.2:68441616_68460412_+	0.879944	0.020755
LOC101117482	circRNA_3071|NC_019460.2:212775141_212780473_+	0.87982	0.0207968
C2H2orf72	circRNA_9690|NC_019484.2:62838118_62839910_-	0.879786	0.0208086
LOC101122637	circRNA_3497|NC_019461.2:112412678_112413592_-	0.879681	0.0208441
LOC101120877	circRNA_1335|NC_019459.2:34781793_34816803_-	0.879661	0.0208507
REPS2	circRNA_9555|NC_019484.2:8740419_8740675_-	0.879613	0.0208673
MCMDC2	circRNA_0013|NC_019458.2:3178612_3180244_-	0.87952	0.0208986
LOC101113108	circRNA_9690|NC_019484.2:62838118_62839910_-	0.879506	0.0209036
LOC101120875	circRNA_8419|NC_019477.2:31911957_31943600_+	0.879479	0.0209128
PROX2	circRNA_8384|NC_019477.2:24801872_24861312_-	0.879391	0.0209426
LOC101106395	circRNA_9212|NC_019482.2:4608940_4627877_+	0.879313	0.020969
LOC101115753	circRNA_3357|NC_019461.2:68441616_68460412_+	0.879289	0.0209773
LOC101111980	circRNA_9555|NC_019484.2:8740419_8740675_-	0.879228	0.0209981
LOC105608236	circRNA_0213|NC_019458.2:39679981_39695775_+	0.879167	0.0210189
MSH4	circRNA_3459|NC_019461.2:100497927_100504605_+	0.879087	0.0210461
NLRP3	circRNA_5149|NC_019465.2:68691753_68694185_+	0.879056	0.0210566
LOC101117107	circRNA_3257|NC_019461.2:43513890_43521973_-	0.878966	0.0210872
MGP	circRNA_1395|NC_019459.2:42089119_42092143_+	0.878953	0.0210917
HEY1	circRNA_0013|NC_019458.2:3178612_3180244_-	0.878945	0.0210944
HSPA1A	circRNA_1335|NC_019459.2:34781793_34816803_-	0.878881	0.0211164
LOC101111245	circRNA_5528|NC_019466.2:93206617_93218330_+	0.878856	0.0211249
LOC101115436	circRNA_9760|NC_019484.2:89397931_89399231_-	0.878844	0.021129
KLF13	circRNA_3138|NC_019461.2:9687375_9691365_-	0.87876	0.0211576
LOC101117107	circRNA_8312|NC_019477.2:3206957_3240924_-	0.878597	0.0212133
LOC101104790	circRNA_9760|NC_019484.2:89397931_89399231_-	0.87855	0.0212295
KCNK9	circRNA_8800|NC_019479.2:42567634_42575425_-	0.878499	0.0212468
DOCK3	circRNA_0213|NC_019458.2:39679981_39695775_+	0.878471	0.0212564
SYT12	circRNA_4140|NC_019463.2:66446753_66449897_-	0.878452	0.021263
BEX5	circRNA_4097|NC_019463.2:49992718_50019504_+	0.878331	0.0213046
ARHGAP20	circRNA_9555|NC_019484.2:8740419_8740675_-	0.878199	0.0213498
HPCAL4	circRNA_9690|NC_019484.2:62838118_62839910_-	0.878182	0.0213554
DAPL1	circRNA_3357|NC_019461.2:68441616_68460412_+	0.878059	0.0213978
LOC101123292	circRNA_9760|NC_019484.2:89397931_89399231_-	0.878013	0.0214134
KIAA1549L	circRNA_8406|NC_019477.2:27591899_27663047_-	0.877935	0.0214403
LOC101111245	circRNA_4097|NC_019463.2:49992718_50019504_+	0.877902	0.0214518
LOC101119335	circRNA_3357|NC_019461.2:68441616_68460412_+	0.877856	0.0214676
OTOS	circRNA_9555|NC_019484.2:8740419_8740675_-	0.877755	0.0215022
TRPA1	circRNA_3257|NC_019461.2:43513890_43521973_-	0.877719	0.0215147
HSPA6	circRNA_3124|NC_019461.2:8987199_9024758_-	0.877705	0.0215197
LOC101109425	circRNA_3257|NC_019461.2:43513890_43521973_-	0.877624	0.0215476
HEY1	circRNA_0655|NC_019458.2:155761610_155762784_+	0.877623	0.0215478
FABP4	circRNA_3138|NC_019461.2:9687375_9691365_-	0.877608	0.0215529
GNG4	circRNA_5149|NC_019465.2:68691753_68694185_+	0.877587	0.0215602
MESP2	circRNA_6968|NC_019471.2:56916669_56925765_+	0.87756	0.0215695
DDIT4	circRNA_5149|NC_019465.2:68691753_68694185_+	0.877412	0.0216207
PHOSPHO1	circRNA_4140|NC_019463.2:66446753_66449897_-	0.877386	0.0216296
SLC6A17	circRNA_9564|NC_019484.2:13132782_13213394_+	0.877375	0.0216334
MGAM	circRNA_8800|NC_019479.2:42567634_42575425_-	0.877312	0.021655
LOC101104790	circRNA_0213|NC_019458.2:39679981_39695775_+	0.877312	0.0216551
WNT2B	circRNA_1335|NC_019459.2:34781793_34816803_-	0.87729	0.0216627
ZFR2	circRNA_3357|NC_019461.2:68441616_68460412_+	0.87725	0.0216764
TRIM50	circRNA_9760|NC_019484.2:89397931_89399231_-	0.877237	0.0216811
CACNG7	circRNA_1335|NC_019459.2:34781793_34816803_-	0.877233	0.0216825
LOC101110545	circRNA_4714|NC_019464.2:64918819_64925853_+	0.877201	0.0216936
RAD54L	circRNA_3497|NC_019461.2:112412678_112413592_-	0.877146	0.0217126
CYB561	circRNA_7957|NC_019475.2:53774466_53776377_+	0.877084	0.021734
LOC101105316	circRNA_3138|NC_019461.2:9687375_9691365_-	0.876938	0.0217845
NMUR2	circRNA_8406|NC_019477.2:27591899_27663047_-	0.876881	0.0218043
CHGA	circRNA_0213|NC_019458.2:39679981_39695775_+	0.876779	0.0218395
TLL2	circRNA_4097|NC_019463.2:49992718_50019504_+	0.876773	0.0218418
GPR149	circRNA_9212|NC_019482.2:4608940_4627877_+	0.876581	0.0219084
FSHR	circRNA_9212|NC_019482.2:4608940_4627877_+	0.876576	0.0219102
LOC105605854	circRNA_8296|NC_019476.2:59714616_59715032_-	0.876451	0.0219537
TM4SF1	circRNA_0003|NC_019458.2:146997_148082_-	0.876438	0.0219582
S100A14	circRNA_9690|NC_019484.2:62838118_62839910_-	0.876358	0.021986
PSRC1	circRNA_0213|NC_019458.2:39679981_39695775_+	0.876288	0.0220103
EFNA5	circRNA_6456|NC_019469.2:75158294_75166524_+	0.876284	0.0220117
LOC494436	circRNA_3357|NC_019461.2:68441616_68460412_+	0.876149	0.0220587
HSPA6	circRNA_9212|NC_019482.2:4608940_4627877_+	0.875996	0.0221121
LOC101105316	circRNA_2566|NC_019460.2:91354980_91371552_-	0.875913	0.0221412
DNAJB1	circRNA_3071|NC_019460.2:212775141_212780473_+	0.87583	0.02217
LOC101111245	circRNA_3357|NC_019461.2:68441616_68460412_+	0.87575	0.0221978
COLQ	circRNA_9555|NC_019484.2:8740419_8740675_-	0.875631	0.0222395
NPVF	circRNA_6456|NC_019469.2:75158294_75166524_+	0.875417	0.0223144
LOC101115753	circRNA_7754|NC_019475.2:1053243_1058892_+	0.875413	0.022316
LOC101108554	circRNA_9555|NC_019484.2:8740419_8740675_-	0.875341	0.0223411
CHGA	circRNA_1335|NC_019459.2:34781793_34816803_-	0.875309	0.0223525
LOC101121387	circRNA_9212|NC_019482.2:4608940_4627877_+	0.875215	0.0223855
MGP	circRNA_5648|NC_019467.2:24904131_24912709_+	0.875146	0.0224097
FAT2	circRNA_9555|NC_019484.2:8740419_8740675_-	0.875034	0.0224491
LOC101110545	circRNA_4140|NC_019463.2:66446753_66449897_-	0.874854	0.0225122
LOC101107031	circRNA_7754|NC_019475.2:1053243_1058892_+	0.87484	0.0225172
HJURP	circRNA_8396|NC_019477.2:26838353_26929260_+	0.87482	0.0225244
REN	circRNA_1395|NC_019459.2:42089119_42092143_+	0.874786	0.0225361
LOC101118990	circRNA_1335|NC_019459.2:34781793_34816803_-	0.874775	0.0225401
LOC105614885	circRNA_1423|NC_019459.2:48527132_48531500_-	0.874746	0.0225503
LOC101119517	circRNA_1423|NC_019459.2:48527132_48531500_-	0.87468	0.0225737
LOC101105036	circRNA_4097|NC_019463.2:49992718_50019504_+	0.874665	0.0225789
GINS2	circRNA_8396|NC_019477.2:26838353_26929260_+	0.874623	0.0225936
HSPA1A	circRNA_9555|NC_019484.2:8740419_8740675_-	0.874595	0.0226034
BUB1	circRNA_8396|NC_019477.2:26838353_26929260_+	0.874584	0.0226073
MB	circRNA_5528|NC_019466.2:93206617_93218330_+	0.874536	0.0226244
CLEC4A	circRNA_0013|NC_019458.2:3178612_3180244_-	0.874485	0.0226422
MOG	circRNA_3124|NC_019461.2:8987199_9024758_-	0.874394	0.0226745
LOC101102473	circRNA_7754|NC_019475.2:1053243_1058892_+	0.874369	0.0226835
[truncated: 1,006 more rows]
