# Supplementary material for: Genome wide identification and characterization of fertility associated novel CircRNAs as ceRNA reveal their regulatory roles in sheep fecundity
Source: J Ovarian Res. 2023 Jun 20;16:115. doi: 10.1186/s13048-023-01178-2 (PMC10280924; doi:10.1186/s13048-023-01178-2)
Supplement: Supplementary file 4 — Additional file 4: Supplementary Table 3. ceRNA score of ceRNA regulatory pairs. [file 13048_2023_1178_MOESM4_ESM.xlsx]

## Sheet: Sheet1
mRNA	circRNA	CeRNA_Score(MuTATE)	Pvalue of mrna-circle RNA	Shared_miRNA_Nunber	Shared_miRNA	r	pvalue	BaseMean	BaseMean_case_X_LC	BaseMean_control_A_LC	Expression_A_LC_1	Expression_A_LC_2	Expression_A_LC_3	Expression_X_LC_1	Expression_X_LC_2	Expression_X_LC_3	FoldChange	GO_id	GO_term	Regulation	description	geneID	log2FoldChange	pValue for gene	pathway	pathway_description	qValue	BaseMean_circRNA	BaseMean_case_X_LC_circRNA	BaseMean_control_A_LC_circRNA	Dbxref	Expression_A_LC_1_circRNA	Expression_A_LC_2_circRNA	Expression_A_LC_3_circRNA	Expression_X_LC_1_circRNA	Expression_X_LC_2_circRNA	Expression_X_LC_3_circRNA	FoldChange_circRNA	GO_id_circRNA	GO_term_circRNA	Regulation_circRNA	best.transcript	circRNA_length	gene	genomic_length	log2FoldChange_circRNA	pValue_circRNA	pathway_circRNA	pathway_description_circRNA
MCMDC2	circRNA_9564|NC_019484.2:13132782_13213394_+	0.0007	0.01	2	novel339_mature;novel579_mature	0.94106	0.00510849	27.4969	41.4504	13.5433	0.0576216	0.0295694	0.10291	0.211997	0.165436	0.161129	3.06059	GO:0003677,GO:0005524,GO:0006260	DNA binding|ATP binding|DNA replication	Up	-	Dbxref=GeneID:101122869	1.61381	0.0452811			1	7.0335	14.067	0	GeneID:101123445,Genbank:XM_012106265.2	0	0	0	0.153843	0.116087	0.101354	inf			Up	XM_012106265.2	76127	TMEM27	80613	inf	2.66804e-05
IL16	circRNA_9564|NC_019484.2:13132782_13213394_+	0.0007	0.01	2	novel339_mature;novel579_mature	0.84678	0.0334159	424.413	570.012	278.815	1.15968	0.745675	1.86795	2.56201	2.1493	2.44039	2.04441	GO:0005125,GO:0005515,GO:0005622,GO:0005634,GO:0005737,GO:0005886,GO:0030595,GO:0050930	cytokine activity|protein binding|intracellular|nucleus|cytoplasm|plasma membrane|leukocyte chemotaxis|induction of positive chemotaxis	Up	-	Dbxref=GeneID:101116938	1.03168	0.0172676			1	7.0335	14.067	0	GeneID:101123445,Genbank:XM_012106265.2	0	0	0	0.153843	0.116087	0.101354	inf			Up	XM_012106265.2	76127	TMEM27	80613	inf	2.66804e-05
MEGF10	circRNA_9564|NC_019484.2:13132782_13213394_+	0.0005	0.005	2	novel339_mature;novel579_mature	0.83685	0.0377553	181.062	252.845	109.279	0.264743	0.214783	0.450306	0.649346	0.578738	0.766882	2.31376	GO:0001891,GO:0004866,GO:0005515,GO:0014719,GO:0014816,GO:0014841,GO:0034109,GO:0043654,GO:0048641,GO:0051147,GO:0055001	phagocytic cup|endopeptidase inhibitor activity|protein binding|skeletal muscle satellite cell activation|skeletal muscle satellite cell differentiation|skeletal muscle satellite cell proliferation|homotypic cell-cell adhesion|recognition of apoptotic cell|regulation of skeletal muscle tissue development|regulation of muscle cell differentiation|muscle cell development	Up	-	Dbxref=GeneID:101106165	1.21024	0.011801			1	7.0335	14.067	0	GeneID:101123445,Genbank:XM_012106265.2	0	0	0	0.153843	0.116087	0.101354	inf			Up	XM_012106265.2	76127	TMEM27	80613	inf	2.66804e-05
SLA	circRNA_9564|NC_019484.2:13132782_13213394_+	0.0003	0.0017	2	novel339_mature;novel579_mature	0.850433	0.0318827	354.322	493.639	215.004	0.308873	0.254151	0.255437	0.487859	0.662682	0.612844	2.29595	GO:0005515	protein binding	Up	-	Dbxref=GeneID:101123308	1.19909	0.00717891			1	7.0335	14.067	0	GeneID:101123445,Genbank:XM_012106265.2	0	0	0	0.153843	0.116087	0.101354	inf			Up	XM_012106265.2	76127	TMEM27	80613	inf	2.66804e-05
MGAM	circRNA_9564|NC_019484.2:13132782_13213394_+	0.0003	0.0017	2	novel339_mature;novel579_mature	0.890085	0.0174579	54.3202	79.6264	29.0141	0.101872	0.115224	0.0816876	0.228093	0.260595	0.287999	2.7444			Up	-	Dbxref=GeneID:101113407	1.45649	0.0225542	path:oas00052,path:oas00500,path:oas04973	Galactose metabolism|Starch and sucrose metabolism|Carbohydrate digestion and absorption	1	7.0335	14.067	0	GeneID:101123445,Genbank:XM_012106265.2	0	0	0	0.153843	0.116087	0.101354	inf			Up	XM_012106265.2	76127	TMEM27	80613	inf	2.66804e-05
STPG1	circRNA_9564|NC_019484.2:13132782_13213394_+	0.0003	0.0017	2	novel339_mature;novel579_mature	0.976925	0.000792553	17.7294	29.0569	6.40192	0.0256812	0.0376535	0.0131045	0.128499	0.120301	0.0883854	4.53878			Up	-	Dbxref=GeneID:101117651	2.18231	0.0283556			1	7.0335	14.067	0	GeneID:101123445,Genbank:XM_012106265.2	0	0	0	0.153843	0.116087	0.101354	inf			Up	XM_012106265.2	76127	TMEM27	80613	inf	2.66804e-05
SVIP	circRNA_9564|NC_019484.2:13132782_13213394_+	0.0003	0.0017	2	novel339_mature;novel579_mature	0.935893	0.00603277	49.6938	72.0144	27.3732	0.506718	0.196662	0.486712	1.02645	0.972884	0.897614	2.63084			Up	-	Dbxref=GeneID:105604019	1.39552	0.0320802	path:oas04141	Protein processing in endoplasmic reticulum	1	7.0335	14.067	0	GeneID:101123445,Genbank:XM_012106265.2	0	0	0	0.153843	0.116087	0.101354	inf			Up	XM_012106265.2	76127	TMEM27	80613	inf	2.66804e-05
LOC101120815	circRNA_9690|NC_019484.2:62838118_62839910_-	0.0007	0.029	1	novel62_star	0.973982	0.00100664	258.145	155.282	361.007	4.96601	3.35548	4.54989	2.26354	1.28	1.66223	0.430136	GO:0005525	GTP binding	Down	-	Dbxref=GeneID:101120815	-1.21714	0.00826762			1	2.37009	0	4.74018	GeneID:101112542,Genbank:XM_012106932.2	0.0725893	0.0284527	0.0581878	0	0	0	0			Down	XM_012106932.2	1793	LOC101112542	1793	-inf	0.0370499
LOC101123290	circRNA_9690|NC_019484.2:62838118_62839910_-	0.0007	0.029	1	novel62_star	0.925805	0.00805316	560.696	181.846	939.547	15.3607	12.7733	12.1672	3.22178	1.15716	2.97144	0.193547			Down	-	Dbxref=GeneID:101123290	-2.36925	1.03445e-07			0.000490794	2.37009	0	4.74018	GeneID:101112542,Genbank:XM_012106932.2	0.0725893	0.0284527	0.0581878	0	0	0	0			Down	XM_012106932.2	1793	LOC101112542	1793	-inf	0.0370499
PLA2G2D	circRNA_9690|NC_019484.2:62838118_62839910_-	0.0007	0.029	1	novel62_star	0.931653	0.0068473	22.487	8.79735	36.1766	0.111883	0.0710846	0.142728	0.0329304	0.00845325	0.0320883	0.243178	GO:0002361,GO:0004623,GO:0005509,GO:0005576,GO:0006629,GO:0006644,GO:0008201,GO:0016042,GO:0016787,GO:0042130,GO:0043395,GO:0050868	CD4-positive, CD25-positive, alpha-beta regulatory T cell differentiation|phospholipase A2 activity|calcium ion binding|extracellular region|lipid metabolic process|phospholipid metabolic process|heparin binding|lipid catabolic process|hydrolase activity|negative regulation of T cell proliferation|heparan sulfate proteoglycan binding|negative regulation of T cell activation	Down	-	Dbxref=GeneID:101106916	-2.03991	0.0228232	path:oas00564,path:oas00565,path:oas00590,path:oas00591,path:oas00592,path:oas04014,path:oas04270,path:oas04972,path:oas04975	Glycerophospholipid metabolism|Ether lipid metabolism|Arachidonic acid metabolism|Linoleic acid metabolism|alpha-Linolenic acid metabolism|Ras signaling pathway|Vascular smooth muscle contraction|Pancreatic secretion|Fat digestion and absorption	1	2.37009	0	4.74018	GeneID:101112542,Genbank:XM_012106932.2	0.0725893	0.0284527	0.0581878	0	0	0	0			Down	XM_012106932.2	1793	LOC101112542	1793	-inf	0.0370499
LOC101103023	circRNA_9690|NC_019484.2:62838118_62839910_-	0.0007	0.029	1	novel62_star	0.885125	0.0190365	58.8535	23.7756	93.9315	1.37229	1.38389	1.74208	0.472864	0.19725	0.403175	0.253117			Down	-	Dbxref=GeneID:101103023	-1.98213	0.00176319			0.597532	2.37009	0	4.74018	GeneID:101112542,Genbank:XM_012106932.2	0.0725893	0.0284527	0.0581878	0	0	0	0			Down	XM_012106932.2	1793	LOC101112542	1793	-inf	0.0370499
TTYH2	circRNA_3497|NC_019461.2:112412678_112413592_-	0.0006	0.035	2	novel14_mature;novel62_star	0.942406	0.0048801	434.904	287.228	582.581	1.35109	1.32428	1.46519	1.05678	0.419602	0.477411	0.493026			Down	-	Dbxref=GeneID:101106445	-1.02026	0.0211313			1	11.7139	3.7478	19.6801	GeneID:101123290,Genbank:XM_012177350.1	0.217768	0.189684	0.193959	0.0673064	0	0.0276421	0.190436			Down	XM_012177350.1	915	LOC101123290	915	-2.39262	0.00626728
OPALIN	circRNA_3497|NC_019461.2:112412678_112413592_-	0.0005	0.025	2	novel14_mature;novel62_star	0.986132	0.000287143	100.392	50.9284	149.856	0.738416	0.670549	0.627183	0.365968	0.159813	0.139365	0.339848	GO:0005794,GO:0005886,GO:0044291	Golgi apparatus|plasma membrane|cell-cell contact zone	Down	-	Dbxref=GeneID:101111761	-1.55704	0.00452506			0.925285	11.7139	3.7478	19.6801	GeneID:101123290,Genbank:XM_012177350.1	0.217768	0.189684	0.193959	0.0673064	0	0.0276421	0.190436			Down	XM_012177350.1	915	LOC101123290	915	-2.39262	0.00626728
IGDCC3	circRNA_3497|NC_019461.2:112412678_112413592_-	0.0004	0.017	2	novel14_mature;novel62_star	0.9284	0.00750637	43.056	23.6005	62.5116	0.277067	0.180958	0.299899	0.140857	0.0570918	0.0722397	0.377538			Down	-	Dbxref=GeneID:101111458	-1.40531	0.042257			1	11.7139	3.7478	19.6801	GeneID:101123290,Genbank:XM_012177350.1	0.217768	0.189684	0.193959	0.0673064	0	0.0276421	0.190436			Down	XM_012177350.1	915	LOC101123290	915	-2.39262	0.00626728
DNAJB1	circRNA_3497|NC_019461.2:112412678_112413592_-	0.0003	0.01	2	novel14_mature;novel62_star	0.968993	0.00142722	4677.19	3117.3	6237.08	32.3618	24.3972	31.3804	18.0554	10.9042	12.5954	0.499801	GO:0001671,GO:0005515,GO:0005634,GO:0005829,GO:0006457,GO:0030544,GO:0032781,GO:0051082,GO:0051085,GO:0051087,GO:0051117,GO:0070062,GO:0070389,GO:0090084	ATPase activator activity|protein binding|nucleus|cytosol|protein folding|Hsp70 protein binding|positive regulation of ATPase activity|unfolded protein binding|chaperone mediated protein folding requiring cofactor|chaperone binding|ATPase binding|extracellular exosome|chaperone cofactor-dependent protein refolding|negative regulation of inclusion body assembly	Down	-	Dbxref=GeneID:101122104	-1.00057	0.0137023	path:oas04141,path:oas05164	Protein processing in endoplasmic reticulum|Influenza A	1	11.7139	3.7478	19.6801	GeneID:101123290,Genbank:XM_012177350.1	0.217768	0.189684	0.193959	0.0673064	0	0.0276421	0.190436			Down	XM_012177350.1	915	LOC101123290	915	-2.39262	0.00626728
IGF2	circRNA_3497|NC_019461.2:112412678_112413592_-	0.0002	0.005	2	novel14_mature;novel62_star	0.985337	0.000320945	14437.7	9440.03	19435.3	197.05	168.808	175.145	101.715	79.2997	68.2764	0.485716			Down	insulin-like growth factor 2	Dbxref=GeneID:443325	-1.04182	0.00970515	path:oas05205	Proteoglycans in cancer	1	11.7139	3.7478	19.6801	GeneID:101123290,Genbank:XM_012177350.1	0.217768	0.189684	0.193959	0.0673064	0	0.0276421	0.190436			Down	XM_012177350.1	915	LOC101123290	915	-2.39262	0.00626728
ITIH4	circRNA_8312|NC_019477.2:3206957_3240924_-	0.0001	0.029	1	novel339_mature	0.819678	0.0458424	9157.57	14663.4	3651.69	16.7257	19.4028	13.5133	73.2488	53.2367	63.6799	4.01553	GO:0004867,GO:0005515,GO:0005737,GO:0005886,GO:0006953,GO:0010951,GO:0030212,GO:0034097,GO:0070062,GO:0072562	serine-type endopeptidase inhibitor activity|protein binding|cytoplasm|plasma membrane|acute-phase response|negative regulation of endopeptidase activity|hyaluronan metabolic process|response to cytokine|extracellular exosome|blood microparticle	Up	-	Dbxref=GeneID:101108959	2.00559	1.093e-06			0.00414858	6.77519	11.842	1.70842	GeneID:101112267,Genbank:XM_012100442.2	0.0635156	0	0	0.144228	0.116087	0.0644982	6.93154			Up	XM_012100442.2	33662	ZNF451	33968	2.79318	0.0208469
LOC101110545	circRNA_8312|NC_019477.2:3206957_3240924_-	0.0001	0.029	1	novel339_mature	0.925702	0.00807517	199.568	267.157	131.979	1.07078	0.738804	0.842799	2.26792	1.45941	1.35486	2.02424	GO:0002376,GO:0002504,GO:0002587,GO:0005515,GO:0006955,GO:0016020,GO:0016021,GO:0019882,GO:0019886,GO:0023026,GO:0042613,GO:0045580	immune system process|antigen processing and presentation of peptide or polysaccharide antigen via MHC class II|negative regulation of antigen processing and presentation of peptide antigen via MHC class II|protein binding|immune response|membrane|integral component of membrane|antigen processing and presentation|antigen processing and presentation of exogenous peptide antigen via MHC class II|MH…	Up	-	Dbxref=GeneID:101110545	1.01738	0.0292989	path:oas04514,path:oas04145,path:oas04612,path:oas04672,path:oas05310,path:oas05322,path:oas05323,path:oas05320,path:oas05321,path:oas05330,path:oas05332,path:oas05416,path:oas04940,path:oas05150,path:oas05152,path:oas05166,path:oas05164,path:oas05168,path:oas05145,path:oas05140	Cell adhesion molecules (CAMs)|Phagosome|Antigen processing and presentation|Intestinal immune network for IgA production|Asthma|Systemic lupus erythematosus|Rheumatoid arthritis|Autoimmune thyroid disease|Inflammatiory bowel disease (IBD)|Allograft rejection|Graft-versus-host disease|Viral myocarditis|Type I diabetes mellitus|Staphylococcus aureus infection|Tuberculosis|HTLV-I infection|Influenz…	1	6.77519	11.842	1.70842	GeneID:101112267,Genbank:XM_012100442.2	0.0635156	0	0	0.144228	0.116087	0.0644982	6.93154			Up	XM_012100442.2	33662	ZNF451	33968	2.79318	0.0208469
LOC101114077	circRNA_8312|NC_019477.2:3206957_3240924_-	0.0001	0.029	1	novel339_mature	0.884832	0.0191317	21.303	40.2493	2.35663	0.0327209	0.00575699	0.00667867	0.335149	0.177999	0.202704	17.0792			Up	-	Dbxref=GeneID:101114077	4.09417	8.18921e-05			0.0863416	6.77519	11.842	1.70842	GeneID:101112267,Genbank:XM_012100442.2	0.0635156	0	0	0.144228	0.116087	0.0644982	6.93154			Up	XM_012100442.2	33662	ZNF451	33968	2.79318	0.0208469
LOC101106291	circRNA_8312|NC_019477.2:3206957_3240924_-	0.0001	0.029	1	novel339_mature	0.994297	4.86851e-05	4343.03	6088.38	2597.67	97.9788	53.3429	51.3108	180.475	152.021	115.684	2.34379			Up	-	Dbxref=GeneID:101106291	1.22884	0.00230417	path:oas00480,path:oas00980,path:oas00982,path:oas05204	Glutathione metabolism|Metabolism of xenobiotics by cytochrome P450|Drug metabolism - cytochrome P450|Chemical carcinogenesis	0.652664	6.77519	11.842	1.70842	GeneID:101112267,Genbank:XM_012100442.2	0.0635156	0	0	0.144228	0.116087	0.0644982	6.93154			Up	XM_012100442.2	33662	ZNF451	33968	2.79318	0.0208469
HEY1	circRNA_8312|NC_019477.2:3206957_3240924_-	0.0001	0.029	1	novel339_mature	0.934686	0.00625957	322.841	430.642	215.04	3.15673	1.52193	2.31589	6.09053	3.89078	3.19937	2.00261	GO:0000122,GO:0000988,GO:0001525,GO:0003677,GO:0003700,GO:0005515,GO:0005634,GO:0006351,GO:0006355,GO:0007219,GO:0035939,GO:0045746,GO:0045892,GO:0046983,GO:2000678,GO:2000820	negative regulation of transcription from RNA polymerase II promoter|transcription factor activity, protein binding|angiogenesis|DNA binding|transcription factor activity, sequence-specific DNA binding|protein binding|nucleus|transcription, DNA-templated|regulation of transcription, DNA-templated|Notch signaling pathway|microsatellite binding|negative regulation of Notch signaling pathway|negativ…	Up	-	Dbxref=GeneID:101111557	1.00188	0.0226642			1	6.77519	11.842	1.70842	GeneID:101112267,Genbank:XM_012100442.2	0.0635156	0	0	0.144228	0.116087	0.0644982	6.93154			Up	XM_012100442.2	33662	ZNF451	33968	2.79318	0.0208469
CHMP4C	circRNA_3257|NC_019461.2:43513890_43521973_-	0.0001	0.029	1	novel579_mature	0.859029	0.0284086	198.239	272.829	123.649	2.44624	0.928044	2.13764	4.50899	4.1724	2.65726	2.20648	GO:0000920,GO:0005515,GO:0005622,GO:0006997,GO:0007034,GO:0007080,GO:0009838,GO:0010824,GO:0030496,GO:0032466,GO:0042803,GO:0050792,GO:0070062,GO:0090543,GO:0090611,GO:1901673,GO:1902188	cell separation after cytokinesis|protein binding|intracellular|nucleus organization|vacuolar transport|mitotic metaphase plate congression|abscission|regulation of centrosome duplication|midbody|negative regulation of cytokinesis|protein homodimerization activity|regulation of viral process|extracellular exosome|Flemming body|ubiquitin-independent protein catabolic process via the multivesicular…	Up	-	Dbxref=GeneID:101119649	1.14174	0.0151567	path:oas04144	Endocytosis	1	2.48491	4.96983	0	GeneID:101102723,Genbank:XM_015095250.1	0	0	0	0.048076	0.0773912	0.0184281	inf			Up	XM_015095250.1	758	RSBN1L	8084	inf	0.0209866
EPHA3	circRNA_3257|NC_019461.2:43513890_43521973_-	0.0001	0.029	1	novel579_mature	0.98896	0.000182165	330.262	503.929	156.596	0.736185	0.510362	0.551237	1.88654	2.77506	0.836527	3.21803	GO:0000166,GO:0004672,GO:0004713,GO:0004714,GO:0005003,GO:0005004,GO:0005515,GO:0005524,GO:0005769,GO:0005887,GO:0006468,GO:0007169,GO:0010976,GO:0016020,GO:0016021,GO:0016301,GO:0016310,GO:0016740,GO:0016772,GO:0018108,GO:0032956,GO:0043087,GO:0048013,GO:0051893,GO:0070507,GO:0071300	nucleotide binding|protein kinase activity|protein tyrosine kinase activity|transmembrane receptor protein tyrosine kinase activity|ephrin receptor activity|GPI-linked ephrin receptor activity|protein binding|ATP binding|early endosome|integral component of plasma membrane|protein phosphorylation|transmembrane receptor protein tyrosine kinase signaling pathway|positive regulation of neuron projec…	Up	-	Dbxref=GeneID:101122744	1.68618	0.0139998	path:oas04360	Axon guidance	1	2.48491	4.96983	0	GeneID:101102723,Genbank:XM_015095250.1	0	0	0	0.048076	0.0773912	0.0184281	inf			Up	XM_015095250.1	758	RSBN1L	8084	inf	0.0209866
SCML4	circRNA_3257|NC_019461.2:43513890_43521973_-	0.0001	0.029	1	novel579_mature	0.867424	0.0251996	103.535	168.159	38.9096	0.057549	0.0234611	0.0787865	0.178473	0.251977	0.204101	4.3218	GO:0003677,GO:0005515	DNA binding|protein binding	Up	-	Dbxref=GeneID:101118704	2.11163	0.000123033			0.112745	2.48491	4.96983	0	GeneID:101102723,Genbank:XM_015095250.1	0	0	0	0.048076	0.0773912	0.0184281	inf			Up	XM_015095250.1	758	RSBN1L	8084	inf	0.0209866
MSH4	circRNA_3257|NC_019461.2:43513890_43521973_-	0.0001	0.029	1	novel579_mature	0.928695	0.0074454	53.2776	76.2044	30.3508	0.137367	0.181266	0.100136	0.303234	0.413665	0.291258	2.51078	GO:0000793,GO:0000794,GO:0000795,GO:0001541,GO:0003677,GO:0005515,GO:0005524,GO:0005634,GO:0006298,GO:0007126,GO:0007129,GO:0007283,GO:0007292,GO:0030983	condensed chromosome|condensed nuclear chromosome|synaptonemal complex|ovarian follicle development|DNA binding|protein binding|ATP binding|nucleus|mismatch repair|meiotic nuclear division|synapsis|spermatogenesis|female gamete generation|mismatched DNA binding	Up	-	Dbxref=GeneID:101120967	1.32814	0.0378332			1	2.48491	4.96983	0	GeneID:101102723,Genbank:XM_015095250.1	0	0	0	0.048076	0.0773912	0.0184281	inf			Up	XM_015095250.1	758	RSBN1L	8084	inf	0.0209866
LOC106991756	circRNA_3257|NC_019461.2:43513890_43521973_-	0.0001	0.029	1	novel579_mature	0.936801	0.00586491	37.5371	62.5857	12.4884	0.0256644	0.0790204	0.043653	0.185067	0.341274	0.195056	5.01149			Up	-	Dbxref=GeneID:106991756	2.32524	0.00181627			0.603713	2.48491	4.96983	0	GeneID:101102723,Genbank:XM_015095250.1	0	0	0	0.048076	0.0773912	0.0184281	inf			Up	XM_015095250.1	758	RSBN1L	8084	inf	0.0209866
LOC101120875	circRNA_3257|NC_019461.2:43513890_43521973_-	0.0001	0.029	1	novel579_mature	0.961955	0.00214365	877.343	1286.42	468.265	1.89058	1.51629	3.24747	5.66715	7.43074	4.02231	2.7472	GO:0000166,GO:0003924,GO:0005525,GO:0008152	nucleotide binding|GTPase activity|GTP binding|metabolic process	Up	-	Dbxref=GeneID:101120875	1.45796	0.000521085			0.287572	2.48491	4.96983	0	GeneID:101102723,Genbank:XM_015095250.1	0	0	0	0.048076	0.0773912	0.0184281	inf			Up	XM_015095250.1	758	RSBN1L	8084	inf	0.0209866
HOXA11	circRNA_3257|NC_019461.2:43513890_43521973_-	0.0001	0.029	1	novel579_mature	0.953736	0.00316103	32.1222	50.6857	13.5588	0.0373523	0.0328593	0.11436	0.222626	0.287858	0.13257	3.73822			Up	-	Dbxref=GeneID:101114267	1.90235	0.0133216			1	2.48491	4.96983	0	GeneID:101102723,Genbank:XM_015095250.1	0	0	0	0.048076	0.0773912	0.0184281	inf			Up	XM_015095250.1	758	RSBN1L	8084	inf	0.0209866
RGS5	circRNA_3257|NC_019461.2:43513890_43521973_-	0.0001	0.029	1	novel579_mature	0.966546	0.00166	12063.2	17116.4	7009.96	81.7767	77.4485	74.7378	169.126	221.442	150.34	2.44172	GO:0005737,GO:0038032	cytoplasm|termination of G-protein coupled receptor signaling pathway	Up	-	Dbxref=GeneID:101110554	1.2879	0.00142934			0.539042	2.48491	4.96983	0	GeneID:101102723,Genbank:XM_015095250.1	0	0	0	0.048076	0.0773912	0.0184281	inf			Up	XM_015095250.1	758	RSBN1L	8084	inf	0.0209866
SLC45A1	circRNA_3257|NC_019461.2:43513890_43521973_-	0.0001	0.029	1	novel579_mature	0.9685	0.00147278	52.7464	77.4362	28.0565	0.124857	0.0637772	0.139755	0.252502	0.416292	0.176737	2.76001	GO:0016021,GO:0055085	integral component of membrane|transmembrane transport	Up	-	Dbxref=GeneID:101114888	1.46467	0.0224421			1	2.48491	4.96983	0	GeneID:101102723,Genbank:XM_015095250.1	0	0	0	0.048076	0.0773912	0.0184281	inf			Up	XM_015095250.1	758	RSBN1L	8084	inf	0.0209866
C6H4orf32	circRNA_3257|NC_019461.2:43513890_43521973_-	0.0001	0.029	1	novel579_mature	0.981309	0.000520756	253.668	368.909	138.427	1.18474	1.35575	1.24841	2.81515	4.92537	1.89784	2.66501			Up	-	Dbxref=GeneID:105610292	1.41414	0.0177087			1	2.48491	4.96983	0	GeneID:101102723,Genbank:XM_015095250.1	0	0	0	0.048076	0.0773912	0.0184281	inf			Up	XM_015095250.1	758	RSBN1L	8084	inf	0.0209866
LOC101104325	circRNA_3257|NC_019461.2:43513890_43521973_-	0.0001	0.029	1	novel579_mature	0.913533	0.0108915	52.3771	78.4541	26.3	0.340185	0.330223	0.203517	0.621474	1.12736	0.726698	2.98304			Up	-	Dbxref=GeneID:101104325	1.57679	0.015162			1	2.48491	4.96983	0	GeneID:101102723,Genbank:XM_015095250.1	0	0	0	0.048076	0.0773912	0.0184281	inf			Up	XM_015095250.1	758	RSBN1L	8084	inf	0.0209866
PDK4	circRNA_3257|NC_019461.2:43513890_43521973_-	0.0001	0.029	1	novel579_mature	0.926259	0.00795601	21934.5	29649.5	14219.5	102.729	57.2019	129.799	210.746	243.191	112.092	2.08513	GO:0002230,GO:0004672,GO:0005524,GO:0005739,GO:0005743,GO:0006468,GO:0006885,GO:0008286,GO:0009267,GO:0010510,GO:0010565,GO:0010906,GO:0042304,GO:0042593,GO:0042594,GO:0045124,GO:0046320,GO:0071398,GO:0072593,GO:0098792,GO:2000811	positive regulation of defense response to virus by host|protein kinase activity|ATP binding|mitochondrion|mitochondrial inner membrane|protein phosphorylation|regulation of pH|insulin receptor signaling pathway|cellular response to starvation|regulation of acetyl-CoA biosynthetic process from pyruvate|regulation of cellular ketone metabolic process|regulation of glucose metabolic process|regulat…	Up	-	Dbxref=GeneID:101117752	1.06014	0.0114296			1	2.48491	4.96983	0	GeneID:101102723,Genbank:XM_015095250.1	0	0	0	0.048076	0.0773912	0.0184281	inf			Up	XM_015095250.1	758	RSBN1L	8084	inf	0.0209866
EPHA3	circRNA_8401|NC_019477.2:26902794_26929260_+	0.0001	0.029	1	novel579_mature	0.851947	0.0312569	330.262	503.929	156.596	0.736185	0.510362	0.551237	1.88654	2.77506	0.836527	3.21803	GO:0000166,GO:0004672,GO:0004713,GO:0004714,GO:0005003,GO:0005004,GO:0005515,GO:0005524,GO:0005769,GO:0005887,GO:0006468,GO:0007169,GO:0010976,GO:0016020,GO:0016021,GO:0016301,GO:0016310,GO:0016740,GO:0016772,GO:0018108,GO:0032956,GO:0043087,GO:0048013,GO:0051893,GO:0070507,GO:0071300	nucleotide binding|protein kinase activity|protein tyrosine kinase activity|transmembrane receptor protein tyrosine kinase activity|ephrin receptor activity|GPI-linked ephrin receptor activity|protein binding|ATP binding|early endosome|integral component of plasma membrane|protein phosphorylation|transmembrane receptor protein tyrosine kinase signaling pathway|positive regulation of neuron projec…	Up	-	Dbxref=GeneID:101122744	1.68618	0.0139998	path:oas04360	Axon guidance	1	7.00975	14.0195	0	GeneID:105614324,Genbank:XM_015102535.1	0	0	0	0.0961519	0.164456	0.110568	inf			Up	XM_015102535.1	25448	LOC105614324	26467	inf	2.70632e-05	path:oas04514,path:oas04144,path:oas04145,path:oas04650,path:oas04612,path:oas05203,path:oas05320,path:oas05330,path:oas05332,path:oas05416,path:oas04940,path:oas05166,path:oas05168,path:oas05169	Cell adhesion molecules (CAMs)|Endocytosis|Phagosome|Natural killer cell mediated cytotoxicity|Antigen processing and presentation|Viral carcinogenesis|Autoimmune thyroid disease|Allograft rejection|Graft-versus-host disease|Viral myocarditis|Type I diabetes mellitus|HTLV-I infection|Herpes simplex infection|Epstein-Barr virus infection
SCML4	circRNA_8401|NC_019477.2:26902794_26929260_+	0.0001	0.029	1	novel579_mature	0.978655	0.000678562	103.535	168.159	38.9096	0.057549	0.0234611	0.0787865	0.178473	0.251977	0.204101	4.3218	GO:0003677,GO:0005515	DNA binding|protein binding	Up	-	Dbxref=GeneID:101118704	2.11163	0.000123033			0.112745	7.00975	14.0195	0	GeneID:105614324,Genbank:XM_015102535.1	0	0	0	0.0961519	0.164456	0.110568	inf			Up	XM_015102535.1	25448	LOC105614324	26467	inf	2.70632e-05	path:oas04514,path:oas04144,path:oas04145,path:oas04650,path:oas04612,path:oas05203,path:oas05320,path:oas05330,path:oas05332,path:oas05416,path:oas04940,path:oas05166,path:oas05168,path:oas05169	Cell adhesion molecules (CAMs)|Endocytosis|Phagosome|Natural killer cell mediated cytotoxicity|Antigen processing and presentation|Viral carcinogenesis|Autoimmune thyroid disease|Allograft rejection|Graft-versus-host disease|Viral myocarditis|Type I diabetes mellitus|HTLV-I infection|Herpes simplex infection|Epstein-Barr virus infection
MSH4	circRNA_8401|NC_019477.2:26902794_26929260_+	0.0001	0.029	1	novel579_mature	0.970065	0.0013307	53.2776	76.2044	30.3508	0.137367	0.181266	0.100136	0.303234	0.413665	0.291258	2.51078	GO:0000793,GO:0000794,GO:0000795,GO:0001541,GO:0003677,GO:0005515,GO:0005524,GO:0005634,GO:0006298,GO:0007126,GO:0007129,GO:0007283,GO:0007292,GO:0030983	condensed chromosome|condensed nuclear chromosome|synaptonemal complex|ovarian follicle development|DNA binding|protein binding|ATP binding|nucleus|mismatch repair|meiotic nuclear division|synapsis|spermatogenesis|female gamete generation|mismatched DNA binding	Up	-	Dbxref=GeneID:101120967	1.32814	0.0378332			1	7.00975	14.0195	0	GeneID:105614324,Genbank:XM_015102535.1	0	0	0	0.0961519	0.164456	0.110568	inf			Up	XM_015102535.1	25448	LOC105614324	26467	inf	2.70632e-05	path:oas04514,path:oas04144,path:oas04145,path:oas04650,path:oas04612,path:oas05203,path:oas05320,path:oas05330,path:oas05332,path:oas05416,path:oas04940,path:oas05166,path:oas05168,path:oas05169	Cell adhesion molecules (CAMs)|Endocytosis|Phagosome|Natural killer cell mediated cytotoxicity|Antigen processing and presentation|Viral carcinogenesis|Autoimmune thyroid disease|Allograft rejection|Graft-versus-host disease|Viral myocarditis|Type I diabetes mellitus|HTLV-I infection|Herpes simplex infection|Epstein-Barr virus infection
LOC106991756	circRNA_8401|NC_019477.2:26902794_26929260_+	0.0001	0.029	1	novel579_mature	0.975131	0.000919994	37.5371	62.5857	12.4884	0.0256644	0.0790204	0.043653	0.185067	0.341274	0.195056	5.01149			Up	-	Dbxref=GeneID:106991756	2.32524	0.00181627			0.603713	7.00975	14.0195	0	GeneID:105614324,Genbank:XM_015102535.1	0	0	0	0.0961519	0.164456	0.110568	inf			Up	XM_015102535.1	25448	LOC105614324	26467	inf	2.70632e-05	path:oas04514,path:oas04144,path:oas04145,path:oas04650,path:oas04612,path:oas05203,path:oas05320,path:oas05330,path:oas05332,path:oas05416,path:oas04940,path:oas05166,path:oas05168,path:oas05169	Cell adhesion molecules (CAMs)|Endocytosis|Phagosome|Natural killer cell mediated cytotoxicity|Antigen processing and presentation|Viral carcinogenesis|Autoimmune thyroid disease|Allograft rejection|Graft-versus-host disease|Viral myocarditis|Type I diabetes mellitus|HTLV-I infection|Herpes simplex infection|Epstein-Barr virus infection
LOC101120875	circRNA_8401|NC_019477.2:26902794_26929260_+	0.0001	0.029	1	novel579_mature	0.913801	0.0108252	877.343	1286.42	468.265	1.89058	1.51629	3.24747	5.66715	7.43074	4.02231	2.7472	GO:0000166,GO:0003924,GO:0005525,GO:0008152	nucleotide binding|GTPase activity|GTP binding|metabolic process	Up	-	Dbxref=GeneID:101120875	1.45796	0.000521085			0.287572	7.00975	14.0195	0	GeneID:105614324,Genbank:XM_015102535.1	0	0	0	0.0961519	0.164456	0.110568	inf			Up	XM_015102535.1	25448	LOC105614324	26467	inf	2.70632e-05	path:oas04514,path:oas04144,path:oas04145,path:oas04650,path:oas04612,path:oas05203,path:oas05320,path:oas05330,path:oas05332,path:oas05416,path:oas04940,path:oas05166,path:oas05168,path:oas05169	Cell adhesion molecules (CAMs)|Endocytosis|Phagosome|Natural killer cell mediated cytotoxicity|Antigen processing and presentation|Viral carcinogenesis|Autoimmune thyroid disease|Allograft rejection|Graft-versus-host disease|Viral myocarditis|Type I diabetes mellitus|HTLV-I infection|Herpes simplex infection|Epstein-Barr virus infection
HOXA11	circRNA_8401|NC_019477.2:26902794_26929260_+	0.0001	0.029	1	novel579_mature	0.888671	0.0179013	32.1222	50.6857	13.5588	0.0373523	0.0328593	0.11436	0.222626	0.287858	0.13257	3.73822			Up	-	Dbxref=GeneID:101114267	1.90235	0.0133216			1	7.00975	14.0195	0	GeneID:105614324,Genbank:XM_015102535.1	0	0	0	0.0961519	0.164456	0.110568	inf			Up	XM_015102535.1	25448	LOC105614324	26467	inf	2.70632e-05	path:oas04514,path:oas04144,path:oas04145,path:oas04650,path:oas04612,path:oas05203,path:oas05320,path:oas05330,path:oas05332,path:oas05416,path:oas04940,path:oas05166,path:oas05168,path:oas05169	Cell adhesion molecules (CAMs)|Endocytosis|Phagosome|Natural killer cell mediated cytotoxicity|Antigen processing and presentation|Viral carcinogenesis|Autoimmune thyroid disease|Allograft rejection|Graft-versus-host disease|Viral myocarditis|Type I diabetes mellitus|HTLV-I infection|Herpes simplex infection|Epstein-Barr virus infection
RGS5	circRNA_8401|NC_019477.2:26902794_26929260_+	0.0001	0.029	1	novel579_mature	0.984206	0.000372185	12063.2	17116.4	7009.96	81.7767	77.4485	74.7378	169.126	221.442	150.34	2.44172	GO:0005737,GO:0038032	cytoplasm|termination of G-protein coupled receptor signaling pathway	Up	-	Dbxref=GeneID:101110554	1.2879	0.00142934			0.539042	7.00975	14.0195	0	GeneID:105614324,Genbank:XM_015102535.1	0	0	0	0.0961519	0.164456	0.110568	inf			Up	XM_015102535.1	25448	LOC105614324	26467	inf	2.70632e-05	path:oas04514,path:oas04144,path:oas04145,path:oas04650,path:oas04612,path:oas05203,path:oas05320,path:oas05330,path:oas05332,path:oas05416,path:oas04940,path:oas05166,path:oas05168,path:oas05169	Cell adhesion molecules (CAMs)|Endocytosis|Phagosome|Natural killer cell mediated cytotoxicity|Antigen processing and presentation|Viral carcinogenesis|Autoimmune thyroid disease|Allograft rejection|Graft-versus-host disease|Viral myocarditis|Type I diabetes mellitus|HTLV-I infection|Herpes simplex infection|Epstein-Barr virus infection
SLC45A1	circRNA_8401|NC_019477.2:26902794_26929260_+	0.0001	0.029	1	novel579_mature	0.889471	0.0176497	52.7464	77.4362	28.0565	0.124857	0.0637772	0.139755	0.252502	0.416292	0.176737	2.76001	GO:0016021,GO:0055085	integral component of membrane|transmembrane transport	Up	-	Dbxref=GeneID:101114888	1.46467	0.0224421			1	7.00975	14.0195	0	GeneID:105614324,Genbank:XM_015102535.1	0	0	0	0.0961519	0.164456	0.110568	inf			Up	XM_015102535.1	25448	LOC105614324	26467	inf	2.70632e-05	path:oas04514,path:oas04144,path:oas04145,path:oas04650,path:oas04612,path:oas05203,path:oas05320,path:oas05330,path:oas05332,path:oas05416,path:oas04940,path:oas05166,path:oas05168,path:oas05169	Cell adhesion molecules (CAMs)|Endocytosis|Phagosome|Natural killer cell mediated cytotoxicity|Antigen processing and presentation|Viral carcinogenesis|Autoimmune thyroid disease|Allograft rejection|Graft-versus-host disease|Viral myocarditis|Type I diabetes mellitus|HTLV-I infection|Herpes simplex infection|Epstein-Barr virus infection
C6H4orf32	circRNA_8401|NC_019477.2:26902794_26929260_+	0.0001	0.029	1	novel579_mature	0.886217	0.0186832	253.668	368.909	138.427	1.18474	1.35575	1.24841	2.81515	4.92537	1.89784	2.66501			Up	-	Dbxref=GeneID:105610292	1.41414	0.0177087			1	7.00975	14.0195	0	GeneID:105614324,Genbank:XM_015102535.1	0	0	0	0.0961519	0.164456	0.110568	inf			Up	XM_015102535.1	25448	LOC105614324	26467	inf	2.70632e-05	path:oas04514,path:oas04144,path:oas04145,path:oas04650,path:oas04612,path:oas05203,path:oas05320,path:oas05330,path:oas05332,path:oas05416,path:oas04940,path:oas05166,path:oas05168,path:oas05169	Cell adhesion molecules (CAMs)|Endocytosis|Phagosome|Natural killer cell mediated cytotoxicity|Antigen processing and presentation|Viral carcinogenesis|Autoimmune thyroid disease|Allograft rejection|Graft-versus-host disease|Viral myocarditis|Type I diabetes mellitus|HTLV-I infection|Herpes simplex infection|Epstein-Barr virus infection
LOC101104325	circRNA_8401|NC_019477.2:26902794_26929260_+	0.0001	0.029	1	novel579_mature	0.970343	0.00130624	52.3771	78.4541	26.3	0.340185	0.330223	0.203517	0.621474	1.12736	0.726698	2.98304			Up	-	Dbxref=GeneID:101104325	1.57679	0.015162			1	7.00975	14.0195	0	GeneID:105614324,Genbank:XM_015102535.1	0	0	0	0.0961519	0.164456	0.110568	inf			Up	XM_015102535.1	25448	LOC105614324	26467	inf	2.70632e-05	path:oas04514,path:oas04144,path:oas04145,path:oas04650,path:oas04612,path:oas05203,path:oas05320,path:oas05330,path:oas05332,path:oas05416,path:oas04940,path:oas05166,path:oas05168,path:oas05169	Cell adhesion molecules (CAMs)|Endocytosis|Phagosome|Natural killer cell mediated cytotoxicity|Antigen processing and presentation|Viral carcinogenesis|Autoimmune thyroid disease|Allograft rejection|Graft-versus-host disease|Viral myocarditis|Type I diabetes mellitus|HTLV-I infection|Herpes simplex infection|Epstein-Barr virus infection
KLF9	circRNA_8401|NC_019477.2:26902794_26929260_+	0.0001	0.029	1	novel579_mature	0.942582	0.00485063	4594.15	6685.64	2502.67	6.98731	5.60164	10.621	13.3034	24.0622	20.1135	2.6714	GO:0003676,GO:0005634,GO:0005654,GO:0005737,GO:0005886,GO:0007623,GO:0010839,GO:0046872,GO:0071387,GO:0097067	nucleic acid binding|nucleus|nucleoplasm|cytoplasm|plasma membrane|circadian rhythm|negative regulation of keratinocyte proliferation|metal ion binding|cellular response to cortisol stimulus|cellular response to thyroid hormone stimulus	Up	-	Dbxref=GeneID:101104718	1.41759	0.000530352			0.287572	7.00975	14.0195	0	GeneID:105614324,Genbank:XM_015102535.1	0	0	0	0.0961519	0.164456	0.110568	inf			Up	XM_015102535.1	25448	LOC105614324	26467	inf	2.70632e-05	path:oas04514,path:oas04144,path:oas04145,path:oas04650,path:oas04612,path:oas05203,path:oas05320,path:oas05330,path:oas05332,path:oas05416,path:oas04940,path:oas05166,path:oas05168,path:oas05169	Cell adhesion molecules (CAMs)|Endocytosis|Phagosome|Natural killer cell mediated cytotoxicity|Antigen processing and presentation|Viral carcinogenesis|Autoimmune thyroid disease|Allograft rejection|Graft-versus-host disease|Viral myocarditis|Type I diabetes mellitus|HTLV-I infection|Herpes simplex infection|Epstein-Barr virus infection
LOC105614852	circRNA_8401|NC_019477.2:26902794_26929260_+	0.0001	0.029	1	novel579_mature	0.959692	0.00240435	271.65	499.638	43.6619	0.963205	1.14997	2.21175	13.6384	15.9688	16.5158	11.4433			Up	-	Dbxref=GeneID:105614852	3.51643	2.15455e-12			2.04446e-08	7.00975	14.0195	0	GeneID:105614324,Genbank:XM_015102535.1	0	0	0	0.0961519	0.164456	0.110568	inf			Up	XM_015102535.1	25448	LOC105614324	26467	inf	2.70632e-05	path:oas04514,path:oas04144,path:oas04145,path:oas04650,path:oas04612,path:oas05203,path:oas05320,path:oas05330,path:oas05332,path:oas05416,path:oas04940,path:oas05166,path:oas05168,path:oas05169	Cell adhesion molecules (CAMs)|Endocytosis|Phagosome|Natural killer cell mediated cytotoxicity|Antigen processing and presentation|Viral carcinogenesis|Autoimmune thyroid disease|Allograft rejection|Graft-versus-host disease|Viral myocarditis|Type I diabetes mellitus|HTLV-I infection|Herpes simplex infection|Epstein-Barr virus infection
CENPF	circRNA_8396|NC_019477.2:26838353_26929260_+	0	0.029	1	novel130_mature	0.829728	0.0410207	1884.04	1034.57	2733.51	4.24196	8.96804	5.29337	3.16162	3.12995	0.60865	0.378478	GO:0000278,GO:0000775,GO:0000776,GO:0000922,GO:0001822,GO:0005515,GO:0005634,GO:0005635,GO:0005654,GO:0005737,GO:0005813,GO:0005819,GO:0005930,GO:0007059,GO:0008022,GO:0008134,GO:0010389,GO:0015031,GO:0016020,GO:0016192,GO:0016202,GO:0016363,GO:0021591,GO:0030496,GO:0036064,GO:0042803,GO:0045120,GO:0045502,GO:0045892,GO:0051310,GO:0097539	mitotic cell cycle|chromosome, centromeric region|kinetochore|spindle pole|kidney development|protein binding|nucleus|nuclear envelope|nucleoplasm|cytoplasm|centrosome|spindle|axoneme|chromosome segregation|protein C-terminus binding|transcription factor binding|regulation of G2/M transition of mitotic cell cycle|protein transport|membrane|vesicle-mediated transport|regulation of striated muscle …	Down	-	Dbxref=GeneID:101112149	-1.40172	0.0392455			1	91.3725	0	182.745	GeneID:106990117,Genbank:XM_015102529.1	0.907366	2.14343	2.27902	0	0	0	0			Down	XM_015102529.1	44924	LOC106990117	90908	-inf	1.7415e-07	path:oas04514,path:oas04144,path:oas04145,path:oas04650,path:oas04612,path:oas05203,path:oas05320,path:oas05330,path:oas05332,path:oas05416,path:oas04940,path:oas05166,path:oas05168,path:oas05169	Cell adhesion molecules (CAMs)|Endocytosis|Phagosome|Natural killer cell mediated cytotoxicity|Antigen processing and presentation|Viral carcinogenesis|Autoimmune thyroid disease|Allograft rejection|Graft-versus-host disease|Viral myocarditis|Type I diabetes mellitus|HTLV-I infection|Herpes simplex infection|Epstein-Barr virus infection
CLEC19A	circRNA_8396|NC_019477.2:26838353_26929260_+	0	0.029	1	novel130_mature	0.900802	0.0142722	42.146	13.5962	70.6958	0.968127	1.08547	1.80169	0.0838083	0.567959	0.0489991	0.19232			Down	-	Dbxref=GeneID:101112020	-2.37842	0.000818247			0.378749	91.3725	0	182.745	GeneID:106990117,Genbank:XM_015102529.1	0.907366	2.14343	2.27902	0	0	0	0			Down	XM_015102529.1	44924	LOC106990117	90908	-inf	1.7415e-07	path:oas04514,path:oas04144,path:oas04145,path:oas04650,path:oas04612,path:oas05203,path:oas05320,path:oas05330,path:oas05332,path:oas05416,path:oas04940,path:oas05166,path:oas05168,path:oas05169	Cell adhesion molecules (CAMs)|Endocytosis|Phagosome|Natural killer cell mediated cytotoxicity|Antigen processing and presentation|Viral carcinogenesis|Autoimmune thyroid disease|Allograft rejection|Graft-versus-host disease|Viral myocarditis|Type I diabetes mellitus|HTLV-I infection|Herpes simplex infection|Epstein-Barr virus infection
AURKB	circRNA_8396|NC_019477.2:26838353_26929260_+	0	0.029	1	novel130_mature	0.818254	0.0465458	260.794	128.888	392.7	5.66733	10.2666	5.76366	3.15595	3.47328	0.390777	0.32821			Down	-	Dbxref=GeneID:101106860	-1.60731	0.0159904			1	91.3725	0	182.745	GeneID:106990117,Genbank:XM_015102529.1	0.907366	2.14343	2.27902	0	0	0	0			Down	XM_015102529.1	44924	LOC106990117	90908	-inf	1.7415e-07	path:oas04514,path:oas04144,path:oas04145,path:oas04650,path:oas04612,path:oas05203,path:oas05320,path:oas05330,path:oas05332,path:oas05416,path:oas04940,path:oas05166,path:oas05168,path:oas05169	Cell adhesion molecules (CAMs)|Endocytosis|Phagosome|Natural killer cell mediated cytotoxicity|Antigen processing and presentation|Viral carcinogenesis|Autoimmune thyroid disease|Allograft rejection|Graft-versus-host disease|Viral myocarditis|Type I diabetes mellitus|HTLV-I infection|Herpes simplex infection|Epstein-Barr virus infection
LOC101102473	circRNA_8396|NC_019477.2:26838353_26929260_+	0	0.029	1	novel130_mature	0.980539	0.000564383	54.087	26.7695	81.4044	1.57031	2.49625	2.27736	0.754097	0.774308	0.474073	0.328846	GO:0005634	nucleus	Down	-	Dbxref=GeneID:101102473	-1.60452	0.0122122	path:oas04068,path:oas04110,path:oas04115,path:oas04914	FoxO signaling pathway|Cell cycle|p53 signaling pathway|Progesterone-mediated oocyte maturation	1	91.3725	0	182.745	GeneID:106990117,Genbank:XM_015102529.1	0.907366	2.14343	2.27902	0	0	0	0			Down	XM_015102529.1	44924	LOC106990117	90908	-inf	1.7415e-07	path:oas04514,path:oas04144,path:oas04145,path:oas04650,path:oas04612,path:oas05203,path:oas05320,path:oas05330,path:oas05332,path:oas05416,path:oas04940,path:oas05166,path:oas05168,path:oas05169	Cell adhesion molecules (CAMs)|Endocytosis|Phagosome|Natural killer cell mediated cytotoxicity|Antigen processing and presentation|Viral carcinogenesis|Autoimmune thyroid disease|Allograft rejection|Graft-versus-host disease|Viral myocarditis|Type I diabetes mellitus|HTLV-I infection|Herpes simplex infection|Epstein-Barr virus infection
KCNK9	circRNA_4140|NC_019463.2:66446753_66449897_-	0	0.029	1	novel34_mature>novel661_mature	0.942168	0.00492011	13.4063	22.7496	4.06306	0.00634925	0.0279276	0.0388785	0.190615	0.0172697	0.180277	5.59912			Up	-	Dbxref=GeneID:101122116	2.4852	0.0411208	path:oas04925	Aldosterone synthesis and secretion	1	443.142	886.284	0	GeneID:101112571,Genbank:XM_012179918.2	0	0	0	10.4229	3.18271	8.34791	inf	GO:0016486,GO:0005515,GO:0006508,GO:0004252,GO:0016020,GO:0005887,GO:0007565,GO:0003050,GO:0035813,GO:0008217,GO:0009986	peptide hormone processing|protein binding|proteolysis|serine-type endopeptidase activity|membrane|integral component of plasma membrane|female pregnancy|regulation of systemic arterial blood pressure by atrial natriuretic peptide|regulation of renal sodium excretion|regulation of blood pressure|cell surface	Up	XM_012179918.2	3145	CORIN	3145	inf	2.61311e-11
[truncated: 4 more columns]
