# Supplementary material for: Genome wide identification and characterization of fertility associated novel CircRNAs as ceRNA reveal their regulatory roles in sheep fecundity
Source: J Ovarian Res. 2023 Jun 20;16:115. doi: 10.1186/s13048-023-01178-2 (PMC10280924; doi:10.1186/s13048-023-01178-2)
Supplement: Supplementary file 5 — Additional file 5: Supplementary Table 4. Gene ontology of mRNA in ceRNA regulatory network. [file 13048_2023_1178_MOESM5_ESM.xlsx]

## Sheet: ceRNA_mRNA_GO_enrichment_result
Term_ID	Term_description	ListHit	ListTotal	PopHit	PopTotal	GeneRatio	BgRatio	Enrichment_score	Gene Ids	GeneSymbols	p-value	FDR_bh	Category
GO:0010389	regulation of G2/M transition of mitotic cell cycle	1	17	6	9825	0.0588235	0.000610687	96.3235	CENPF	CENPF	0.0103395	0.0625415	biological_process
GO:0051085	chaperone mediated protein folding requiring cofactor	1	17	6	9825	0.0588235	0.000610687	96.3235	DNAJB1	DNAJB1	0.0103395	0.0625415	biological_process
GO:0070507	regulation of microtubule cytoskeleton organization	1	17	9	9825	0.0588235	0.000916031	64.2157	EPHA3	EPHA3	0.0154714	0.0625415	biological_process
GO:0007126	meiotic nuclear division	1	17	13	9825	0.0588235	0.00132315	44.457	MSH4	MSH4	0.0222751	0.0625415	biological_process
GO:0021591	ventricular system development	1	17	13	9825	0.0588235	0.00132315	44.457	CENPF	CENPF	0.0222751	0.0625415	biological_process
GO:0032781	positive regulation of ATPase activity	1	17	16	9825	0.0588235	0.0016285	36.1213	DNAJB1	DNAJB1	0.0273487	0.0675721	biological_process
GO:0001541	ovarian follicle development	1	17	17	9825	0.0588235	0.00173028	33.9965	MSH4	MSH4	0.0290344	0.0675721	biological_process
GO:0006644	phospholipid metabolic process	1	17	17	9825	0.0588235	0.00173028	33.9965	PLA2G2D	PLA2G2D	0.0290344	0.0675721	biological_process
GO:0000278	mitotic cell cycle	1	17	18	9825	0.0588235	0.00183206	32.1078	CENPF	CENPF	0.0307174	0.0675721	biological_process
GO:0072593	reactive oxygen species metabolic process	1	17	19	9825	0.0588235	0.00193384	30.418	PDK4	PDK4	0.0323976	0.0675721	biological_process
GO:0008286	insulin receptor signaling pathway	1	17	21	9825	0.0588235	0.00213741	27.521	PDK4	PDK4	0.0357498	0.0682947	biological_process
GO:0038032	termination of G-protein coupled receptor signaling pathway	1	17	22	9825	0.0588235	0.00223919	26.2701	RGS5	RGS5	0.0374218	0.0682947	biological_process
GO:0032956	regulation of actin cytoskeleton organization	1	17	23	9825	0.0588235	0.00234097	25.1279	EPHA3	EPHA3	0.039091	0.0696011	biological_process
GO:0007169	transmembrane receptor protein tyrosine kinase signaling pathway	1	17	41	9825	0.0588235	0.00417303	14.0961	EPHA3	EPHA3	0.0686759	0.0997568	biological_process
GO:0007219	Notch signaling pathway	1	17	46	9825	0.0588235	0.00468193	12.5639	HEY1	HEY1	0.0767405	0.107732	biological_process
GO:0006260	DNA replication	1	17	63	9825	0.0588235	0.00641221	9.17367	MCMDC2	MCMDC2	0.103671	0.135143	biological_process
GO:0008152	metabolic process	1	17	861	9825	0.0588235	0.0876336	0.671244	LOC101120875	LOC101120875	0.789961	0.789961	biological_process
GO:0071398	cellular response to fatty acid	1	17	5	9825	0.0588235	0.000508906	115.588	PDK4	PDK4	0.00862326	0.0625415	biological_process
GO:0050792	regulation of viral process	1	17	5	9825	0.0588235	0.000508906	115.588	CHMP4C	CHMP4C	0.00862326	0.0625415	biological_process
GO:0030212	hyaluronan metabolic process	1	17	6	9825	0.0588235	0.000610687	96.3235	ITIH4	ITIH4	0.0103395	0.0625415	biological_process
GO:0090084	negative regulation of inclusion body assembly	1	17	6	9825	0.0588235	0.000610687	96.3235	DNAJB1	DNAJB1	0.0103395	0.0625415	biological_process
GO:0006997	nucleus organization	1	17	6	9825	0.0588235	0.000610687	96.3235	CHMP4C	CHMP4C	0.0103395	0.0625415	biological_process
GO:1902188	positive regulation of viral release from host cell	1	17	6	9825	0.0588235	0.000610687	96.3235	CHMP4C	CHMP4C	0.0103395	0.0625415	biological_process
GO:0097539	ciliary transition fiber	1	17	6	9794	0.0588235	0.00061262	96.0196	CENPF	CENPF	0.0103721	0.117167	cellular_component
GO:0001671	ATPase activator activity	1	18	7	11127	0.0555556	0.0006291	88.3095	DNAJB1	DNAJB1	0.011272	0.0933414	molecular_function
GO:0051893	regulation of focal adhesion assembly	1	17	7	9825	0.0588235	0.000712468	82.563	EPHA3	EPHA3	0.0120529	0.0625415	biological_process
GO:1901673	regulation of mitotic spindle assembly	1	17	7	9825	0.0588235	0.000712468	82.563	CHMP4C	CHMP4C	0.0120529	0.0625415	biological_process
GO:0045502	dynein binding	1	18	8	11127	0.0555556	0.000718972	77.2708	CENPF	CENPF	0.0128725	0.0933414	molecular_function
GO:0005003	ephrin receptor activity	1	18	8	11127	0.0555556	0.000718972	77.2708	EPHA3	EPHA3	0.0128725	0.0933414	molecular_function
GO:0007034	vacuolar transport	1	17	8	9825	0.0588235	0.000814249	72.2426	CHMP4C	CHMP4C	0.0137636	0.0625415	biological_process
GO:2000678	negative regulation of transcription regulatory region DNA binding	1	17	8	9825	0.0588235	0.000814249	72.2426	HEY1	HEY1	0.0137636	0.0625415	biological_process
GO:0050930	induction of positive chemotaxis	1	17	9	9825	0.0588235	0.000916031	64.2157	IL16	IL16	0.0154714	0.0625415	biological_process
GO:0010824	regulation of centrosome duplication	1	17	9	9825	0.0588235	0.000916031	64.2157	CHMP4C	CHMP4C	0.0154714	0.0625415	biological_process
GO:0000920	cell separation after cytokinesis	1	17	9	9825	0.0588235	0.000916031	64.2157	CHMP4C	CHMP4C	0.0154714	0.0625415	biological_process
GO:0050868	negative regulation of T cell activation	1	17	10	9825	0.0588235	0.00101781	57.7941	PLA2G2D	PLA2G2D	0.0171765	0.0625415	biological_process
GO:2000811	negative regulation of anoikis	1	17	10	9825	0.0588235	0.00101781	57.7941	PDK4	PDK4	0.0171765	0.0625415	biological_process
GO:0097067	cellular response to thyroid hormone stimulus	1	17	10	9825	0.0588235	0.00101781	57.7941	KLF9	KLF9	0.0171765	0.0625415	biological_process
GO:0030983	mismatched DNA binding	1	18	11	11127	0.0555556	0.000988586	56.197	MSH4	MSH4	0.0176592	0.0933414	molecular_function
GO:0010839	negative regulation of keratinocyte proliferation	1	17	12	9825	0.0588235	0.00122137	48.1618	KLF9	KLF9	0.0205783	0.0625415	biological_process
GO:0010906	regulation of glucose metabolic process	1	17	13	9825	0.0588235	0.00132315	44.457	PDK4	PDK4	0.0222751	0.0625415	biological_process
GO:0007129	synapsis	1	17	13	9825	0.0588235	0.00132315	44.457	MSH4	MSH4	0.0222751	0.0625415	biological_process
GO:0045746	negative regulation of Notch signaling pathway	1	17	13	9825	0.0588235	0.00132315	44.457	HEY1	HEY1	0.0222751	0.0625415	biological_process
GO:0004866	endopeptidase inhibitor activity	1	18	16	11127	0.0555556	0.00143794	38.6354	MEGF10	MEGF10	0.0255884	0.105197	molecular_function
GO:0006298	mismatch repair	1	17	18	9825	0.0588235	0.00183206	32.1078	MSH4	MSH4	0.0307174	0.0675721	biological_process
GO:0000795	synaptonemal complex	1	17	18	9794	0.0588235	0.00183786	32.0065	MSH4	MSH4	0.0308133	0.14527	cellular_component
GO:0048013	ephrin receptor signaling pathway	1	17	19	9825	0.0588235	0.00193384	30.418	EPHA3	EPHA3	0.0323976	0.0675721	biological_process
GO:0042130	negative regulation of T cell proliferation	1	17	19	9825	0.0588235	0.00193384	30.418	PLA2G2D	PLA2G2D	0.0323976	0.0675721	biological_process
GO:0006885	regulation of pH	1	17	19	9825	0.0588235	0.00193384	30.418	PDK4	PDK4	0.0323976	0.0675721	biological_process
GO:0007080	mitotic metaphase plate congression	1	17	20	9825	0.0588235	0.00203562	28.8971	CHMP4C	CHMP4C	0.034075	0.0682947	biological_process
GO:0034097	response to cytokine	1	17	21	9825	0.0588235	0.00213741	27.521	ITIH4	ITIH4	0.0357498	0.0682947	biological_process
GO:0071300	cellular response to retinoic acid	1	17	24	9825	0.0588235	0.00244275	24.0809	EPHA3	EPHA3	0.0407576	0.0708406	biological_process
GO:0009267	cellular response to starvation	1	17	25	9825	0.0588235	0.00254453	23.1176	PDK4	PDK4	0.0424214	0.0720177	biological_process
GO:0051087	chaperone binding	1	18	29	11127	0.0555556	0.00260627	21.3161	DNAJB1	DNAJB1	0.0459223	0.123897	molecular_function
GO:0005930	axoneme	1	17	30	9794	0.0588235	0.0030631	19.2039	CENPF	CENPF	0.0508565	0.157193	cellular_component
GO:0010976	positive regulation of neuron projection development	1	17	31	9825	0.0588235	0.00315522	18.6433	EPHA3	EPHA3	0.0523474	0.0868492	biological_process
GO:0004867	serine-type endopeptidase inhibitor activity	1	18	35	11127	0.0555556	0.0031455	17.6619	ITIH4	ITIH4	0.0551714	0.123897	molecular_function
GO:0004714	transmembrane receptor protein tyrosine kinase activity	1	18	35	11127	0.0555556	0.0031455	17.6619	EPHA3	EPHA3	0.0551714	0.123897	molecular_function
GO:0007059	chromosome segregation	1	17	33	9825	0.0588235	0.00335878	17.5134	CENPF	CENPF	0.0556345	0.0902516	biological_process
GO:0016042	lipid catabolic process	1	17	35	9825	0.0588235	0.00356234	16.5126	PLA2G2D	PLA2G2D	0.0589109	0.093489	biological_process
GO:0007623	circadian rhythm	1	17	38	9825	0.0588235	0.00386768	15.209	KLF9	KLF9	0.0638054	0.0970374	biological_process
GO:0016363	nuclear matrix	1	17	38	9794	0.0588235	0.00387993	15.161	CENPF	CENPF	0.0640013	0.171654	cellular_component
GO:0043087	regulation of GTPase activity	1	17	40	9825	0.0588235	0.00407125	14.4485	EPHA3	EPHA3	0.0670551	0.0997568	biological_process
GO:0045892	negative regulation of transcription, DNA-templated	2	17	253	9825	0.117647	0.0257506	4.5687	CENPF;HEY1	CENPF;HEY1	0.0696931	0.0997568	biological_process
GO:0001822	kidney development	1	17	47	9825	0.0588235	0.00478372	12.2966	CENPF	CENPF	0.0783455	0.10791	biological_process
GO:0051082	unfolded protein binding	1	18	51	11127	0.0555556	0.00458345	12.1209	DNAJB1	DNAJB1	0.0794234	0.163259	molecular_function
GO:0008201	heparin binding	1	18	57	11127	0.0555556	0.00512268	10.845	PLA2G2D	PLA2G2D	0.0883654	0.17208	molecular_function
GO:0042593	glucose homeostasis	1	17	55	9825	0.0588235	0.00559796	10.508	PDK4	PDK4	0.0910914	0.123142	biological_process
GO:0010951	negative regulation of endopeptidase activity	1	17	61	9825	0.0588235	0.00620865	9.47445	ITIH4	ITIH4	0.100542	0.133446	biological_process
GO:0098792	xenophagy	1	17	66	9825	0.0588235	0.00671756	8.75668	PDK4	PDK4	0.108346	0.138759	biological_process
GO:0042803	protein homodimerization activity	2	18	351	11127	0.111111	0.0315449	3.52232	CHMP4C;CENPF	CHMP4C;CENPF	0.109004	0.201657	molecular_function
GO:0005634	nucleus	7	17	2482	9794	0.411765	0.25342	1.62483	CENPF;IL16;KLF9;DNAJB1;HEY1;MSH4;LOC101102473	CENPF;IL16;KLF9;DNAJB1;HEY1;MSH4;LOC101102473	0.113407	0.20294	cellular_component
GO:0004672	protein kinase activity	2	18	374	11127	0.111111	0.0336119	3.3057	EPHA3;PDK4	EPHA3;PDK4	0.121138	0.207555	molecular_function
GO:0006457	protein folding	1	17	76	9825	0.0588235	0.00773537	7.60449	DNAJB1	DNAJB1	0.123765	0.152439	biological_process
GO:0001525	angiogenesis	1	17	77	9825	0.0588235	0.00783715	7.50573	HEY1	HEY1	0.125293	0.152439	biological_process
GO:0002230	positive regulation of defense response to virus by host	1	17	77	9825	0.0588235	0.00783715	7.50573	PDK4	PDK4	0.125293	0.152439	biological_process
GO:0005125	cytokine activity	1	18	83	11127	0.0555556	0.00745933	7.44779	IL16	IL16	0.126175	0.207555	molecular_function
GO:0008022	protein C-terminus binding	1	18	85	11127	0.0555556	0.00763908	7.27255	CENPF	CENPF	0.129021	0.207555	molecular_function
GO:0018108	peptidyl-tyrosine phosphorylation	1	17	81	9825	0.0588235	0.00824428	7.13508	EPHA3	EPHA3	0.131379	0.157224	biological_process
GO:0016192	vesicle-mediated transport	1	17	95	9825	0.0588235	0.00966921	6.08359	CENPF	CENPF	0.152371	0.179404	biological_process
GO:0006468	protein phosphorylation	2	17	413	9825	0.117647	0.0420356	2.79875	EPHA3;PDK4	EPHA3;PDK4	0.158555	0.183722	biological_process
GO:0006629	lipid metabolic process	1	17	103	9825	0.0588235	0.0104835	5.61108	PLA2G2D	PLA2G2D	0.16415	0.187234	biological_process
GO:0007283	spermatogenesis	1	17	131	9825	0.0588235	0.0133333	4.41176	MSH4	MSH4	0.204177	0.229307	biological_process
GO:0005886	plasma membrane	4	17	1407	9794	0.235294	0.143659	1.63786	KLF9;IL16;ITIH4;OPALIN	KLF9;IL16;ITIH4;OPALIN	0.220009	0.356204	cellular_component
GO:0005743	mitochondrial inner membrane	1	17	153	9794	0.0588235	0.0156218	3.76547	PDK4	PDK4	0.235006	0.363191	cellular_component
GO:0015031	protein transport	1	17	188	9825	0.0588235	0.0191349	3.07416	CENPF	CENPF	0.280152	0.30524	biological_process
GO:0006351	transcription, DNA-templated	1	17	224	9825	0.0588235	0.022799	2.58009	HEY1	HEY1	0.324561	0.347166	biological_process
GO:0016310	phosphorylation	1	17	227	9825	0.0588235	0.0231043	2.546	EPHA3	EPHA3	0.328143	0.347166	biological_process
GO:0005813	centrosome	1	17	274	9794	0.0588235	0.0279763	2.10262	CENPF	CENPF	0.382933	0.542488	cellular_component
GO:0004713	protein tyrosine kinase activity	1	18	333	11127	0.0555556	0.0299272	1.85636	EPHA3	EPHA3	0.421513	0.53871	molecular_function
GO:0005737	cytoplasm	5	17	2451	9794	0.294118	0.250255	1.17527	CENPF;IL16;KLF9;RGS5;ITIH4	CENPF;IL16;KLF9;RGS5;ITIH4	0.427092	0.572196	cellular_component
GO:0005622	intracellular	2	17	844	9794	0.117647	0.0861752	1.36521	CHMP4C;IL16	CHMP4C;IL16	0.437562	0.572196	cellular_component
GO:0000122	negative regulation of transcription from RNA polymerase II promoter	1	17	341	9825	0.0588235	0.0347074	1.69484	HEY1	HEY1	0.45174	0.471101	biological_process
GO:0055085	transmembrane transport	1	17	350	9825	0.0588235	0.0356234	1.65126	SLC45A1	SLC45A1	0.460526	0.473498	biological_process
GO:0000166	nucleotide binding	2	18	1020	11127	0.111111	0.0916689	1.21209	LOC101120875;EPHA3	LOC101120875;EPHA3	0.501135	0.552285	molecular_function
GO:0016740	transferase activity	1	18	429	11127	0.0555556	0.0385549	1.44095	EPHA3	EPHA3	0.507506	0.552285	molecular_function
GO:0005576	extracellular region	1	17	413	9794	0.0588235	0.0421687	1.39496	PLA2G2D	PLA2G2D	0.51955	0.63732	cellular_component
GO:0070062	extracellular exosome	3	17	1563	9794	0.176471	0.159588	1.10579	CHMP4C;ITIH4;DNAJB1	CHMP4C;ITIH4;DNAJB1	0.524852	0.63732	cellular_component
GO:0005794	Golgi apparatus	1	17	446	9794	0.0588235	0.0455381	1.29174	OPALIN	OPALIN	0.547511	0.641909	cellular_component
GO:0005654	nucleoplasm	2	17	1103	9794	0.117647	0.11262	1.04464	CENPF;KLF9	CENPF;KLF9	0.586009	0.658469	cellular_component
GO:0005829	cytosol	1	17	514	9794	0.0588235	0.0524811	1.12085	DNAJB1	DNAJB1	0.600369	0.658469	cellular_component
GO:0016787	hydrolase activity	1	18	639	11127	0.0555556	0.0574279	0.967397	PLA2G2D	PLA2G2D	0.655413	0.692866	molecular_function
GO:0006355	regulation of transcription, DNA-templated	1	17	631	9825	0.0588235	0.0642239	0.915913	HEY1	HEY1	0.676771	0.686171	biological_process
GO:0003676	nucleic acid binding	1	18	686	11127	0.0555556	0.0616518	0.901118	KLF9	KLF9	0.682196	0.701146	molecular_function
GO:0016021	integral component of membrane	3	17	2133	9794	0.176471	0.217786	0.810292	LOC101110545;EPHA3;SLC45A1	LOC101110545;EPHA3;SLC45A1	0.750158	0.797043	cellular_component
GO:0005739	mitochondrion	1	17	864	9794	0.0588235	0.0882173	0.666803	PDK4	PDK4	0.792237	0.816244	cellular_component
GO:0016020	membrane	3	17	2915	9794	0.176471	0.297631	0.592917	LOC101110545;CENPF;EPHA3	LOC101110545;CENPF;EPHA3	0.919799	0.919799	cellular_component
GO:0030496	midbody	2	17	64	9794	0.117647	0.00653461	18.0037	CHMP4C;CENPF	CHMP4C;CENPF	0.0053668	0.117167	cellular_component
GO:0090543	Flemming body	1	17	5	9794	0.0588235	0.000510517	115.224	CHMP4C	CHMP4C	0.00865047	0.117167	cellular_component
GO:0001891	phagocytic cup	1	17	8	9794	0.0588235	0.000816827	72.0147	MEGF10	MEGF10	0.0138069	0.117167	cellular_component
GO:0000793	condensed chromosome	1	17	20	9794	0.0588235	0.00204207	28.8059	MSH4	MSH4	0.0341812	0.14527	cellular_component
GO:0000775	chromosome, centromeric region	1	17	28	9794	0.0588235	0.00285889	20.5756	CENPF	CENPF	0.0475433	0.157193	cellular_component
GO:0000794	condensed nuclear chromosome	1	17	29	9794	0.0588235	0.002961	19.8661	MSH4	MSH4	0.0492013	0.157193	cellular_component
GO:0005819	spindle	1	17	39	9794	0.0588235	0.00398203	14.7722	CENPF	CENPF	0.0656323	0.171654	cellular_component
GO:0000922	spindle pole	1	17	46	9794	0.0588235	0.00469675	12.5243	CENPF	CENPF	0.0769746	0.173187	cellular_component
GO:0005635	nuclear envelope	1	17	46	9794	0.0588235	0.00469675	12.5243	CENPF	CENPF	0.0769746	0.173187	cellular_component
GO:0000776	kinetochore	1	17	49	9794	0.0588235	0.00500306	11.7575	CENPF	CENPF	0.0817958	0.173187	cellular_component
GO:0036064	ciliary basal body	1	17	52	9794	0.0588235	0.00530937	11.0792	CENPF	CENPF	0.0865933	0.173187	cellular_component
GO:0072562	blood microparticle	1	17	59	9794	0.0588235	0.0060241	9.76471	ITIH4	ITIH4	0.0976958	0.184537	cellular_component
GO:0005769	early endosome	1	17	86	9794	0.0588235	0.00878089	6.69904	EPHA3	EPHA3	0.139341	0.236881	cellular_component
GO:0005887	integral component of plasma membrane	1	17	222	9794	0.0588235	0.0226669	2.59512	EPHA3	EPHA3	0.323007	0.477489	cellular_component
GO:0000988	transcription factor activity, protein binding	1	18	5	11127	0.0555556	0.000449357	123.633	HEY1	HEY1	0.00806375	0.0933414	molecular_function
GO:0043395	heparan sulfate proteoglycan binding	1	18	5	11127	0.0555556	0.000449357	123.633	PLA2G2D	PLA2G2D	0.00806375	0.0933414	molecular_function
GO:0030544	Hsp70 protein binding	1	18	16	11127	0.0555556	0.00143794	38.6354	DNAJB1	DNAJB1	0.0255884	0.105197	molecular_function
GO:0004623	phospholipase A2 activity	1	18	19	11127	0.0555556	0.00170756	32.5351	PLA2G2D	PLA2G2D	0.0303168	0.109652	molecular_function
GO:0003677	DNA binding	4	18	775	11127	0.222222	0.0696504	3.19054	SCML4;MCMDC2;HEY1;MSH4	SCML4;MCMDC2;HEY1;MSH4	0.0325993	0.109652	molecular_function
GO:0005524	ATP binding	4	18	914	11127	0.222222	0.0821425	2.70532	MCMDC2;EPHA3;MSH4;PDK4	MCMDC2;EPHA3;MSH4;PDK4	0.0547228	0.123897	molecular_function
GO:0051117	ATPase binding	1	18	36	11127	0.0555556	0.00323537	17.1713	DNAJB1	DNAJB1	0.0567046	0.123897	molecular_function
GO:0005525	GTP binding	2	18	241	11127	0.111111	0.021659	5.13001	LOC101120815;LOC101120875	LOC101120815;LOC101120875	0.0569256	0.123897	molecular_function
GO:0046983	protein dimerization activity	1	18	90	11127	0.0555556	0.00808843	6.86852	HEY1	HEY1	0.136098	0.209818	molecular_function
GO:0008134	transcription factor binding	1	18	135	11127	0.0555556	0.0121327	4.57901	CENPF	CENPF	0.197395	0.292144	molecular_function
GO:0003924	GTPase activity	1	18	166	11127	0.0555556	0.0149187	3.7239	LOC101120875	LOC101120875	0.237206	0.337563	molecular_function
GO:0016301	kinase activity	1	18	222	11127	0.0555556	0.0199515	2.78453	EPHA3	EPHA3	0.30444	0.417195	molecular_function
GO:0003700	transcription factor activity, sequence-specific DNA binding	1	18	349	11127	0.0555556	0.0313651	1.77125	HEY1	HEY1	0.436767	0.53871	molecular_function
GO:0005515	protein binding	12	18	6881	11127	0.666667	0.618406	1.07804	CENPF;IL16;DNAJB1;MEGF10;SCML4;SLA;HEY1;ITIH4;MSH4;CHMP4C;LOC101110545;EPHA3	CENPF;IL16;DNAJB1;MEGF10;SCML4;SLA;HEY1;ITIH4;MSH4;CHMP4C;LOC101110545;EPHA3	0.436792	0.53871	molecular_function
GO:0005509	calcium ion binding	1	18	374	11127	0.0555556	0.0336119	1.65285	PLA2G2D	PLA2G2D	0.459843	0.54618	molecular_function
GO:0016772	transferase activity, transferring phosphorus-containing groups	1	18	388	11127	0.0555556	0.0348701	1.59321	EPHA3	EPHA3	0.472372	0.54618	molecular_function
GO:0046872	metal ion binding	1	18	1190	11127	0.0555556	0.106947	0.519468	KLF9	KLF9	0.869661	0.869661	molecular_function
