# Supplementary material for: Genome wide identification and characterization of fertility associated novel CircRNAs as ceRNA reveal their regulatory roles in sheep fecundity
Source: J Ovarian Res. 2023 Jun 20;16:115. doi: 10.1186/s13048-023-01178-2 (PMC10280924; doi:10.1186/s13048-023-01178-2)
Supplement: Supplementary file 6 — Additional file 6: Supplementary Table 5. Primer Sequence of circRNAs, miRNAs, and mRNAs for qRT-PCR. [file 13048_2023_1178_MOESM6_ESM.xlsx]

## Sheet: Primer Sequence
Primer	Sequence (5'to3')
Circular RNA
circRNA_3257-F	gataaagaaaaggag
circRNA_3257-R	CATAGTCGTTGTCTC
circRNA_8312-F	GAGCTGATCTTGTGGTG
circRNA_8312-R	GTTTTCCTCCACGGTTG
circRNA_8396-F	CATTGTTGGCCTGGTTC
circRNA_8396-R	GTGCTGCACACGGCAGG
circRNA_9690-F	GATTGAGTGTCGACATG
circRNA_9690-R	GTGACTCCCAACACACC
circRNA_4140-F	CGTCGCAAAGTGATT
circRNA_4140-R	CTTCCTTTGATGCTC
miRNA
novel130-F	TGGCTCAGTTCAGCAG
novel339-F	TCCTTCATTCCACCGGA
novel34-F	TGGAAGACTAGTGATTT
novel579-F	AAAACTCAGATGAACT
novel62-F	GTCTGGTGGGAAGGA
mRNA
EPHA3-F	GCTCCTCTCACTGCCCTC
EPHA3-R	tgcagtctatggggtcgc
KCNK9-F	TCCCTCATCGTCTGCACC
KCNK9-R	CCGGCGAATTTCCACTGG
LOC101102473-F	GCCCAAGAAGATGCTGCA
LOC101102473-R	AATGCAGGGGTAGAGGGC
LOC101110545-F	GCACACCCTGATGACCCT
LOC101110545-R	TCGCGATACTGACCAGCC
PLA2G2D-F	TGATGGTGGTGGGAGTCA
PLA2G2D-R	TCAAGTGGGGCAGGTCTG
